# Supplementary material for: Crystal structure of 4-bromo­phenyl-2-oxo-2H-chromene-3-carboxyl­ate
Source: Acta Crystallogr E Crystallogr Commun. 2015 Apr 22;71(Pt 5):o326–7. doi: 10.1107/S2056989015006738 (PMC4420041; doi:10.1107/S2056989015006738)
Supplement: Supplementary file 1 [file e-71-0o326-sup1.cif]

##############################################################################
#                                                                            #
# This CIF contains the data in a paper accepted for publication in          #
# Acta Crystallographica Section E. It conforms to the requirements of       #
# Notes for Authors for Acta Crystallographica Section E, and has been       #
# peer reviewed under the auspices of the IUCr Commission on Journals.       #
#                                                                            #
# Full details of the Crystallographic Information File format               #
# are given in the paper "The Crystallographic Information File (CIF):       #
# a New Standard Archive File for Crystallography" by S. R. Hall, F. H.      #
# Allen and I. D. Brown [Acta Cryst. (1991), A47, 655-685].                  #
#                                                                            #
# The current version of the core CIF dictionary is obtainable from          #
# ftp://ftp.iucr.org/pub/cif_core.dic.                                       #
#                                                                            #
# Software is freely available for graphical display of the structure(s)     #
# in this CIF. For information consult the CIF software page                 #
# http://www.iucr.org/resources/cif/software.                                #
#                                                                            #
# This file may be used for bona fide research purposes within the           #
# scientific community so long as proper attribution is given to the journal # 
# article from which it was obtained.                                        #
#                                                                            #
##############################################################################
data_I
_database_code_depnum_ccdc_archive 'CCDC 1057743'
_audit_creation_method     'SHELXL-2014/7'
_journal_date_recd_electronic     2015-03-13
_journal_date_accepted     2015-04-03
_journal_name_full     'Acta Crystallographica, Section E'
_journal_year     2015
_journal_volume     71
_journal_issue      5
_journal_page_first     o326
_journal_page_last     o327
_journal_paper_category     HO
_journal_paper_doi     10.1107/S2056989015006738
_journal_coeditor_code     TK5362
_publ_contact_author_name     'B. S. Palakshamurthy'
_publ_contact_author_address
;
Department of Physics, Yuvaraja's College (Constituent College),
University of Mysore, Mysore, Karnataka 570 005, India,
;
_publ_contact_author_email     'palaksha.bspm@gmail.com'
_publ_contact_author_fax     ?
_publ_contact_author_phone     ?
_publ_section_title
;
Crystal structure of 4-bromophenyl-2-oxo-2<i>H</i>-chromene-3-carboxylate
;
_publ_section_title_footnote     .
loop_
    _publ_author_name
    _publ_author_footnote
    _publ_author_address
    'Devarajegowda, H. C.' .
;
Department of Physics, Yuvaraja's College (Constituent College),
University of Mysore, Mysore, Karnataka 570 005,
India
;
    'Suchetan, P. A.' .
;
Department of Studies and Research in Chemistry, U.C.S., Tumkur University,
Tumkur, Karnataka 572 103,
India
;
    'Srinivasa, H. T.' .
;
Raman Research Institute, C. V. Raman Avenue, Sadashivanagar, Bangalore,
 Karnataka 560080, India
;
    'Sreenivasa, S.' .
;
Department of Studies and Research in Chemistry, Tumkur University, Tumkur,
Karnataka 572 103, India
;
    'Palakshamurthy, B. S.' .
;
Department of Physics, Yuvaraja's College (Constituent College),
University of Mysore, Mysore, Karnataka 570 005,
India
;
_publ_section_synopsis     .
_chemical_name_systematic
;
4-Bromophenyl-2-oxo-2<i>H</i>-chromene-3-carboxylate
;
_chemical_name_common     ?
_chemical_formula_moiety     'C16 H9 Br O4'
_chemical_formula_sum     'C16 H9 Br O4'
_chemical_formula_iupac     'C16 H9 Br O4'
_chemical_formula_weight     345.14
_chemical_melting_point     523
_symmetry_space_group_name_hall     '-P 2ybc'
_shelx_space_group_comment
;
The symmetry employed for this shelxl refinement is uniquely defined
by the following loop, which should always be used as a source of
symmetry information in preference to the above space-group names.
They are only intended as comments.
;
_space_group_crystal_system     monoclinic
_space_group_name_H-M_alt     'P 21/c'
_space_group_name_Hall     '-P 2ybc'
loop_
    _space_group_symop_operation_xyz
    'x, y, z'
    '-x, y+1/2, -z+1/2'
    '-x, -y, -z'
    'x, -y-1/2, z-1/2'
_cell_length_a     16.0782(10)
_cell_length_b     7.2618(4)
_cell_length_c     12.7396(8)
_cell_angle_alpha     90
_cell_angle_beta     113.311(4)
_cell_angle_gamma     90
_cell_volume     1366.01(15)
_cell_formula_units_Z     4
_cell_measurement_reflns_used     2395
_cell_measurement_theta_min     2.8
_cell_measurement_theta_max     25.0
_cell_measurement_temperature     296(2)
_cell_special_details     Prism
_exptl_crystal_description     prism
_exptl_crystal_colour     colourless
_exptl_crystal_size_max     0.240
_exptl_crystal_size_mid     0.180
_exptl_crystal_size_min     0.160
_exptl_crystal_density_diffrn     1.678
_exptl_crystal_density_meas     ?
_exptl_crystal_density_method     ?
_exptl_crystal_F_000     688
_exptl_absorpt_coefficient_mu     3.022
_exptl_absorpt_correction_type     multi-scan
_exptl_absorpt_process_details
;
(SADABS; Bruker, 2013)
;
_shelx_estimated_absorpt_T_min     0.531
_shelx_estimated_absorpt_T_max     0.643
_exptl_absorpt_correction_T_min     0.526
_exptl_absorpt_correction_T_max     0.617
_diffrn_ambient_temperature     296(2)
_diffrn_radiation_type     MoK\a
_diffrn_radiation_wavelength     0.71073
_diffrn_radiation_monochromator     Graphite
_diffrn_measurement_device_type     'Bruker APEXII CCD'
_diffrn_measurement_method     '\f and \w scans'
_diffrn_detector_area_resol_mean     2.01
_diffrn_reflns_number     20483
_diffrn_reflns_av_R_equivalents     0.0374
_diffrn_reflns_theta_min     2.759
_diffrn_reflns_theta_max     24.995
_diffrn_reflns_theta_full     24.995
_diffrn_measured_fraction_theta_max     0.998
_diffrn_measured_fraction_theta_full     0.998
_diffrn_reflns_limit_h_min     -19
_diffrn_reflns_limit_h_max     19
_diffrn_reflns_limit_k_min     -8
_diffrn_reflns_limit_k_max     8
_diffrn_reflns_limit_l_min     -15
_diffrn_reflns_limit_l_max     15
_refine_special_details     ?
_reflns_number_total     2395
_reflns_number_gt     1831
_reflns_threshold_expression     'I>2\s(I)'
_refine_ls_structure_factor_coef     Fsqd
_refine_ls_matrix_type     full
_refine_ls_R_factor_all     0.0510
_refine_ls_R_factor_gt     0.0337
_refine_ls_wR_factor_gt     0.0739
_refine_ls_wR_factor_ref     0.0789
_refine_ls_goodness_of_fit_ref     1.011
_refine_ls_restrained_S_all     1.011
_refine_ls_number_reflns     2395
_refine_ls_number_parameters     191
_refine_ls_number_restraints     0
_refine_ls_number_constraints     0
_refine_ls_hydrogen_treatment     constr
_refine_ls_weighting_scheme     calc
_refine_ls_weighting_details
              'w=1/[\s^2^(Fo^2^)+(0.0319P)^2^+0.8274P] where P=(Fo^2^+2Fc^2^)/3'
_atom_sites_solution_hydrogens     geom
_atom_sites_solution_primary     direct
_atom_sites_solution_secondary     difmap
_refine_ls_shift/su_max     0.001
_refine_ls_shift/su_mean     0.000
_refine_diff_density_max     0.446
_refine_diff_density_min     -0.535
_refine_ls_extinction_method
;
SHELXL2014 (Sheldrick, 2015)
;
_refine_ls_extinction_coef     0.0062(6)
_refine_ls_extinction_expression
                                  'Fc^*^=kFc[1+0.001xFc^2^\l^3^/sin(2\q)]^-1/4^'
loop_
    _atom_type_symbol
    _atom_type_description
    _atom_type_scat_dispersion_real
    _atom_type_scat_dispersion_imag
    _atom_type_scat_source
    'C' 'C' 0.0033 0.0016
                         'International Tables Vol C Tables 4.2.6.8 and 6.1.1.4'
    'H' 'H' 0.0000 0.0000
                         'International Tables Vol C Tables 4.2.6.8 and 6.1.1.4'
    'Br' 'Br' -0.2901 2.4595
                         'International Tables Vol C Tables 4.2.6.8 and 6.1.1.4'
    'O' 'O' 0.0106 0.0060
                         'International Tables Vol C Tables 4.2.6.8 and 6.1.1.4'
_computing_data_collection
;
APEX2 (Bruker, 2013)
;
_computing_cell_refinement
;
SAINT (Bruker, 2013)
;
_computing_data_reduction
;
SAINT (Bruker, 2013)
;
_computing_structure_solution
;
SHELXS97 (Sheldrick, 2008)
;
_computing_structure_refinement
;
SHELXL2014 (Sheldrick, 2015)
;
_computing_molecular_graphics
;
Mercury (Macrae <i>et al.</i>,  2008)
;
_computing_publication_material
;
SHELXL2014 (Sheldrick, 2015)
;
loop_
    _atom_site_type_symbol
    _atom_site_label
    _atom_site_fract_x
    _atom_site_fract_y
    _atom_site_fract_z
    _atom_site_U_iso_or_equiv
    _atom_site_adp_type
    _atom_site_calc_flag
    _atom_site_occupancy
    _atom_site_disorder_assembly
    _atom_site_disorder_group
    Br Br1 0.94359(2) 0.14526(6) 0.64830(3) 0.0907(2) Uani d 1 . .
    O O1 0.31144(12) 0.1686(2) -0.06316(14) 0.0517(5) Uani d 1 . .
    O O2 0.44603(13) 0.1964(3) -0.06745(15) 0.0612(5) Uani d 1 . .
    O O3 0.58965(12) 0.2657(3) 0.15291(14) 0.0556(5) Uani d 1 . .
    O O4 0.56890(11) 0.0734(2) 0.27929(13) 0.0428(4) Uani d 1 . .
    C C1 0.25543(17) 0.1424(3) -0.0061(2) 0.0460(6) Uani d 1 . .
    C C2 0.1631(2) 0.1504(4) -0.0694(3) 0.0613(8) Uani d 1 . .
    H H2 0.1403 0.1720 -0.1477 0.074 Uiso calc 1 . .
    C C3 0.1059(2) 0.1257(4) -0.0142(3) 0.0709(9) Uani d 1 . .
    H H3 0.0436 0.1322 -0.0558 0.085 Uiso calc 1 . .
    C C4 0.1389(2) 0.0915(4) 0.1017(3) 0.0673(9) Uani d 1 . .
    H H4 0.0990 0.0734 0.1372 0.081 Uiso calc 1 . .
    C C5 0.23074(18) 0.0840(4) 0.1648(3) 0.0547(7) Uani d 1 . .
    H H5 0.2530 0.0613 0.2429 0.066 Uiso calc 1 . .
    C C6 0.29078(17) 0.1108(3) 0.1108(2) 0.0413(6) Uani d 1 . .
    C C7 0.38706(16) 0.1145(3) 0.1709(2) 0.0394(6) Uani d 1 . .
    H H7 0.4122 0.0939 0.2493 0.047 Uiso calc 1 . .
    C C8 0.44200(16) 0.1472(3) 0.11609(19) 0.0364(6) Uani d 1 . .
    C C9 0.40485(18) 0.1736(3) -0.0079(2) 0.0440(6) Uani d 1 . .
    C C10 0.54071(17) 0.1702(3) 0.18007(19) 0.0385(6) Uani d 1 . .
    C C11 0.65769(16) 0.0988(3) 0.36007(19) 0.0370(5) Uani d 1 . .
    C C12 0.66608(17) 0.1487(3) 0.4677(2) 0.0433(6) Uani d 1 . .
    H H12 0.6149 0.1711 0.4827 0.052 Uiso calc 1 . .
    C C13 0.75178(19) 0.1654(4) 0.5536(2) 0.0517(7) Uani d 1 . .
    H H13 0.7590 0.2000 0.6270 0.062 Uiso calc 1 . .
    C C14 0.82608(18) 0.1301(4) 0.5288(2) 0.0499(7) Uani d 1 . .
    C C15 0.81735(18) 0.0805(4) 0.4214(2) 0.0538(7) Uani d 1 . .
    H H15 0.8686 0.0581 0.4065 0.065 Uiso calc 1 . .
    C C16 0.73210(17) 0.0637(4) 0.3352(2) 0.0452(6) Uani d 1 . .
    H H16 0.7251 0.0293 0.2619 0.054 Uiso calc 1 . .
loop_
    _atom_site_aniso_label
    _atom_site_aniso_U_11
    _atom_site_aniso_U_22
    _atom_site_aniso_U_33
    _atom_site_aniso_U_12
    _atom_site_aniso_U_13
    _atom_site_aniso_U_23
    Br1 0.0491(2) 0.1081(3) 0.0795(3) -0.01632(19) -0.01221(17) 0.0173(2)
    O1 0.0460(11) 0.0681(12) 0.0343(9) 0.0056(9) 0.0087(8) -0.0015(8)
    O2 0.0622(13) 0.0888(15) 0.0368(10) 0.0067(11) 0.0240(10) 0.0059(10)
    O3 0.0497(11) 0.0724(13) 0.0443(10) -0.0097(10) 0.0181(9) 0.0127(9)
    O4 0.0364(9) 0.0547(10) 0.0336(9) -0.0038(8) 0.0100(7) 0.0081(8)
    C1 0.0401(15) 0.0421(15) 0.0489(15) 0.0008(11) 0.0102(13) -0.0059(12)
    C2 0.0473(18) 0.0615(19) 0.0576(18) 0.0004(14) 0.0020(15) -0.0034(14)
    C3 0.0383(17) 0.064(2) 0.096(3) -0.0063(14) 0.0115(18) -0.0058(18)
    C4 0.0465(18) 0.064(2) 0.094(3) -0.0078(15) 0.0305(18) -0.0008(18)
    C5 0.0470(17) 0.0564(17) 0.0636(17) -0.0055(14) 0.0250(15) 0.0011(14)
    C6 0.0403(14) 0.0363(14) 0.0455(14) 0.0000(11) 0.0150(12) -0.0028(11)
    C7 0.0421(14) 0.0375(13) 0.0367(13) 0.0018(11) 0.0135(11) -0.0006(10)
    C8 0.0421(14) 0.0352(13) 0.0316(12) 0.0027(10) 0.0144(11) -0.0010(10)
    C9 0.0464(15) 0.0485(15) 0.0335(13) 0.0059(12) 0.0121(12) -0.0013(11)
    C10 0.0433(14) 0.0409(14) 0.0336(13) 0.0007(11) 0.0178(11) -0.0006(10)
    C11 0.0333(13) 0.0405(13) 0.0354(12) -0.0006(11) 0.0117(10) 0.0040(10)
    C12 0.0401(15) 0.0506(15) 0.0407(14) 0.0037(12) 0.0177(12) 0.0031(11)
    C13 0.0576(18) 0.0535(16) 0.0374(14) -0.0025(13) 0.0120(13) 0.0006(12)
    C14 0.0381(15) 0.0502(16) 0.0487(16) -0.0054(12) 0.0036(12) 0.0084(12)
    C15 0.0375(15) 0.0610(17) 0.0630(18) 0.0030(13) 0.0200(14) 0.0106(14)
    C16 0.0445(15) 0.0535(16) 0.0399(13) 0.0011(12) 0.0192(12) 0.0023(12)
_geom_special_details
;
All e.s.d.'s (except the e.s.d. in the dihedral angle between two l.s. planes)
are estimated using the full covariance matrix. The cell e.s.d.'s are taken
into account individually in the estimation of e.s.d.'s in distances, angles
and torsion angles; correlations between e.s.d.'s in cell parameters are only
used when they are defined by crystal symmetry. An approximate (isotropic)
treatment of cell e.s.d.'s is used for estimating e.s.d.'s involving l.s.
planes.
;
loop_
    _geom_bond_atom_site_label_1
    _geom_bond_atom_site_label_2
    _geom_bond_site_symmetry_2
    _geom_bond_distance
    _geom_bond_publ_flag
    Br1 C14 . 1.903(3) ?
    O1 C1 . 1.376(3) ?
    O1 C9 . 1.384(3) ?
    O2 C9 . 1.200(3) ?
    O3 C10 . 1.198(3) ?
    O4 C10 . 1.358(3) ?
    O4 C11 . 1.403(3) ?
    C1 C2 . 1.382(4) ?
    C1 C6 . 1.387(4) ?
    C2 C3 . 1.373(5) ?
    C2 H2 . 0.9300 ?
    C3 C4 . 1.380(5) ?
    C3 H3 . 0.9300 ?
    C4 C5 . 1.374(4) ?
    C4 H4 . 0.9300 ?
    C5 C6 . 1.402(4) ?
    C5 H5 . 0.9300 ?
    C6 C7 . 1.430(3) ?
    C7 C8 . 1.346(3) ?
    C7 H7 . 0.9300 ?
    C8 C9 . 1.463(3) ?
    C8 C10 . 1.479(3) ?
    C11 C12 . 1.372(3) ?
    C11 C16 . 1.377(3) ?
    C12 C13 . 1.385(4) ?
    C12 H12 . 0.9300 ?
    C13 C14 . 1.375(4) ?
    C13 H13 . 0.9300 ?
    C14 C15 . 1.368(4) ?
    C15 C16 . 1.381(4) ?
    C15 H15 . 0.9300 ?
    C16 H16 . 0.9300 ?
loop_
    _geom_angle_atom_site_label_1
    _geom_angle_atom_site_label_2
    _geom_angle_atom_site_label_3
    _geom_angle_site_symmetry_1
    _geom_angle_site_symmetry_3
    _geom_angle
    _geom_angle_publ_flag
    C1 O1 C9 . . 122.67(19) ?
    C10 O4 C11 . . 118.88(18) ?
    O1 C1 C2 . . 117.5(2) ?
    O1 C1 C6 . . 121.0(2) ?
    C2 C1 C6 . . 121.5(3) ?
    C3 C2 C1 . . 118.6(3) ?
    C3 C2 H2 . . 120.7 ?
    C1 C2 H2 . . 120.7 ?
    C2 C3 C4 . . 121.3(3) ?
    C2 C3 H3 . . 119.4 ?
    C4 C3 H3 . . 119.4 ?
    C5 C4 C3 . . 120.2(3) ?
    C5 C4 H4 . . 119.9 ?
    C3 C4 H4 . . 119.9 ?
    C4 C5 C6 . . 119.8(3) ?
    C4 C5 H5 . . 120.1 ?
    C6 C5 H5 . . 120.1 ?
    C1 C6 C5 . . 118.7(2) ?
    C1 C6 C7 . . 117.9(2) ?
    C5 C6 C7 . . 123.3(2) ?
    C8 C7 C6 . . 121.3(2) ?
    C8 C7 H7 . . 119.4 ?
    C6 C7 H7 . . 119.4 ?
    C7 C8 C9 . . 120.8(2) ?
    C7 C8 C10 . . 121.0(2) ?
    C9 C8 C10 . . 118.1(2) ?
    O2 C9 O1 . . 116.2(2) ?
    O2 C9 C8 . . 127.5(2) ?
    O1 C9 C8 . . 116.3(2) ?
    O3 C10 O4 . . 123.6(2) ?
    O3 C10 C8 . . 126.2(2) ?
    O4 C10 C8 . . 110.2(2) ?
    C12 C11 C16 . . 121.9(2) ?
    C12 C11 O4 . . 115.9(2) ?
    C16 C11 O4 . . 122.1(2) ?
    C11 C12 C13 . . 119.1(2) ?
    C11 C12 H12 . . 120.4 ?
    C13 C12 H12 . . 120.4 ?
    C14 C13 C12 . . 119.0(2) ?
    C14 C13 H13 . . 120.5 ?
    C12 C13 H13 . . 120.5 ?
    C15 C14 C13 . . 121.6(2) ?
    C15 C14 Br1 . . 119.5(2) ?
    C13 C14 Br1 . . 118.9(2) ?
    C14 C15 C16 . . 119.7(2) ?
    C14 C15 H15 . . 120.2 ?
    C16 C15 H15 . . 120.2 ?
    C11 C16 C15 . . 118.7(2) ?
    C11 C16 H16 . . 120.7 ?
    C15 C16 H16 . . 120.7 ?
loop_
    _geom_torsion_atom_site_label_1
    _geom_torsion_atom_site_label_2
    _geom_torsion_atom_site_label_3
    _geom_torsion_atom_site_label_4
    _geom_torsion_site_symmetry_1
    _geom_torsion_site_symmetry_2
    _geom_torsion_site_symmetry_3
    _geom_torsion_site_symmetry_4
    _geom_torsion
    _geom_torsion_publ_flag
    C9 O1 C1 C2 . . . . 176.4(2) ?
    C9 O1 C1 C6 . . . . -3.1(4) ?
    O1 C1 C2 C3 . . . . -179.7(2) ?
    C6 C1 C2 C3 . . . . -0.2(4) ?
    C1 C2 C3 C4 . . . . -0.7(4) ?
    C2 C3 C4 C5 . . . . 0.9(5) ?
    C3 C4 C5 C6 . . . . -0.2(4) ?
    O1 C1 C6 C5 . . . . -179.7(2) ?
    C2 C1 C6 C5 . . . . 0.9(4) ?
    O1 C1 C6 C7 . . . . 2.8(3) ?
    C2 C1 C6 C7 . . . . -176.7(2) ?
    C4 C5 C6 C1 . . . . -0.7(4) ?
    C4 C5 C6 C7 . . . . 176.7(3) ?
    C1 C6 C7 C8 . . . . -0.1(3) ?
    C5 C6 C7 C8 . . . . -177.6(2) ?
    C6 C7 C8 C9 . . . . -2.2(3) ?
    C6 C7 C8 C10 . . . . 173.5(2) ?
    C1 O1 C9 O2 . . . . 179.7(2) ?
    C1 O1 C9 C8 . . . . 0.7(3) ?
    C7 C8 C9 O2 . . . . -176.9(3) ?
    C10 C8 C9 O2 . . . . 7.3(4) ?
    C7 C8 C9 O1 . . . . 2.0(3) ?
    C10 C8 C9 O1 . . . . -173.9(2) ?
    C11 O4 C10 O3 . . . . 6.3(3) ?
    C11 O4 C10 C8 . . . . -170.71(19) ?
    C7 C8 C10 O3 . . . . -148.3(3) ?
    C9 C8 C10 O3 . . . . 27.6(4) ?
    C7 C8 C10 O4 . . . . 28.7(3) ?
    C9 C8 C10 O4 . . . . -155.5(2) ?
    C10 O4 C11 C12 . . . . 124.6(2) ?
    C10 O4 C11 C16 . . . . -59.7(3) ?
    C16 C11 C12 C13 . . . . 0.4(4) ?
    O4 C11 C12 C13 . . . . 176.2(2) ?
    C11 C12 C13 C14 . . . . -0.5(4) ?
    C12 C13 C14 C15 . . . . 0.5(4) ?
    C12 C13 C14 Br1 . . . . -177.94(19) ?
    C13 C14 C15 C16 . . . . -0.5(4) ?
    Br1 C14 C15 C16 . . . . 178.0(2) ?
    C12 C11 C16 C15 . . . . -0.3(4) ?
    O4 C11 C16 C15 . . . . -175.9(2) ?
    C14 C15 C16 C11 . . . . 0.4(4) ?
loop_
    _geom_hbond_atom_site_label_D
    _geom_hbond_atom_site_label_H
    _geom_hbond_atom_site_label_A
    _geom_hbond_site_symmetry_A
    _geom_hbond_distance_DH
    _geom_hbond_distance_HA
    _geom_hbond_distance_DA
    _geom_hbond_angle_DHA
    C12 H12 O3 4_566 0.93 2.40 3.124(3) 134
_shelx_hkl_file
;
  -1   0   0    0.00    0.02
  -1   0   0   -0.04    0.02
  -1   0   0   -0.03    0.02
  -1   0   0    0.02    0.03
  -1   0   0   -0.06    0.02
   1   0   0    0.02    0.02
   1   0   0    0.04    0.02
   1   0   0    0.03    0.03
   1   0   0   -0.04    0.02
   1   0   0    0.01    0.03
   1   0   0   -0.02    0.03
   1   0   0    0.05    0.03
  -2   0   0   50.80    2.13
  -2   0   0   55.16    2.15
  -2   0   0   52.30    2.15
  -2   0   0   54.21    2.14
  -2   0   0   54.59    2.15
   2   0   0   54.59    2.15
   2   0   0   52.67    2.14
   2   0   0   51.41    2.14
   2   0   0   55.69    2.14
   2   0   0   53.99    2.15
   2   0   0   55.54    2.14
   2   0   0   53.60    2.15
  -3   0   0   -0.09    0.07
  -3   0   0    0.06    0.06
  -3   0   0    0.01    0.07
  -3   0   0    0.03    0.08
  -3   0   0    0.01    0.06
  -3   0   0    0.08    0.08
   3   0   0    0.06    0.06
   3   0   0    0.17    0.08
   3   0   0    0.05    0.06
   3   0   0   -0.08    0.08
   3   0   0   -0.11    0.08
   3   0   0    0.08    0.06
  -4   0   0  213.40    8.63
  -4   0   0  222.50    8.65
  -4   0   0  215.15    8.65
  -4   0   0  219.02    8.62
  -4   0   0  220.25    8.65
   4   0   0  221.44    8.62
   4   0   0  217.87    8.63
   4   0   0  218.66    8.65
   4   0   0  222.09    8.63
   4   0   0  221.87    8.65
   4   0   0  224.12    8.65
  -5   0   0    0.07    0.11
  -5   0   0   -0.04    0.14
  -5   0   0   -0.04    0.12
   5   0   0    0.05    0.15
   5   0   0   -0.08    0.10
   5   0   0   -0.05    0.10
   5   0   0   -0.05    0.14
   5   0   0    0.03    0.10
  -6   0   0    3.38    0.29
  -6   0   0    3.14    0.29
   6   0   0    3.49    0.31
   6   0   0    2.82    0.16
   6   0   0    2.48    0.24
  -7   0   0   -0.23    0.18
  -7   0   0    0.18    0.21
   7   0   0   -0.05    0.08
   7   0   0    0.19    0.22
  -8   0   0    0.38    0.23
   8   0   0    0.13    0.11
  -9   0   0   -0.04    0.27
   9   0   0   -0.08    0.13
   9  -1   0    0.43    0.12
   8  -1   0    1.10    0.12
  -8   1   0    1.06    0.26
   7  -1   0    0.40    0.23
   7  -1   0    0.08    0.09
  -7   1   0    0.00    0.18
  -7   1   0    0.20    0.22
   6  -1   0   15.94    0.77
   6  -1   0   15.86    0.74
   6  -1   0   15.60    0.74
  -6   1   0   15.64    0.74
  -6   1   0   16.22    0.76
  -6   1   0   15.94    0.74
   5  -1   0    2.84    0.25
   5  -1   0    2.65    0.22
   5  -1   0    2.37    0.23
   5  -1   0    1.79    0.19
   5  -1   0    2.37    0.23
   5  -1   0    2.46    0.22
  -5   1   0    2.84    0.23
  -5   1   0    2.25    0.23
  -5   1   0    2.51    0.22
  -5   1   0    1.97    0.21
   4  -1   0   10.84    0.51
   4  -1   0   11.21    0.53
   4  -1   0   11.47    0.53
   4  -1   0   11.31    0.54
   4  -1   0   11.20    0.53
   4  -1   0   10.91    0.53
  -4   1   0   11.23    0.53
  -4   1   0   11.80    0.53
  -4   1   0   11.60    0.53
  -4   1   0   11.33    0.51
   3  -1   0   19.29    0.80
   3  -1   0   18.80    0.80
   3  -1   0   19.47    0.79
   3  -1   0   18.77    0.79
   3  -1   0   19.33    0.80
   3  -1   0   18.98    0.80
  -3   1   0   18.96    0.80
  -3   1   0   19.16    0.80
  -3   1   0   19.25    0.80
  -3   1   0   18.23    0.79
  -3   1   0   18.38    0.79
  -3   1   0   17.93    0.78
   2  -1   0  780.32   33.80
   2  -1   0  805.96   33.86
   2  -1   0 1000.00   33.90
   2  -1   0  760.22   33.79
   2  -1   0  871.32   33.84
   2  -1   0  926.69   33.88
  -2   1   0  930.02   33.89
  -2   1   0  788.67   33.86
  -2   1   0  897.06   33.89
  -2   1   0  811.66   33.88
  -2   1   0  937.14   33.90
   1  -1   0   19.77    0.82
   1  -1   0   20.16    0.81
   1  -1   0   19.66    0.82
   1  -1   0   21.35    0.81
   1  -1   0   20.61    0.82
   1  -1   0   20.88    0.81
  -1   1   0   20.23    0.82
  -1   1   0   21.17    0.81
  -1   1   0   20.32    0.81
  -1   1   0   20.70    0.82
   0  -1   0    0.35    0.04
   0   1   0    0.32    0.04
   0   1   0    0.43    0.05
   0   1   0    0.23    0.04
  -1  -1   0   20.41    0.81
  -1  -1   0   20.40    0.81
  -1  -1   0   20.18    0.82
  -1  -1   0   20.07    0.80
   1   1   0   18.73    0.82
   1   1   0   20.59    0.82
   1   1   0   20.17    0.81
   1   1   0   20.64    0.80
   1   1   0   20.29    0.82
   1   1   0   20.48    0.82
   1   1   0   20.53    0.80
  -2  -1   0  798.44   34.53
  -2  -1   0  905.85   34.59
  -2  -1   0  885.11   34.49
  -2  -1   0  794.15   34.45
  -2  -1   0  976.63   34.62
   2   1   0  986.40   34.61
   2   1   0  800.18   34.44
   2   1   0  949.92   34.60
   2   1   0  840.07   34.45
   2   1   0  875.48   34.55
  -3  -1   0   18.84    0.81
  -3  -1   0   19.09    0.82
  -3  -1   0   18.86    0.79
  -3  -1   0   19.52    0.82
  -3  -1   0   19.20    0.82
   3   1   0   19.24    0.82
   3   1   0   19.34    0.83
   3   1   0   18.49    0.76
   3   1   0   18.99    0.82
   3   1   0   19.31    0.79
   3   1   0   19.79    0.79
  -4  -1   0   10.80    0.52
  -4  -1   0   10.80    0.49
  -4  -1   0   11.01    0.53
  -4  -1   0   11.38    0.53
  -4  -1   0   10.78    0.53
   4   1   0   11.53    0.55
   4   1   0   10.55    0.53
   4   1   0    9.93    0.45
   4   1   0   10.97    0.49
   4   1   0   11.10    0.45
   4   1   0   11.07    0.52
   4   1   0   11.51    0.49
   4   1   0   11.08    0.53
  -5  -1   0    2.30    0.22
  -5  -1   0    2.40    0.24
   5   1   0    2.04    0.20
   5   1   0    2.33    0.19
   5   1   0    2.47    0.25
   5   1   0    2.72    0.26
   5   1   0    2.37    0.18
   5   1   0    2.23    0.14
   5   1   0    2.32    0.14
  -6  -1   0   16.11    0.80
  -6  -1   0   16.66    0.79
   6   1   0   16.30    0.76
   6   1   0   16.38    0.68
   6   1   0   16.02    0.79
  -7  -1   0    0.34    0.22
  -7  -1   0    0.15    0.22
   7   1   0    0.22    0.10
   7   1   0    0.36    0.24
  -8  -1   0    0.70    0.25
   8   1   0    1.01    0.15
  -9  -1   0    0.24    0.29
   9   1   0    0.38    0.16
   9  -2   0    0.13    0.11
   8  -2   0    0.83    0.15
   7  -2   0    1.48    0.26
   7  -2   0    1.09    0.12
  -7   2   0    0.84    0.23
  -7   2   0    0.98    0.20
   6  -2   0    5.28    0.39
   6  -2   0    5.20    0.44
   6  -2   0    5.59    0.38
   6  -2   0    4.96    0.36
  -6   2   0    4.78    0.38
  -6   2   0    5.94    0.36
   5  -2   0    2.09    0.21
   5  -2   0    2.23    0.21
   5  -2   0    2.22    0.23
   5  -2   0    2.32    0.20
  -5   2   0    2.04    0.21
  -5   2   0    2.38    0.22
  -5   2   0    2.19    0.20
  -5   2   0    1.95    0.20
   4  -2   0   97.45    3.80
   4  -2   0   94.43    3.81
   4  -2   0   93.05    3.81
   4  -2   0   97.96    3.81
   4  -2   0   98.31    3.82
   4  -2   0   98.40    3.82
  -4   2   0   92.87    3.79
  -4   2   0   95.63    3.81
  -4   2   0   95.54    3.82
  -4   2   0   95.82    3.81
  -4   2   0   95.27    3.82
   3  -2   0    2.86    0.18
   3  -2   0    3.13    0.20
   3  -2   0    2.72    0.18
   3  -2   0    2.54    0.17
   3  -2   0    2.58    0.18
   3  -2   0    2.82    0.19
  -3   2   0    2.79    0.18
  -3   2   0    2.63    0.16
  -3   2   0    2.82    0.18
  -3   2   0    2.73    0.18
  -3   2   0    3.02    0.19
  -3   2   0    2.73    0.19
   2  -2   0    1.55    0.10
   2  -2   0    1.63    0.10
   2  -2   0    1.22    0.11
   2  -2   0    1.77    0.11
   2  -2   0    1.47    0.12
   2  -2   0    1.53    0.11
   2  -2   0    1.25    0.11
  -2   2   0    1.53    0.10
  -2   2   0    1.67    0.13
  -2   2   0    1.80    0.11
  -2   2   0    1.56    0.12
  -2   2   0    1.29    0.10
   1  -2   0  124.13    4.69
   1  -2   0  116.05    4.69
   1  -2   0  124.04    4.69
   1  -2   0  113.44    4.69
   1  -2   0  120.37    4.70
   1  -2   0  117.63    4.71
  -1   2   0  125.61    4.71
  -1   2   0  117.10    4.70
  -1   2   0  125.39    4.69
  -1   2   0  118.17    4.68
  -1   2   0  117.05    4.69
   0  -2   0  296.18   11.75
   0  -2   0  311.96   11.72
   0  -2   0  303.41   11.72
   0  -2   0  291.27   11.72
   0  -2   0  297.80   11.74
   0  -2   0  287.84   11.72
   0  -2   0  292.27   11.70
   0   2   0  296.71   11.73
   0   2   0  306.04   11.73
   0   2   0  288.46   11.73
   0   2   0  315.41   11.75
   0   2   0  305.12   11.74
   0   2   0  306.75   11.77
   0   2   0  296.68   11.74
  -1  -2   0  121.73    4.79
  -1  -2   0  124.63    4.80
  -1  -2   0  119.84    4.78
  -1  -2   0  122.54    4.80
  -1  -2   0  119.29    4.79
  -1  -2   0  124.94    4.79
   1   2   0  120.25    4.79
   1   2   0  122.44    4.78
   1   2   0  123.29    4.79
   1   2   0  121.06    4.79
   1   2   0  119.96    4.78
   1   2   0  123.13    4.79
   1   2   0  124.75    4.80
  -2  -2   0    1.60    0.08
  -2  -2   0    1.51    0.07
  -2  -2   0    1.63    0.09
  -2  -2   0    1.48    0.13
  -2  -2   0    1.35    0.12
  -2  -2   0    1.30    0.12
  -2  -2   0    1.83    0.12
   2   2   0    1.49    0.13
   2   2   0    1.78    0.14
   2   2   0    1.14    0.12
   2   2   0    1.54    0.13
   2   2   0    1.61    0.10
   2   2   0    1.49    0.09
  -3  -2   0    2.94    0.16
  -3  -2   0    2.59    0.21
  -3  -2   0    2.75    0.21
  -3  -2   0    3.15    0.21
  -3  -2   0    3.32    0.22
   3   2   0    2.86    0.21
   3   2   0    3.11    0.22
   3   2   0    2.48    0.21
   3   2   0    3.25    0.17
   3   2   0    2.89    0.15
   3   2   0    2.84    0.15
   3   2   0    2.57    0.15
  -4  -2   0   91.22    3.75
  -4  -2   0   94.85    3.80
  -4  -2   0   91.40    3.80
  -4  -2   0   98.32    3.79
   4   2   0   95.70    3.76
   4   2   0   93.75    3.75
   4   2   0   98.65    3.80
   4   2   0   95.38    3.74
   4   2   0   96.66    3.81
   4   2   0   96.71    3.76
   4   2   0   92.99    3.80
  -5  -2   0    2.09    0.24
  -5  -2   0    1.92    0.24
   5   2   0    1.95    0.15
   5   2   0    2.00    0.17
   5   2   0    2.04    0.24
   5   2   0    1.91    0.24
   5   2   0    2.03    0.16
  -6  -2   0    5.53    0.42
  -6  -2   0    5.50    0.41
   6   2   0    4.94    0.38
   6   2   0    5.48    0.29
   6   2   0    5.91    0.43
  -7  -2   0    0.90    0.25
  -7  -2   0    1.02    0.26
   7   2   0    1.10    0.15
   7   2   0    1.24    0.28
  -8  -2   0    1.05    0.29
   8   2   0    0.70    0.17
  -9  -2   0   -0.07    0.29
   9   2   0   -0.16    0.16
   9  -3   0   -0.04    0.16
   8  -3   0    0.07    0.14
   7  -3   0    0.35    0.09
   6  -3   0    3.35    0.31
   6  -3   0    3.38    0.28
   6  -3   0    3.84    0.30
   6  -3   0    3.43    0.19
  -6   3   0    3.36    0.30
  -6   3   0    3.25    0.29
   5  -3   0    2.97    0.24
   5  -3   0    2.45    0.17
   5  -3   0    2.98    0.24
   5  -3   0    3.12    0.16
   5  -3   0    3.23    0.24
   5  -3   0    2.92    0.24
   5  -3   0    3.11    0.26
   5  -3   0    3.25    0.26
  -5   3   0    3.03    0.23
  -5   3   0    2.67    0.24
  -5   3   0    3.19    0.26
  -5   3   0    2.94    0.26
   4  -3   0   10.51    0.49
   4  -3   0   11.11    0.50
   4  -3   0   10.20    0.49
   4  -3   0   10.87    0.50
   4  -3   0   10.53    0.53
   4  -3   0   10.23    0.52
   4  -3   0   10.88    0.49
  -4   3   0   10.44    0.48
  -4   3   0   10.33    0.47
  -4   3   0    9.86    0.52
  -4   3   0   10.78    0.50
   3  -3   0   16.38    0.69
   3  -3   0   16.15    0.68
   3  -3   0   17.31    0.72
   3  -3   0   15.90    0.69
   3  -3   0   15.52    0.71
   3  -3   0   16.54    0.65
   3  -3   0   16.94    0.70
  -3   3   0   16.14    0.70
  -3   3   0   16.39    0.69
  -3   3   0   16.53    0.72
  -3   3   0   16.01    0.68
   2  -3   0   47.16    1.98
   2  -3   0   50.61    2.00
   2  -3   0   49.90    1.97
   2  -3   0   50.40    1.99
   2  -3   0   49.01    2.01
   2  -3   0   49.41    1.97
   2  -3   0   51.68    2.02
  -2   3   0   50.23    1.97
  -2   3   0   49.49    2.00
  -2   3   0   52.38    2.02
  -2   3   0   50.88    1.98
   1  -3   0   79.89    3.18
   1  -3   0   80.23    3.19
   1  -3   0   78.50    3.18
   1  -3   0   82.60    3.19
  -1   3   0   79.13    3.19
  -1   3   0   80.39    3.17
  -1   3   0   81.31    3.17
  -1   3   0   81.42    3.20
  -1   3   0   84.02    3.17
   0  -3   0   -0.02    0.03
   0  -3   0   -0.04    0.04
   0  -3   0   -0.01    0.03
   0  -3   0   -0.04    0.04
   0  -3   0   -0.02    0.04
   0  -3   0   -0.01    0.03
   0  -3   0   -0.01    0.05
   0   3   0   -0.04    0.03
   0   3   0    0.01    0.03
   0   3   0    0.00    0.04
   0   3   0    0.06    0.04
   0   3   0    0.00    0.03
   0   3   0    0.04    0.03
   0   3   0    0.03    0.04
  -1  -3   0   81.41    3.22
  -1  -3   0   83.03    3.21
  -1  -3   0   84.61    3.22
  -1  -3   0   83.31    3.22
  -1  -3   0   81.09    3.22
  -1  -3   0   76.28    3.21
  -1  -3   0   84.48    3.23
   1   3   0   82.53    3.23
   1   3   0   81.85    3.22
   1   3   0   80.85    3.22
   1   3   0   79.86    3.22
   1   3   0   83.25    3.22
   1   3   0   81.67    3.22
   1   3   0   78.98    3.21
   1   3   0   81.85    3.21
  -2  -3   0   49.85    1.95
  -2  -3   0   49.11    1.95
  -2  -3   0   42.96    1.98
  -2  -3   0   50.41    1.98
  -2  -3   0   50.85    2.00
  -2  -3   0   48.97    1.99
  -2  -3   0   48.85    1.98
  -2  -3   0   50.89    1.96
   2   3   0   50.81    1.98
   2   3   0   50.02    1.97
   2   3   0   50.11    1.99
   2   3   0   50.88    2.00
   2   3   0   49.22    1.96
   2   3   0   50.88    1.99
   2   3   0   47.99    1.96
  -3  -3   0   16.80    0.74
  -3  -3   0   16.27    0.72
  -3  -3   0   16.43    0.72
  -3  -3   0   16.31    0.73
  -3  -3   0   16.20    0.67
   3   3   0   16.14    0.72
   3   3   0   16.94    0.74
   3   3   0   16.15    0.69
   3   3   0   17.22    0.69
   3   3   0   16.62    0.73
   3   3   0   16.52    0.74
   3   3   0   16.18    0.69
   3   3   0   16.60    0.68
  -4  -3   0   11.10    0.53
  -4  -3   0   10.54    0.46
  -4  -3   0   10.53    0.52
   4   3   0    9.78    0.54
   4   3   0   10.94    0.47
   4   3   0   10.90    0.47
   4   3   0   10.83    0.53
   4   3   0   11.00    0.47
   4   3   0   10.46    0.46
  -5  -3   0    2.72    0.26
  -5  -3   0    3.67    0.30
   5   3   0    2.92    0.27
   5   3   0    3.34    0.21
  -6  -3   0    3.08    0.30
  -6  -3   0    3.78    0.35
   6   3   0    2.93    0.30
   6   3   0    3.29    0.24
  -7  -3   0    0.08    0.24
  -7  -3   0    0.33    0.21
   7   3   0    0.34    0.14
   7   3   0    0.28    0.22
  -8  -3   0    0.18    0.30
   8   3   0    0.19    0.16
  -9  -3   0    0.36    0.34
   9   3   0    0.15    0.19
   9  -4   0   -0.16    0.19
   8  -4   0    0.51    0.14
   7  -4   0    0.15    0.10
   6  -4   0   -0.12    0.24
   6  -4   0    0.07    0.09
   6  -4   0   -0.03    0.15
   5  -4   0    4.66    0.33
   5  -4   0    4.63    0.29
   5  -4   0    4.32    0.31
   5  -4   0    4.94    0.25
  -5   4   0    4.60    0.31
   4  -4   0    1.96    0.18
   4  -4   0    1.76    0.17
   4  -4   0    2.07    0.18
   4  -4   0    1.89    0.14
   4  -4   0    1.84    0.16
   4  -4   0    2.10    0.21
   4  -4   0    1.82    0.15
  -4   4   0    1.86    0.17
  -4   4   0    1.55    0.19
  -4   4   0    1.86    0.14
   3  -4   0   30.74    1.29
   3  -4   0   29.87    1.24
   3  -4   0   32.34    1.27
   3  -4   0   32.01    1.30
   3  -4   0   30.72    1.24
   3  -4   0   30.58    1.24
   3  -4   0   30.54    1.26
  -3   4   0   30.28    1.30
  -3   4   0   31.09    1.26
   2  -4   0    2.22    0.14
   2  -4   0    2.18    0.14
   2  -4   0    1.99    0.10
   2  -4   0    2.38    0.16
   2  -4   0    2.14    0.14
   2  -4   0    2.16    0.17
  -2   4   0    2.23    0.13
  -2   4   0    1.90    0.12
  -2   4   0    2.09    0.18
  -2   4   0    2.10    0.10
  -2   4   0    2.16    0.17
   1  -4   0   20.86    0.84
   1  -4   0   19.13    0.86
   1  -4   0   21.12    0.85
   1  -4   0   20.93    0.84
   1  -4   0   20.55    0.86
  -1   4   0   21.02    0.84
  -1   4   0   20.40    0.84
  -1   4   0   20.54    0.86
  -1   4   0   21.17    0.87
  -1   4   0   20.27    0.84
   0  -4   0   22.37    0.89
   0  -4   0   21.86    0.91
   0  -4   0   22.45    0.91
   0  -4   0   21.80    0.91
   0  -4   0   21.19    0.89
   0  -4   0   22.58    0.91
   0  -4   0   22.44    0.90
   0   4   0   22.00    0.91
   0   4   0   22.59    0.91
   0   4   0   22.38    0.92
   0   4   0   21.93    0.89
   0   4   0   22.82    0.90
   0   4   0   21.00    0.89
   0   4   0   22.65    0.90
   0   4   0   22.79    0.91
  -1  -4   0   20.52    0.84
  -1  -4   0   21.48    0.86
  -1  -4   0   19.95    0.85
  -1  -4   0   20.50    0.85
  -1  -4   0   20.92    0.84
  -1  -4   0   19.76    0.84
  -1  -4   0   20.17    0.85
   1   4   0   20.50    0.86
   1   4   0   20.89    0.85
   1   4   0   20.66    0.84
   1   4   0   21.12    0.86
   1   4   0   20.83    0.86
   1   4   0   20.41    0.85
   1   4   0   20.17    0.85
  -2  -4   0    2.07    0.16
  -2  -4   0    2.27    0.17
  -2  -4   0    2.37    0.17
  -2  -4   0    2.21    0.14
  -2  -4   0    2.14    0.20
  -2  -4   0    2.30    0.14
  -2  -4   0    1.87    0.15
   2   4   0    2.01    0.17
   2   4   0    2.45    0.18
   2   4   0    2.05    0.15
   2   4   0    1.93    0.17
   2   4   0    2.04    0.14
   2   4   0    2.23    0.18
   2   4   0    1.97    0.15
   2   4   0    2.08    0.14
  -3  -4   0   32.03    1.29
  -3  -4   0   30.16    1.23
  -3  -4   0   30.58    1.30
  -3  -4   0   30.32    1.24
  -3  -4   0   31.38    1.23
  -3  -4   0   31.05    1.29
   3   4   0   30.45    1.25
   3   4   0   30.70    1.30
   3   4   0   31.05    1.26
   3   4   0   31.43    1.29
   3   4   0   30.66    1.26
   3   4   0   30.47    1.34
   3   4   0   31.40    1.31
  -4  -4   0    1.93    0.14
  -4  -4   0    1.77    0.20
  -4  -4   0    1.88    0.22
   4   4   0    1.93    0.20
   4   4   0    1.77    0.16
   4   4   0    1.92    0.17
   4   4   0    1.85    0.15
   4   4   0    1.74    0.21
  -5  -4   0    4.94    0.35
  -5  -4   0    4.80    0.36
   5   4   0    4.92    0.36
   5   4   0    5.17    0.29
  -6  -4   0    0.11    0.24
  -6  -4   0    0.19    0.18
   6   4   0    0.29    0.14
   6   4   0    0.07    0.18
  -7  -4   0   -0.43    0.27
   7   4   0   -0.09    0.15
  -8  -4   0    0.35    0.33
   8   4   0    0.13    0.18
  -9  -4   0   -0.43    0.30
   9   4   0    0.04    0.20
   9  -5   0    0.05    0.19
   8  -5   0    0.01    0.15
   7  -5   0    0.21    0.13
   6  -5   0   -0.04    0.15
   6  -5   0   -0.13    0.11
   5  -5   0    0.51    0.14
   5  -5   0    0.65    0.12
   5  -5   0    0.42    0.15
   4  -5   0    1.48    0.17
   4  -5   0    1.67    0.23
   4  -5   0    1.78    0.17
   4  -5   0    1.68    0.15
  -4   5   0    1.47    0.22
  -4   5   0    1.80    0.17
   3  -5   0    8.77    0.43
   3  -5   0    9.86    0.50
   3  -5   0   10.56    0.48
   3  -5   0    9.69    0.41
   3  -5   0   10.38    0.45
   3  -5   0   10.28    0.46
  -3   5   0   10.40    0.51
  -3   5   0    9.88    0.44
   2  -5   0    0.26    0.09
   2  -5   0    0.21    0.09
   2  -5   0    0.12    0.08
   2  -5   0    0.15    0.08
  -2   5   0    0.25    0.05
  -2   5   0    0.10    0.06
  -2   5   0    0.13    0.06
  -2   5   0    0.16    0.10
   1  -5   0   12.42    0.53
   1  -5   0   11.90    0.54
   1  -5   0   13.32    0.51
   1  -5   0   12.48    0.57
   1  -5   0   12.97    0.56
   1  -5   0   12.12    0.55
   1  -5   0   13.40    0.55
  -1   5   0   12.66    0.57
  -1   5   0   12.96    0.54
  -1   5   0   13.60    0.51
  -1   5   0   11.15    0.56
  -1   5   0   12.92    0.57
   0  -5   0    0.06    0.05
   0  -5   0    0.05    0.07
   0  -5   0   -0.03    0.06
   0  -5   0    0.03    0.06
   0  -5   0   -0.01    0.08
   0  -5   0    0.04    0.06
   0  -5   0    0.03    0.06
   0   5   0    0.05    0.05
   0   5   0   -0.01    0.05
   0   5   0   -0.01    0.06
   0   5   0   -0.03    0.05
   0   5   0   -0.01    0.07
   0   5   0    0.03    0.07
   0   5   0    0.05    0.07
   0   5   0    0.00    0.06
  -1  -5   0   12.44    0.55
  -1  -5   0   12.19    0.55
  -1  -5   0   11.88    0.54
  -1  -5   0   13.25    0.54
  -1  -5   0   12.14    0.54
  -1  -5   0   12.53    0.56
  -1  -5   0   12.33    0.55
   1   5   0   12.29    0.56
   1   5   0   12.50    0.55
   1   5   0   12.49    0.54
   1   5   0   12.52    0.55
   1   5   0   13.25    0.54
   1   5   0   12.78    0.56
  -2  -5   0    0.24    0.09
  -2  -5   0    0.17    0.09
  -2  -5   0    0.21    0.12
  -2  -5   0    0.05    0.04
  -2  -5   0    0.22    0.10
  -2  -5   0    0.21    0.10
  -2  -5   0    0.04    0.07
   2   5   0    0.11    0.08
   2   5   0    0.11    0.09
   2   5   0    0.22    0.09
   2   5   0    0.09    0.11
   2   5   0    0.24    0.08
   2   5   0    0.23    0.07
   2   5   0    0.03    0.09
  -3  -5   0    9.48    0.44
  -3  -5   0   10.13    0.43
  -3  -5   0   10.45    0.50
  -3  -5   0    9.91    0.50
  -3  -5   0   10.22    0.49
  -3  -5   0   10.16    0.43
  -3  -5   0    9.47    0.45
   3   5   0    9.90    0.47
   3   5   0    9.78    0.50
   3   5   0   10.66    0.44
   3   5   0    9.91    0.46
   3   5   0    8.67    0.49
   3   5   0    9.53    0.48
   3   5   0   10.30    0.52
  -4  -5   0    1.57    0.09
  -4  -5   0    1.49    0.21
  -4  -5   0    1.55    0.20
  -4  -5   0    1.50    0.10
   4   5   0    1.23    0.19
   4   5   0    1.56    0.16
   4   5   0    1.61    0.24
  -5  -5   0    0.86    0.20
  -5  -5   0    0.61    0.23
   5   5   0    0.39    0.14
   5   5   0    0.38    0.19
  -6  -5   0   -0.13    0.24
  -6  -5   0   -0.18    0.17
   6   5   0   -0.23    0.18
   6   5   0    0.02    0.14
  -7  -5   0    0.40    0.30
   7   5   0    0.07    0.17
  -8  -5   0   -0.29    0.28
   8   5   0    0.04    0.19
  -9  -5   0    0.49    0.39
   9   5   0    0.13    0.23
   8  -6   0    0.19    0.17
   7  -6   0    0.39    0.16
   6  -6   0    0.08    0.13
   6  -6   0    0.14    0.21
   5  -6   0   -0.15    0.13
   5  -6   0    0.21    0.16
   5  -6   0    0.20    0.12
   4  -6   0    1.70    0.18
   4  -6   0    1.63    0.19
   4  -6   0    1.90    0.17
   3  -6   0    0.66    0.12
   3  -6   0    0.56    0.12
   3  -6   0    0.46    0.16
   3  -6   0    0.50    0.12
  -3   6   0    0.66    0.17
  -3   6   0    0.59    0.10
   2  -6   0   -0.01    0.08
   2  -6   0    0.08    0.09
   2  -6   0    0.01    0.09
   2  -6   0   -0.01    0.10
   2  -6   0    0.00    0.10
  -2   6   0    0.03    0.06
  -2   6   0    0.08    0.06
  -2   6   0   -0.04    0.12
  -2   6   0    0.01    0.06
   1  -6   0    2.94    0.19
   1  -6   0    2.74    0.16
   1  -6   0    2.74    0.21
   1  -6   0    2.59    0.21
   1  -6   0    2.91    0.13
   1  -6   0    3.02    0.22
   1  -6   0    2.57    0.18
  -1   6   0    2.69    0.13
  -1   6   0    2.97    0.14
  -1   6   0    2.95    0.23
  -1   6   0    1.89    0.20
  -1   6   0    2.92    0.19
   0  -6   0    0.04    0.08
   0  -6   0    0.15    0.06
   0  -6   0    0.16    0.10
   0  -6   0    0.02    0.08
   0  -6   0   -0.01    0.09
   0  -6   0   -0.13    0.09
   0   6   0    0.06    0.08
   0   6   0    0.09    0.08
   0   6   0   -0.01    0.07
   0   6   0    0.10    0.06
   0   6   0    0.09    0.09
   0   6   0    0.01    0.06
  -1  -6   0    2.62    0.21
  -1  -6   0    3.02    0.20
  -1  -6   0    2.48    0.19
  -1  -6   0    2.64    0.19
  -1  -6   0    2.72    0.19
  -1  -6   0    2.61    0.19
  -1  -6   0    2.92    0.19
   1   6   0    2.74    0.20
   1   6   0    2.56    0.20
   1   6   0    3.61    0.22
   1   6   0    2.79    0.20
   1   6   0    2.59    0.19
   1   6   0    2.80    0.20
   1   6   0    2.70    0.19
  -2  -6   0   -0.03    0.08
  -2  -6   0   -0.02    0.11
  -2  -6   0    0.01    0.08
  -2  -6   0    0.05    0.11
  -2  -6   0   -0.11    0.09
  -2  -6   0    0.06    0.10
   2   6   0   -0.08    0.10
   2   6   0    0.03    0.10
   2   6   0   -0.06    0.11
   2   6   0    0.06    0.10
   2   6   0   -0.05    0.09
   2   6   0    0.07    0.07
   2   6   0    0.02    0.09
  -3  -6   0    0.86    0.20
  -3  -6   0    0.81    0.16
  -3  -6   0    0.54    0.10
  -3  -6   0    0.45    0.14
  -3  -6   0    0.71    0.11
   3   6   0    0.48    0.15
   3   6   0    0.56    0.13
   3   6   0    0.54    0.13
   3   6   0    0.62    0.09
   3   6   0    0.83    0.18
  -4  -6   0    2.05    0.15
  -4  -6   0    1.56    0.22
  -4  -6   0    1.78    0.21
   4   6   0    1.90    0.19
   4   6   0    1.44    0.21
  -5  -6   0    0.21    0.20
  -5  -6   0   -0.03    0.16
   5   6   0    0.19    0.15
   5   6   0    0.07    0.17
  -6  -6   0    0.28    0.27
  -6  -6   0    0.18    0.22
   6   6   0    0.26    0.17
   6   6   0    0.16    0.22
  -7  -6   0    0.19    0.31
   7   6   0    0.32    0.19
  -8  -6   0   -0.10    0.35
   8   6   0    0.58    0.23
   8  -7   0    0.08    0.18
   7  -7   0   -0.03    0.16
   6  -7   0    2.07    0.23
   5  -7   0    1.39    0.19
   5  -7   0    1.60    0.22
   4  -7   0    1.24    0.17
   4  -7   0    1.12    0.19
   4  -7   0    1.25    0.17
   3  -7   0    0.17    0.12
   3  -7   0    0.34    0.14
   3  -7   0    0.04    0.12
  -3   7   0    0.05    0.04
  -3   7   0    0.05    0.05
   2  -7   0    2.10    0.19
   2  -7   0    2.04    0.20
   2  -7   0    2.18    0.20
  -2   7   0    1.95    0.16
  -2   7   0    1.93    0.22
  -2   7   0    1.99    0.15
   1  -7   0    2.86    0.21
   1  -7   0    3.01    0.23
   1  -7   0    3.35    0.23
   1  -7   0    3.15    0.24
   1  -7   0    3.38    0.24
  -1   7   0    2.94    0.24
  -1   7   0    3.22    0.22
  -1   7   0    2.61    0.24
  -1   7   0    3.19    0.22
  -1   7   0    2.84    0.15
  -1   7   0    3.17    0.17
   0  -7   0   -0.04    0.07
   0  -7   0   -0.03    0.12
   0  -7   0    0.07    0.09
   0  -7   0    0.01    0.10
   0  -7   0   -0.05    0.09
   0  -7   0    0.10    0.11
   0   7   0    0.01    0.07
   0   7   0   -0.06    0.09
   0   7   0    0.09    0.10
   0   7   0    0.07    0.11
   0   7   0   -0.03    0.07
   0   7   0    0.11    0.09
  -1  -7   0    3.15    0.22
  -1  -7   0    2.87    0.22
  -1  -7   0    2.73    0.22
  -1  -7   0    2.73    0.22
  -1  -7   0    3.11    0.21
  -1  -7   0    3.41    0.27
  -1  -7   0    3.47    0.25
   1   7   0    3.03    0.23
   1   7   0    3.05    0.24
   1   7   0    2.94    0.22
   1   7   0    3.23    0.22
   1   7   0    3.31    0.21
   1   7   0    2.77    0.22
   1   7   0    2.97    0.23
  -2  -7   0    2.20    0.18
  -2  -7   0    2.02    0.19
  -2  -7   0    2.15    0.23
  -2  -7   0    2.10    0.20
  -2  -7   0    1.85    0.19
   2   7   0    2.01    0.19
   2   7   0    1.65    0.18
   2   7   0    1.61    0.18
   2   7   0    1.95    0.21
   2   7   0    1.77    0.19
   2   7   0    1.76    0.18
   2   7   0    1.83    0.16
  -3  -7   0   -0.14    0.16
  -3  -7   0    0.12    0.16
  -3  -7   0    0.31    0.11
   3   7   0    0.25    0.16
   3   7   0    0.04    0.13
   3   7   0    0.27    0.13
  -4  -7   0    1.14    0.13
  -4  -7   0    1.35    0.24
  -4  -7   0    1.11    0.21
   4   7   0    1.21    0.19
   4   7   0    1.16    0.18
  -5  -7   0    1.52    0.28
  -5  -7   0    1.41    0.23
   5   7   0    1.40    0.21
   5   7   0    1.08    0.24
  -6  -7   0    2.79    0.35
   6   7   0    2.01    0.25
  -7  -7   0   -0.14    0.30
   7   7   0    0.14    0.21
  -8  -7   0    0.18    0.33
   8   7   0    0.02    0.23
   8  -8   0    0.20    0.21
   7  -8   0    0.01    0.18
   6  -8   0    0.60    0.19
   5  -8   0    0.08    0.16
   4  -8   0    2.89    0.27
   4  -8   0    2.48    0.24
   4  -8   0    2.90    0.24
   3  -8   0    2.80    0.25
   3  -8   0    2.97    0.27
   3  -8   0    2.89    0.24
  -3   8   0    3.19    0.18
   2  -8   0    0.57    0.15
   2  -8   0    0.61    0.15
   2  -8   0    0.32    0.14
  -2   8   0    0.47    0.11
   1  -8   0    9.57    0.49
   1  -8   0    9.66    0.47
   1  -8   0    9.73    0.50
   1  -8   0    9.64    0.47
  -1   8   0   10.04    0.47
  -1   8   0    8.89    0.51
  -1   8   0    9.48    0.52
  -1   8   0    9.75    0.47
   0  -8   0   10.98    0.49
   0  -8   0   11.57    0.53
   0  -8   0   10.16    0.53
   0  -8   0   10.33    0.51
   0  -8   0   10.92    0.52
   0  -8   0   11.21    0.54
   0   8   0   10.06    0.49
   0   8   0   10.52    0.49
   0   8   0   10.70    0.51
   0   8   0   11.14    0.53
   0   8   0   11.19    0.53
   0   8   0   11.45    0.54
  -1  -8   0    9.31    0.46
  -1  -8   0    9.31    0.46
  -1  -8   0    9.51    0.47
  -1  -8   0    9.10    0.44
  -1  -8   0    9.51    0.48
  -1  -8   0    9.40    0.50
   1   8   0    9.43    0.47
   1   8   0    9.62    0.49
   1   8   0    8.76    0.46
   1   8   0    9.51    0.48
   1   8   0    9.81    0.48
   1   8   0    9.69    0.48
   1   8   0    9.42    0.45
  -2  -8   0    0.56    0.17
  -2  -8   0    0.51    0.15
  -2  -8   0    0.52    0.17
  -2  -8   0    0.56    0.14
   2   8   0    0.56    0.15
   2   8   0    0.69    0.15
   2   8   0    0.64    0.16
   2   8   0    0.29    0.14
   2   8   0    0.69    0.16
   2   8   0    0.44    0.12
   2   8   0    0.36    0.16
  -3  -8   0    2.82    0.22
  -3  -8   0    3.08    0.32
  -3  -8   0    2.62    0.27
   3   8   0    3.26    0.26
   3   8   0    2.78    0.24
  -4  -8   0    2.95    0.31
  -4  -8   0    2.96    0.23
   4   8   0    2.69    0.28
   4   8   0    2.76    0.26
  -5  -8   0   -0.04    0.22
  -5  -8   0    0.11    0.09
   5   8   0   -0.02    0.18
   5   8   0    0.59    0.22
  -6  -8   0    0.59    0.31
   6   8   0    0.56    0.21
  -7  -8   0    0.29    0.31
   7   8   0   -0.01    0.23
  -8  -8   0   -0.07    0.37
   8   8   0    0.21    0.25
   7  -9   0    0.48    0.22
   6  -9   0    0.42    0.20
   5  -9   0   -0.07    0.18
   4  -9   0    0.38    0.17
   4  -9   0    0.29    0.18
   3  -9   0    1.41    0.21
   3  -9   0    1.27    0.20
  -3   9   0    1.27    0.13
   2  -9   0   12.10    0.61
   2  -9   0   12.53    0.59
   2  -9   0   11.83    0.60
  -2   9   0   12.07    0.56
   1  -9   0    6.69    0.40
   1  -9   0    6.85    0.41
   1  -9   0    6.62    0.38
  -1   9   0    6.99    0.38
  -1   9   0    6.94    0.39
   0  -9   0    0.12    0.12
   0  -9   0    0.22    0.14
   0  -9   0    0.01    0.14
   0  -9   0   -0.04    0.14
   0   9   0    0.01    0.13
   0   9   0   -0.09    0.13
   0   9   0   -0.11    0.20
   0   9   0   -0.12    0.13
  -1  -9   0    6.44    0.37
  -1  -9   0    6.10    0.41
  -1  -9   0    6.61    0.39
  -1  -9   0    5.59    0.35
   1   9   0    6.06    0.35
   1   9   0    6.83    0.41
   1   9   0    5.66    0.37
   1   9   0    6.77    0.39
  -2  -9   0   11.30    0.61
  -2  -9   0   11.39    0.57
  -2  -9   0   12.47    0.58
   2   9   0   11.57    0.59
   2   9   0   11.35    0.58
   2   9   0   12.38    0.62
   2   9   0   11.41    0.57
   2   9   0   11.54    0.60
  -3  -9   0    1.46    0.24
  -3  -9   0    1.44    0.19
   3   9   0    0.87    0.19
   3   9   0    1.11    0.19
  -4  -9   0    0.66    0.23
  -4  -9   0    0.57    0.15
   4   9   0    0.64    0.19
   4   9   0    0.21    0.18
  -5  -9   0    0.28    0.26
  -5  -9   0    0.00    0.11
   5   9   0   -0.13    0.18
   5   9   0   -0.13    0.19
  -6  -9   0    0.49    0.28
   6   9   0    0.27    0.22
  -7  -9   0    0.50    0.33
   7   9   0    0.41    0.25
   7 -10   0   -0.05    0.22
   6 -10   0    0.00    0.21
   5 -10   0    0.06    0.20
   4 -10   0    2.99    0.30
   3 -10   0    0.34    0.20
   3 -10   0    0.54    0.17
  -3  10   0    0.45    0.12
   2 -10   0    0.49    0.18
   2 -10   0    0.35    0.19
  -2  10   0    0.54    0.15
   1 -10   0   -0.12    0.17
   1 -10   0    0.11    0.17
  -1  10   0    0.10    0.14
  -1  10   0    0.18    0.16
   0 -10   0   14.50    0.73
   0 -10   0   16.23    0.74
   0  10   0   15.35    0.74
   0  10   0   15.41    0.73
  -1 -10   0   -0.07    0.14
  -1 -10   0    0.10    0.17
   1  10   0    0.00    0.16
   1  10   0    0.21    0.16
  -2 -10   0    0.43    0.17
   2  10   0    0.64    0.22
   2  10   0    0.52    0.17
   2  10   0    0.45    0.19
  -3 -10   0    0.61    0.21
  -3 -10   0    0.60    0.17
   3  10   0    0.23    0.17
   3  10   0    0.36    0.19
  -4 -10   0    3.42    0.27
  -4 -10   0    3.13    0.35
   4  10   0    3.24    0.32
   4  10   0    3.01    0.30
  -5 -10   0   -0.03    0.13
  -5 -10   0   -0.24    0.23
   5  10   0   -0.20    0.20
  -6 -10   0   -0.06    0.31
   6  10   0    0.04    0.22
  -7 -10   0   -0.10    0.36
   7  10   0    0.23    0.25
   6 -11   0    0.17    0.25
   5 -11   0    0.18    0.23
   4 -11   0   -0.05    0.21
   3 -11   0    0.20    0.19
   3 -11   0   -0.01    0.21
  -3  11   0    0.06    0.12
   2 -11   0    5.62    0.44
   2 -11   0    5.88    0.41
  -2  11   0    5.68    0.37
   1 -11   0    0.14    0.17
   1 -11   0    0.08    0.20
  -1  11   0    0.12    0.16
  -1  11   0    0.21    0.19
   0 -11   0   -0.12    0.18
   0 -11   0    0.55    0.31
   0  11   0   -0.03    0.16
   0  11   0   -0.17    0.18
  -1 -11   0    0.15    0.17
   1  11   0    0.44    0.19
   1  11   0    0.26    0.19
  -2 -11   0    6.01    0.41
   2  11   0    5.37    0.45
  -3 -11   0    0.41    0.19
  -4 -11   0    0.34    0.18
  -4 -11   0    0.31    0.25
   4  11   0    0.38    0.21
   4  11   0   -0.07    0.20
  -5 -11   0    0.27    0.30
  -5 -11   0    0.46    0.17
   5  11   0    0.47    0.24
  -6 -11   0    0.18    0.32
   6  11   0    0.20    0.25
   6 -12   0    0.06    0.26
   5 -12   0    0.10    0.25
   4 -12   0    0.76    0.26
   3 -12   0    1.59    0.28
   3 -12   0    2.13    0.30
  -3  12   0    1.82    0.20
   2 -12   0    0.47    0.23
   2 -12   0    0.17    0.21
  -2  12   0   -0.10    0.17
   1 -12   0    0.84    0.22
  -1  12   0    0.87    0.22
   0 -12   0    2.34    0.29
   0  12   0    2.23    0.28
   0  12   0    3.02    0.32
  -1 -12   0    0.60    0.22
   1  12   0    0.84    0.23
  -2 -12   0    0.33    0.21
   2  12   0    0.35    0.32
  -3 -12   0    1.39    0.24
  -4 -12   0    0.61    0.20
  -5 -12   0    0.51    0.19
  -5 -12   0    0.48    0.31
   5  12   0    0.30    0.25
  -6 -12   0   -0.28    0.31
   6  12   0   -0.04    0.25
   5 -13   0    0.14    0.28
   4 -13   0    0.32    0.27
   3 -13   0    0.09    0.24
  -3  13   0    0.18    0.17
   2 -13   0    0.65    0.44
   2 -13   0    0.42    0.25
  -2  13   0    1.02    0.22
   1 -13   0    0.09    0.21
  -1  13   0    0.08    0.21
   0 -13   0    0.12    0.21
   0  13   0    0.12    0.21
   0  13   0   -0.39    0.22
  -1 -13   0    0.15    0.21
   1  13   0    0.26    0.25
   1  13   0    0.48    0.24
  -2 -13   0    0.93    0.25
  -3 -13   0    0.41    0.22
  -4 -13   0    0.19    0.21
  -5 -13   0    0.10    0.20
   4 -14   0   -0.02    0.29
   3 -14   0   -0.02    0.28
  -3  14   0   -0.22    0.17
   2 -14   0    0.37    0.26
  -2  14   0    0.47    0.22
   1 -14   0    0.11    0.23
  -1  14   0   -0.11    0.22
   0  14   0    0.04    0.25
  -1 -14   0    0.17    0.23
   1  14   0    0.08    0.27
   1  14   0    0.17    0.25
  -2 -14   0    0.18    0.24
  -3 -14   0    0.31    0.24
  -4 -14   0    0.03    0.25
  -2  15   0   -0.17    0.23
   1 -15   0   -0.02    0.27
  -1  15   0   -0.12    0.24
   0  15   0    0.60    0.29
   1  15   0   -0.08    0.25
   1  15   0    0.08    0.29
  -2 -15   0    0.20    0.26
  -3 -15   1    0.58    0.26
  -2 -15   1    0.15    0.25
   1  15  -1    0.30    0.29
   0  15  -1    0.08    0.25
  -1  15  -1    0.00    0.23
   1 -15   1   -0.02    0.27
  -2  15  -1    0.28    0.23
   2 -15   1    0.14    0.25
  -3  15  -1    0.16    0.18
  -4 -14   1    0.29    0.22
  -3 -14   1    0.13    0.22
  -2 -14   1    0.03    0.23
   1  14  -1    0.09    0.23
   1  14  -1   -0.21    0.25
  -1 -14   1   -0.06    0.21
   0  14  -1    0.76    0.26
   0 -14   1    0.78    0.26
  -1  14  -1   -0.08    0.21
   1 -14   1    0.04    0.23
  -2  14  -1    0.05    0.19
   2 -14   1    0.09    0.22
  -3  14  -1    0.01    0.16
   3 -14   1    0.40    0.28
   4 -14   1   -0.22    0.27
  -5 -13   1   -0.01    0.19
  -4 -13   1    0.62    0.22
  -3 -13   1    0.58    0.22
  -2 -13   1    0.47    0.21
   1  13  -1    0.11    0.21
   1  13  -1    0.14    0.23
  -1 -13   1    0.24    0.21
   0  13  -1    0.24    0.22
   0 -13   1   -0.04    0.24
  -1  13  -1    0.02    0.20
   1 -13   1    0.20    0.21
  -2  13  -1    0.33    0.19
   2 -13   1    0.57    0.23
   2 -13   1    0.14    0.24
  -3  13  -1    1.15    0.18
   3 -13   1    0.57    0.26
   3 -13   1    0.67    0.25
   4 -13   1    0.44    0.27
   5 -13   1    0.04    0.26
   6  12  -1    0.84    0.29
  -6 -12   1    1.19    0.37
   5  12  -1    0.16    0.24
  -5 -12   1    0.21    0.30
  -5 -12   1    0.35    0.18
  -4 -12   1    0.36    0.19
  -3 -12   1    0.32    0.20
   2  12  -1    1.95    0.28
  -2 -12   1    1.86    0.25
   1  12  -1    4.57    0.36
   1  12  -1    4.20    0.36
  -1 -12   1    3.99    0.37
  -1 -12   1    3.40    0.33
   0  12  -1    0.32    0.19
   0  12  -1    0.07    0.20
   0 -12   1    0.12    0.20
  -1  12  -1    4.05    0.32
   1 -12   1    3.75    0.35
  -2  12  -1    1.89    0.22
   2 -12   1    1.88    0.27
   2 -12   1    1.53    0.27
  -3  12  -1    0.24    0.14
   3 -12   1    0.02    0.19
   3 -12   1    0.08    0.22
   4 -12   1   -0.07    0.23
   5 -12   1   -0.04    0.25
   6 -12   1    0.69    0.28
   7  11  -1    0.29    0.27
  -7 -11   1    0.06    0.37
   6  11  -1    0.54    0.25
  -6 -11   1    0.10    0.31
   5  11  -1    0.36    0.22
  -5 -11   1    1.09    0.30
  -5 -11   1    1.08    0.18
   4  11  -1    1.78    0.26
   4  11  -1    2.12    0.28
  -4 -11   1    2.48    0.25
  -4 -11   1    2.87    0.33
  -3 -11   1    0.48    0.18
  -3 -11   1    0.42    0.32
   2  11  -1    0.64    0.21
  -2 -11   1    0.59    0.19
   1  11  -1    4.90    0.38
   1  11  -1    4.11    0.34
  -1 -11   1    4.48    0.33
  -1 -11   1    3.86    0.34
   0  11  -1    0.09    0.16
   0  11  -1    0.16    0.18
   0 -11   1   -0.15    0.18
   0 -11   1   -0.08    0.17
  -1  11  -1    4.33    0.33
   1 -11   1    4.24    0.35
   1 -11   1    4.26    0.34
  -2  11  -1    0.57    0.16
   2 -11   1    0.46    0.21
   2 -11   1    0.57    0.19
  -3  11  -1    0.34    0.12
   3 -11   1    0.55    0.21
   3 -11   1    0.12    0.20
   4 -11   1    2.86    0.31
   4 -11   1    2.42    0.33
   5 -11   1    0.53    0.24
   6 -11   1   -0.19    0.23
   7 -11   1    0.02    0.24
   7  10  -1   -0.20    0.24
  -7 -10   1    0.24    0.31
   6  10  -1    0.37    0.24
  -6 -10   1   -0.06    0.27
   5  10  -1   -0.26    0.20
  -5 -10   1    0.03    0.13
  -5 -10   1    0.07    0.24
   4  10  -1    0.24    0.19
   4  10  -1   -0.04    0.19
  -4 -10   1   -0.02    0.23
  -4 -10   1    0.26    0.15
   3  10  -1    9.50    0.52
  -3 -10   1    9.15    0.53
  -3 -10   1    9.75    0.51
   2  10  -1    0.35    0.15
   2  10  -1    0.29    0.16
   2  10  -1    0.64    0.19
  -2 -10   1    0.65    0.17
  -2 -10   1    0.32    0.16
   1  10  -1    0.10    0.16
   1  10  -1    0.34    0.16
  -1 -10   1    0.22    0.15
  -1 -10   1    0.16    0.17
   0  10  -1    0.72    0.18
   0  10  -1    0.51    0.16
   0  10  -1    0.25    0.16
   0 -10   1    0.36    0.15
   0 -10   1    0.32    0.16
   0 -10   1    0.87    0.20
  -1  10  -1    0.14    0.14
   1 -10   1    0.21    0.18
   1 -10   1    0.12    0.16
  -2  10  -1    0.20    0.13
   2 -10   1    0.63    0.19
   2 -10   1    0.31    0.18
  -3  10  -1    9.32    0.43
   3 -10   1    9.18    0.53
   3 -10   1    9.67    0.52
   4 -10   1    0.28    0.19
   4 -10   1    0.09    0.19
   5 -10   1    0.00    0.20
   6 -10   1    0.05    0.22
   7 -10   1   -0.11    0.22
   8   9  -1   -0.39    0.26
  -8  -9   1   -0.08    0.38
   7   9  -1   -0.23    0.23
  -7  -9   1   -0.18    0.29
   6   9  -1   -0.19    0.21
  -6  -9   1    0.26    0.31
   5   9  -1    0.43    0.21
   5   9  -1    0.14    0.20
  -5  -9   1    0.50    0.22
  -5  -9   1    0.63    0.28
  -5  -9   1    0.44    0.12
   4   9  -1   -0.06    0.17
   4   9  -1    0.03    0.18
  -4  -9   1   -0.16    0.19
  -4  -9   1    0.03    0.12
   3   9  -1    0.26    0.14
   3   9  -1    0.32    0.16
  -3  -9   1    0.41    0.17
  -3  -9   1    0.22    0.14
  -3  -9   1    0.46    0.21
   2   9  -1    1.21    0.20
   2   9  -1    1.13    0.17
   2   9  -1    1.45    0.20
   2   9  -1    1.12    0.19
   2   9  -1    1.07    0.19
  -2  -9   1    0.87    0.17
  -2  -9   1    1.00    0.17
  -2  -9   1    1.35    0.22
   1   9  -1    3.57    0.25
   1   9  -1    3.21    0.27
   1   9  -1    3.27    0.29
   1   9  -1    3.60    0.28
   1   9  -1    4.14    0.31
   1   9  -1    4.10    0.29
  -1  -9   1    3.55    0.26
  -1  -9   1    3.73    0.26
  -1  -9   1    4.00    0.31
  -1  -9   1    3.28    0.27
  -1  -9   1    3.73    0.29
  -1  -9   1    3.87    0.29
   0   9  -1    0.02    0.13
   0   9  -1    0.03    0.12
   0   9  -1    0.08    0.14
   0  -9   1    0.05    0.14
   0  -9   1   -0.03    0.12
   0  -9   1    0.01    0.13
   0  -9   1    0.13    0.15
  -1   9  -1    3.21    0.29
  -1   9  -1    3.70    0.27
   1  -9   1    3.79    0.29
   1  -9   1    3.92    0.32
   1  -9   1    3.74    0.30
   1  -9   1    4.07    0.28
  -2   9  -1    1.39    0.16
   2  -9   1    1.74    0.22
   2  -9   1    1.07    0.19
   2  -9   1    1.40    0.19
  -3   9  -1    0.31    0.09
   3  -9   1    0.33    0.17
   3  -9   1    0.56    0.18
   4  -9   1   -0.15    0.16
   4  -9   1   -0.08    0.16
   5  -9   1    0.24    0.19
   6  -9   1   -0.17    0.18
   7  -9   1   -0.25    0.20
   8  -9   1   -0.15    0.21
   8   8  -1   -0.52    0.24
  -8  -8   1   -0.20    0.32
   7   8  -1    0.03    0.23
  -7  -8   1   -0.10    0.33
   6   8  -1   -0.24    0.19
  -6  -8   1   -0.47    0.23
   5   8  -1   -0.19    0.20
   5   8  -1   -0.17    0.17
  -5  -8   1   -0.11    0.21
  -5  -8   1    0.12    0.09
  -5  -8   1    0.35    0.19
   4   8  -1    2.52    0.26
   4   8  -1    2.76    0.26
  -4  -8   1    3.05    0.23
  -4  -8   1    2.54    0.26
  -4  -8   1    3.25    0.31
   3   8  -1    0.32    0.15
   3   8  -1    0.68    0.16
  -3  -8   1    0.46    0.13
  -3  -8   1    0.19    0.20
  -3  -8   1    0.49    0.17
  -3  -8   1    0.51    0.18
   2   8  -1    0.49    0.15
   2   8  -1    0.76    0.15
   2   8  -1    0.70    0.14
   2   8  -1    0.71    0.16
   2   8  -1    0.73    0.12
   2   8  -1    0.58    0.14
   2   8  -1    0.71    0.16
  -2  -8   1    0.61    0.14
  -2  -8   1    0.55    0.14
  -2  -8   1    0.78    0.14
  -2  -8   1    0.69    0.16
   1   8  -1    1.89    0.18
   1   8  -1    1.98    0.17
   1   8  -1    1.85    0.19
   1   8  -1    2.12    0.19
   1   8  -1    2.15    0.18
   1   8  -1    1.96    0.19
   1   8  -1    1.83    0.20
  -1  -8   1    1.85    0.23
  -1  -8   1    1.99    0.18
  -1  -8   1    1.81    0.16
  -1  -8   1    2.37    0.22
  -1  -8   1    2.09    0.20
  -1  -8   1    1.78    0.16
  -1  -8   1    1.96    0.18
   0   8  -1    7.90    0.42
   0   8  -1    8.04    0.38
   0   8  -1    8.31    0.41
   0   8  -1    8.05    0.38
   0   8  -1    7.31    0.37
   0  -8   1    7.69    0.40
   0  -8   1    8.29    0.42
   0  -8   1    7.72    0.42
   0  -8   1    8.22    0.41
   0  -8   1    8.08    0.41
   0  -8   1    7.72    0.38
  -1   8  -1    1.85    0.18
  -1   8  -1    1.71    0.20
  -1   8  -1    2.03    0.21
  -1   8  -1    1.83    0.17
   1  -8   1    2.32    0.20
   1  -8   1    2.40    0.22
   1  -8   1    2.01    0.20
   1  -8   1    2.02    0.18
   1  -8   1    2.06    0.21
  -2   8  -1    0.68    0.11
  -2   8  -1    0.68    0.18
   2  -8   1    0.64    0.15
   2  -8   1    0.89    0.15
   2  -8   1    0.48    0.19
   2  -8   1    0.76    0.16
  -3   8  -1    0.48    0.07
   3  -8   1    0.55    0.16
   3  -8   1    0.56    0.15
   3  -8   1    0.50    0.15
   4  -8   1    3.10    0.26
   4  -8   1    3.23    0.29
   4  -8   1    2.75    0.24
   5  -8   1   -0.10    0.15
   5  -8   1    0.16    0.16
   6  -8   1   -0.15    0.16
   7  -8   1   -0.07    0.19
   8  -8   1    0.00    0.19
   8   7  -1    0.18    0.24
  -8  -7   1    0.11    0.36
   7   7  -1   -0.09    0.20
  -7  -7   1   -0.45    0.30
   6   7  -1    0.14    0.36
   6   7  -1    0.51    0.20
  -6  -7   1    0.56    0.29
   5   7  -1    0.05    0.20
   5   7  -1    0.00    0.16
  -5  -7   1    0.12    0.21
  -5  -7   1    0.23    0.20
   4   7  -1    0.13    0.14
   4   7  -1    0.27    0.16
  -4  -7   1    0.55    0.11
  -4  -7   1    0.32    0.16
  -4  -7   1    0.60    0.19
   3   7  -1    4.20    0.36
   3   7  -1    4.31    0.30
   3   7  -1    4.43    0.32
   3   7  -1    4.63    0.30
  -3  -7   1    4.72    0.27
  -3  -7   1    5.23    0.38
  -3  -7   1    4.70    0.33
  -3  -7   1    4.56    0.32
   2   7  -1   17.12    0.77
   2   7  -1   18.22    0.77
   2   7  -1   17.48    0.77
   2   7  -1   16.73    0.78
   2   7  -1   17.23    0.74
   2   7  -1   17.13    0.79
   2   7  -1   17.34    0.78
  -2  -7   1   17.67    0.80
  -2  -7   1   19.19    0.78
  -2  -7   1   18.17    0.76
  -2  -7   1   17.17    0.76
  -2  -7   1   17.10    0.78
  -2  -7   1   17.45    0.77
   1   7  -1    3.95    0.24
   1   7  -1    4.13    0.25
   1   7  -1    3.96    0.24
   1   7  -1    3.77    0.27
   1   7  -1    4.07    0.25
   1   7  -1    3.49    0.25
   1   7  -1    4.04    0.26
  -1  -7   1    3.76    0.24
  -1  -7   1    3.57    0.23
  -1  -7   1    4.33    0.27
  -1  -7   1    3.77    0.25
  -1  -7   1    4.43    0.25
  -1  -7   1    3.97    0.23
  -1  -7   1    3.68    0.27
   0   7  -1    0.12    0.10
   0   7  -1   -0.01    0.07
   0   7  -1   -0.01    0.09
   0   7  -1    0.06    0.07
   0   7  -1   -0.02    0.10
   0   7  -1   -0.01    0.07
   0  -7   1   -0.11    0.10
   0  -7   1    0.06    0.09
   0  -7   1    0.04    0.10
   0  -7   1   -0.04    0.07
   0  -7   1    0.03    0.10
   0  -7   1    0.05    0.08
  -1   7  -1    4.10    0.21
  -1   7  -1    4.28    0.27
  -1   7  -1    3.50    0.19
  -1   7  -1    2.59    0.24
  -1   7  -1    3.83    0.19
  -1   7  -1    3.99    0.23
  -1   7  -1    3.95    0.23
   1  -7   1    3.50    0.19
   1  -7   1    4.51    0.25
   1  -7   1    4.02    0.26
   1  -7   1    3.92    0.19
   1  -7   1    4.20    0.26
   1  -7   1    3.81    0.23
   1  -7   1    3.77    0.27
  -2   7  -1   18.01    0.73
  -2   7  -1   17.07    0.71
  -2   7  -1   16.91    0.80
   2  -7   1   18.20    0.81
   2  -7   1   17.94    0.76
   2  -7   1   17.48    0.77
   2  -7   1   17.20    0.78
   3  -7   1    4.64    0.29
   3  -7   1    4.77    0.32
   3  -7   1    4.34    0.29
   4  -7   1    0.42    0.13
   4  -7   1    0.61    0.17
   4  -7   1    0.58    0.15
   5  -7   1   -0.08    0.14
   5  -7   1   -0.01    0.16
   5  -7   1   -0.12    0.13
   6  -7   1    0.39    0.16
   7  -7   1    0.13    0.17
   8  -7   1    0.24    0.18
   9   6  -1    0.17    0.24
   8   6  -1    0.42    0.22
  -8  -6   1    0.47    0.32
   7   6  -1    0.19    0.19
  -7  -6   1    0.25    0.27
   6   6  -1    1.28    0.25
   6   6  -1    1.72    0.22
  -6  -6   1    1.52    0.26
  -6  -6   1    1.81    0.32
   5   6  -1    5.44    0.41
   5   6  -1    5.17    0.34
  -5  -6   1    4.79    0.40
  -5  -6   1    5.85    0.44
   4   6  -1    1.92    0.19
   4   6  -1    1.82    0.21
  -4  -6   1    1.67    0.21
  -4  -6   1    2.26    0.15
  -4  -6   1    2.11    0.23
   3   6  -1    0.10    0.14
   3   6  -1    0.13    0.06
   3   6  -1    0.09    0.10
   3   6  -1    0.26    0.13
   3   6  -1    0.28    0.11
  -3  -6   1    0.16    0.17
  -3  -6   1   -0.10    0.11
  -3  -6   1    0.16    0.08
  -3  -6   1    0.18    0.08
  -3  -6   1    0.09    0.12
  -3  -6   1    0.20    0.07
   2   6  -1    0.14    0.11
   2   6  -1    0.05    0.10
   2   6  -1    0.45    0.11
   2   6  -1    0.11    0.10
   2   6  -1   -0.04    0.06
   2   6  -1    0.07    0.09
   2   6  -1    0.07    0.10
  -2  -6   1    0.01    0.09
  -2  -6   1    0.17    0.10
  -2  -6   1    0.06    0.10
  -2  -6   1    0.04    0.08
  -2  -6   1    0.03    0.07
  -2  -6   1   -0.11    0.08
  -2  -6   1   -0.01    0.12
   1   6  -1   24.21    1.04
   1   6  -1   25.45    1.05
   1   6  -1   23.92    1.06
   1   6  -1   25.44    1.02
   1   6  -1   26.66    1.05
   1   6  -1   25.27    1.04
   1   6  -1   25.34    1.03
  -1  -6   1   24.40    1.04
  -1  -6   1   25.37    1.04
  -1  -6   1   24.10    1.02
  -1  -6   1   24.44    1.02
  -1  -6   1   25.03    1.03
  -1  -6   1   25.82    1.05
  -1  -6   1   23.56    1.04
   0   6  -1   22.19    0.91
   0   6  -1   22.58    0.92
   0   6  -1   20.90    0.89
   0   6  -1   21.61    0.89
   0   6  -1   22.69    0.92
   0   6  -1   22.36    0.90
   0   6  -1   21.54    0.89
   0  -6   1   21.02    0.89
   0  -6   1   21.20    0.92
   0  -6   1   21.18    0.89
   0  -6   1   22.78    0.91
   0  -6   1   21.56    0.92
   0  -6   1   21.92    0.92
   0  -6   1   22.62    0.91
  -1   6  -1   24.03    0.97
  -1   6  -1   25.11    1.00
  -1   6  -1   22.69    0.97
  -1   6  -1   20.47    0.99
  -1   6  -1   27.45    0.99
  -1   6  -1   24.71    1.03
   1  -6   1   25.59    1.02
   1  -6   1   24.52    0.97
   1  -6   1   25.38    1.02
   1  -6   1   24.77    1.01
   1  -6   1   22.72    0.97
   1  -6   1   24.49    1.01
   1  -6   1   23.85    1.00
  -2   6  -1    0.00    0.06
  -2   6  -1   -0.01    0.05
  -2   6  -1    0.06    0.06
  -2   6  -1    0.06    0.12
   2  -6   1    0.01    0.09
   2  -6   1    0.15    0.12
   2  -6   1   -0.03    0.08
   2  -6   1    0.01    0.10
   2  -6   1   -0.07    0.09
   2  -6   1    0.07    0.07
  -3   6  -1   -0.07    0.14
  -3   6  -1    0.20    0.07
   3  -6   1    0.24    0.06
   3  -6   1    0.12    0.05
   3  -6   1    0.25    0.10
   3  -6   1    0.14    0.11
   3  -6   1    0.25    0.13
   3  -6   1    0.14    0.13
   4  -6   1    2.27    0.18
   4  -6   1    1.92    0.20
   4  -6   1    1.83    0.20
   5  -6   1    5.40    0.33
   5  -6   1    5.38    0.31
   5  -6   1    4.92    0.36
   6  -6   1    1.98    0.19
   7  -6   1    0.20    0.15
   8  -6   1    0.00    0.15
   9  -6   1   -0.04    0.17
   9   5  -1   -0.24    0.21
  -9  -5   1   -0.15    0.31
   8   5  -1    0.32    0.20
  -8  -5   1    0.39    0.31
   7   5  -1    2.91    0.27
  -7  -5   1    2.83    0.36
   6   5  -1    2.31    0.29
   6   5  -1    2.42    0.23
  -6  -5   1    2.34    0.28
  -6  -5   1    2.05    0.29
   5   5  -1    0.13    0.13
   5   5  -1    0.10    0.18
  -5  -5   1   -0.20    0.17
  -5  -5   1   -0.04    0.17
   4   5  -1    4.25    0.27
   4   5  -1    4.37    0.33
   4   5  -1    4.44    0.33
  -4  -5   1    4.16    0.30
  -4  -5   1    3.89    0.30
   3   5  -1   26.22    1.09
   3   5  -1   24.66    1.05
   3   5  -1   24.82    1.00
   3   5  -1   25.45    1.07
   3   5  -1   25.71    1.05
   3   5  -1   25.00    1.08
  -3  -5   1   26.03    1.07
  -3  -5   1   25.99    1.07
  -3  -5   1   22.98    1.02
  -3  -5   1   24.57    1.00
  -3  -5   1   24.40    1.08
  -3  -5   1   25.65    1.03
  -3  -5   1   26.02    1.02
   2   5  -1    0.05    0.05
   2   5  -1    0.02    0.08
   2   5  -1    0.02    0.10
   2   5  -1    0.00    0.07
   2   5  -1    0.00    0.07
   2   5  -1    0.01    0.08
   2   5  -1    0.01    0.08
   2   5  -1   -0.02    0.08
  -2  -5   1    0.01    0.07
  -2  -5   1    0.01    0.02
  -2  -5   1    0.05    0.09
  -2  -5   1    0.06    0.10
  -2  -5   1    0.04    0.09
  -2  -5   1    0.00    0.09
  -2  -5   1    0.01    0.06
   1   5  -1    5.24    0.28
   1   5  -1    5.28    0.26
   1   5  -1    5.30    0.28
   1   5  -1    5.17    0.27
   1   5  -1    5.34    0.27
   1   5  -1    5.61    0.26
   1   5  -1    5.33    0.28
  -1  -5   1    5.73    0.27
  -1  -5   1    4.82    0.26
  -1  -5   1    5.00    0.27
  -1  -5   1    5.43    0.25
  -1  -5   1    5.52    0.27
  -1  -5   1    5.30    0.26
  -1  -5   1    5.20    0.27
  -1  -5   1    5.18    0.28
   0   5  -1   -0.04    0.06
   0   5  -1   -0.04    0.05
   0   5  -1   -0.03    0.07
   0   5  -1    0.01    0.04
   0   5  -1   -0.03    0.05
   0   5  -1    0.00    0.06
   0   5  -1   -0.07    0.07
   0  -5   1   -0.06    0.06
   0  -5   1   -0.01    0.05
   0  -5   1   -0.08    0.06
   0  -5   1   -0.04    0.06
   0  -5   1    0.00    0.07
   0  -5   1    0.05    0.07
   0  -5   1    0.00    0.05
  -1   5  -1    5.83    0.26
  -1   5  -1    5.62    0.26
  -1   5  -1    5.38    0.29
  -1   5  -1    5.60    0.25
  -1   5  -1    5.58    0.29
   1  -5   1    5.21    0.29
   1  -5   1    5.30    0.29
   1  -5   1    5.58    0.29
   1  -5   1    5.45    0.28
   1  -5   1    5.06    0.23
   1  -5   1    5.39    0.23
   1  -5   1    5.23    0.26
  -2   5  -1    0.01    0.04
  -2   5  -1    0.06    0.04
  -2   5  -1    0.00    0.05
  -2   5  -1    0.01    0.09
  -2   5  -1    0.07    0.04
   2  -5   1    0.18    0.08
   2  -5   1    0.03    0.04
   2  -5   1   -0.06    0.09
   2  -5   1    0.05    0.03
   2  -5   1   -0.05    0.08
   2  -5   1    0.05    0.09
  -3   5  -1   24.82    1.00
  -3   5  -1   24.73    0.99
  -3   5  -1   25.37    1.07
   3  -5   1   25.66    1.06
   3  -5   1   23.29    1.00
   3  -5   1   24.10    1.06
   3  -5   1   25.08    1.03
   3  -5   1   22.48    1.02
   3  -5   1   25.70    1.04
   3  -5   1   24.92    0.99
  -4   5  -1    4.60    0.26
  -4   5  -1    4.04    0.31
   4  -5   1    4.59    0.26
   4  -5   1    4.11    0.31
   4  -5   1    4.10    0.28
   4  -5   1    4.25    0.21
   4  -5   1    4.03    0.24
   4  -5   1    3.86    0.26
   4  -5   1    4.68    0.30
   5  -5   1    0.01    0.06
   5  -5   1    0.07    0.12
   5  -5   1    0.02    0.14
   6  -5   1    2.06    0.25
   6  -5   1    2.58    0.18
   6  -5   1    2.27    0.25
   7  -5   1    3.05    0.24
   8  -5   1    0.86    0.15
   9  -5   1   -0.15    0.16
   9   4  -1   -0.06    0.21
  -9  -4   1    0.07    0.32
   8   4  -1    0.68    0.20
  -8  -4   1    0.53    0.30
   7   4  -1    0.00    0.16
  -7  -4   1   -0.13    0.26
   6   4  -1    3.78    0.34
   6   4  -1    3.80    0.28
  -6  -4   1    3.42    0.32
  -6  -4   1    3.88    0.36
   5   4  -1   13.85    0.59
   5   4  -1   12.88    0.65
  -5  -4   1   11.77    0.64
  -5  -4   1   13.27    0.65
   4   4  -1    1.19    0.13
   4   4  -1    1.46    0.20
   4   4  -1    1.09    0.12
   4   4  -1    1.17    0.19
   4   4  -1    1.11    0.09
  -4  -4   1    1.20    0.19
  -4  -4   1    1.44    0.19
  -4  -4   1    1.22    0.09
   3   4  -1    0.15    0.08
   3   4  -1    0.50    0.11
   3   4  -1    0.16    0.12
   3   4  -1    0.04    0.06
   3   4  -1    0.13    0.05
   3   4  -1    0.17    0.10
   3   4  -1    0.23    0.12
   3   4  -1    0.18    0.05
  -3  -4   1    0.13    0.05
  -3  -4   1    0.37    0.12
  -3  -4   1    0.09    0.04
  -3  -4   1    0.22    0.11
  -3  -4   1    0.06    0.10
  -3  -4   1    0.07    0.05
   2   4  -1    9.20    0.44
   2   4  -1    9.33    0.38
   2   4  -1    9.39    0.43
   2   4  -1    9.05    0.42
   2   4  -1    9.09    0.42
   2   4  -1    9.08    0.41
   2   4  -1    8.81    0.41
   2   4  -1    9.30    0.44
  -2  -4   1    8.71    0.39
  -2  -4   1    9.40    0.40
  -2  -4   1    9.32    0.43
  -2  -4   1    9.22    0.42
  -2  -4   1   10.15    0.45
  -2  -4   1    9.38    0.40
  -2  -4   1    9.72    0.44
   1   4  -1   80.29    3.08
   1   4  -1   78.80    3.09
   1   4  -1   78.42    3.08
   1   4  -1   79.90    3.09
   1   4  -1   79.41    3.07
   1   4  -1   78.22    3.09
   1   4  -1   75.25    3.11
  -1  -4   1   76.74    3.09
  -1  -4   1   77.89    3.07
  -1  -4   1   76.57    3.09
  -1  -4   1   79.66    3.09
  -1  -4   1   74.73    3.09
  -1  -4   1   76.55    3.08
  -1  -4   1   81.63    3.08
  -1  -4   1   77.28    3.09
  -1  -4   1   76.34    3.06
   0   4  -1   11.83    0.49
   0   4  -1   11.12    0.47
   0   4  -1   11.62    0.47
   0   4  -1   11.41    0.48
   0   4  -1   11.32    0.48
   0   4  -1   11.87    0.49
   0   4  -1   11.43    0.49
   0  -4   1   10.99    0.49
   0  -4   1   11.50    0.49
   0  -4   1   11.45    0.49
   0  -4   1   10.96    0.47
   0  -4   1   11.42    0.48
   0  -4   1   10.96    0.48
   0  -4   1   11.56    0.48
  -1   4  -1   79.93    3.05
  -1   4  -1   77.18    3.06
  -1   4  -1   80.17    3.09
  -1   4  -1   75.96    3.08
   1  -4   1   76.86    3.04
   1  -4   1   80.03    3.08
   1  -4   1   76.92    3.05
   1  -4   1   72.71    3.08
   1  -4   1   76.36    3.07
   1  -4   1   78.33    3.08
   1  -4   1   80.72    3.09
  -2   4  -1    9.44    0.39
  -2   4  -1    9.26    0.39
  -2   4  -1    9.68    0.44
  -2   4  -1    8.86    0.43
   2  -4   1    9.39    0.42
   2  -4   1    9.22    0.39
   2  -4   1    9.18    0.39
   2  -4   1    9.44    0.39
   2  -4   1    9.11    0.43
   2  -4   1    9.62    0.44
   2  -4   1    9.63    0.43
  -3   4  -1    0.10    0.07
  -3   4  -1    0.11    0.10
  -3   4  -1    0.22    0.07
   3  -4   1    0.07    0.07
   3  -4   1    0.02    0.07
   3  -4   1    0.05    0.07
   3  -4   1    0.16    0.09
   3  -4   1    0.14    0.11
   3  -4   1    0.01    0.10
   3  -4   1    0.14    0.04
   3  -4   1    0.11    0.07
   3  -4   1    0.13    0.06
  -4   4  -1    1.29    0.14
  -4   4  -1    1.06    0.13
  -4   4  -1    1.06    0.12
  -4   4  -1    0.99    0.16
   4  -4   1    1.02    0.14
   4  -4   1    1.18    0.14
   4  -4   1    1.29    0.08
   4  -4   1    1.12    0.14
   4  -4   1    1.10    0.13
   4  -4   1    1.07    0.10
   4  -4   1    1.28    0.16
  -5   4  -1   12.91    0.60
   5  -4   1   12.54    0.63
   5  -4   1   13.28    0.61
   5  -4   1   12.67    0.60
   5  -4   1   12.81    0.62
   6  -4   1    4.19    0.33
   6  -4   1    4.17    0.32
   7  -4   1    0.07    0.09
   8  -4   1    0.89    0.13
   9  -4   1   -0.07    0.16
   9   3  -1    0.23    0.20
  -9  -3   1    0.51    0.34
   8   3  -1    2.53    0.25
  -8  -3   1    2.42    0.35
   7   3  -1    0.38    0.25
   7   3  -1    0.55    0.15
  -7  -3   1    0.27    0.23
  -7  -3   1    0.47    0.26
   6   3  -1    0.12    0.21
   6   3  -1    0.14    0.12
  -6  -3   1    0.52    0.21
  -6  -3   1    0.38    0.21
   5   3  -1    0.15    0.16
   5   3  -1    0.13    0.09
  -5  -3   1   -0.08    0.17
  -5  -3   1    0.00    0.14
   4   3  -1   36.23    1.43
   4   3  -1   34.62    1.44
   4   3  -1   35.78    1.50
   4   3  -1   36.23    1.44
   4   3  -1   36.91    1.44
   4   3  -1   37.95    1.52
   4   3  -1   35.98    1.49
  -4  -3   1   34.29    1.50
  -4  -3   1   35.35    1.48
  -4  -3   1   35.43    1.43
   3   3  -1   59.26    2.38
   3   3  -1   59.32    2.31
   3   3  -1   59.86    2.37
   3   3  -1   59.19    2.36
   3   3  -1   57.52    2.33
   3   3  -1   58.57    2.38
   3   3  -1   57.99    2.33
   3   3  -1   61.38    2.32
  -3  -3   1   57.85    2.38
  -3  -3   1   59.47    2.36
  -3  -3   1   56.70    2.31
  -3  -3   1   57.95    2.37
   2   3  -1    0.50    0.09
   2   3  -1    0.83    0.11
   2   3  -1    0.78    0.06
   2   3  -1    0.65    0.09
   2   3  -1    0.73    0.07
   2   3  -1    0.63    0.10
   2   3  -1    0.74    0.08
  -2  -3   1    0.65    0.09
  -2  -3   1    0.69    0.06
  -2  -3   1    0.66    0.09
  -2  -3   1    0.59    0.06
  -2  -3   1    0.75    0.09
  -2  -3   1    0.58    0.05
  -2  -3   1    0.67    0.06
  -2  -3   1    1.01    0.13
   1   3  -1   42.27    1.63
   1   3  -1   39.78    1.62
   1   3  -1   40.87    1.62
   1   3  -1   41.69    1.60
   1   3  -1   40.84    1.62
   1   3  -1   41.21    1.62
   1   3  -1   40.95    1.62
  -1  -3   1   42.29    1.62
  -1  -3   1   40.09    1.63
  -1  -3   1   38.71    1.62
  -1  -3   1   40.45    1.60
  -1  -3   1   39.97    1.62
  -1  -3   1   39.62    1.62
  -1  -3   1   39.93    1.61
  -1  -3   1   41.65    1.62
   0   3  -1   -0.01    0.03
   0   3  -1    0.03    0.04
   0   3  -1    0.04    0.03
   0   3  -1    0.03    0.03
   0   3  -1    0.02    0.03
   0   3  -1    0.04    0.04
   0   3  -1   -0.04    0.04
   0  -3   1    0.04    0.03
   0  -3   1    0.01    0.03
   0  -3   1    0.02    0.03
   0  -3   1    0.01    0.04
   0  -3   1    0.06    0.04
   0  -3   1   -0.01    0.03
   0  -3   1    0.04    0.04
   0  -3   1   -0.01    0.04
  -1   3  -1   40.44    1.61
  -1   3  -1   41.80    1.64
  -1   3  -1   40.39    1.63
  -1   3  -1   40.73    1.62
   1  -3   1   41.65    1.63
   1  -3   1   39.46    1.63
   1  -3   1   39.27    1.64
   1  -3   1   41.64    1.64
   1  -3   1   40.59    1.61
   1  -3   1   43.09    1.62
  -2   3  -1    0.71    0.07
  -2   3  -1    0.80    0.07
  -2   3  -1    0.77    0.11
  -2   3  -1    0.61    0.09
   2  -3   1    0.78    0.10
   2  -3   1    0.89    0.10
   2  -3   1    0.65    0.06
   2  -3   1    0.68    0.09
   2  -3   1    0.80    0.07
   2  -3   1    0.81    0.07
   2  -3   1    0.72    0.05
   2  -3   1    0.76    0.08
   2  -3   1    0.83    0.11
  -3   3  -1   58.71    2.37
  -3   3  -1   59.89    2.35
  -3   3  -1   59.43    2.35
  -3   3  -1   55.26    2.35
  -3   3  -1   59.35    2.38
   3  -3   1   58.42    2.35
   3  -3   1   59.06    2.36
   3  -3   1   59.78    2.35
   3  -3   1   60.89    2.35
   3  -3   1   59.76    2.36
   3  -3   1   58.61    2.38
   3  -3   1   59.22    2.37
   3  -3   1   59.00    2.32
  -4   3  -1   37.36    1.51
  -4   3  -1   35.84    1.49
  -4   3  -1   37.29    1.54
  -4   3  -1   36.01    1.51
   4  -3   1   38.37    1.52
   4  -3   1   36.41    1.51
   4  -3   1   35.75    1.53
   4  -3   1   37.80    1.53
   4  -3   1   38.02    1.45
   4  -3   1   36.67    1.52
   4  -3   1   37.49    1.51
   4  -3   1   35.78    1.51
  -5   3  -1    0.21    0.13
  -5   3  -1    0.10    0.15
  -5   3  -1    0.03    0.11
  -5   3  -1    0.05    0.12
   5  -3   1    0.14    0.14
   5  -3   1    0.25    0.13
   5  -3   1    0.12    0.13
   5  -3   1    0.01    0.15
   5  -3   1   -0.02    0.14
   5  -3   1    0.04    0.13
  -6   3  -1    0.33    0.17
  -6   3  -1    0.35    0.17
   6  -3   1    0.59    0.19
   6  -3   1    0.22    0.17
   6  -3   1    0.34    0.19
   9   2  -1    0.12    0.18
  -9  -2   1    0.34    0.32
   8   2  -1    0.11    0.15
  -8  -2   1    0.06    0.24
   7   2  -1   -0.03    0.21
   7   2  -1    0.15    0.12
  -7  -2   1   -0.09    0.19
  -7  -2   1   -0.09    0.22
   6   2  -1   22.86    1.05
   6   2  -1   23.54    0.95
  -6  -2   1   21.62    1.04
  -6  -2   1   23.24    1.04
   5   2  -1    2.74    0.27
   5   2  -1    2.97    0.21
   5   2  -1    3.44    0.28
   5   2  -1    3.17    0.19
   5   2  -1    3.03    0.29
   5   2  -1    3.20    0.26
  -5  -2   1    2.94    0.28
  -5  -2   1    3.04    0.26
   4   2  -1    1.94    0.20
   4   2  -1    1.84    0.11
   4   2  -1    2.01    0.20
   4   2  -1    1.88    0.14
   4   2  -1    1.94    0.16
   4   2  -1    1.92    0.15
   4   2  -1    2.38    0.22
  -4  -2   1    2.03    0.19
  -4  -2   1    2.12    0.20
  -4  -2   1    2.05    0.20
   3   2  -1   17.70    0.75
   3   2  -1   17.08    0.70
   3   2  -1   16.94    0.70
   3   2  -1   16.70    0.69
   3   2  -1   17.08    0.69
   3   2  -1   17.98    0.74
   3   2  -1   16.87    0.75
  -3  -2   1   16.93    0.69
  -3  -2   1   17.20    0.75
  -3  -2   1   16.82    0.73
  -3  -2   1   16.91    0.74
   2   2  -1  176.97    6.82
   2   2  -1  182.26    6.86
   2   2  -1  173.84    6.81
   2   2  -1  176.54    6.85
   2   2  -1  176.01    6.81
   2   2  -1  177.69    6.85
   2   2  -1  173.38    6.84
  -2  -2   1  172.65    6.85
  -2  -2   1  174.88    6.84
  -2  -2   1  175.66    6.85
  -2  -2   1  173.04    6.81
  -2  -2   1  168.33    6.81
  -2  -2   1  166.22    6.81
   1   2  -1    5.48    0.25
   1   2  -1    5.34    0.23
   1   2  -1    5.23    0.24
   1   2  -1    5.50    0.24
   1   2  -1    5.42    0.24
   1   2  -1    5.46    0.22
  -1  -2   1    5.21    0.24
  -1  -2   1    5.41    0.25
  -1  -2   1    5.32    0.23
  -1  -2   1    5.25    0.24
  -1  -2   1    5.69    0.24
  -1  -2   1    4.82    0.24
   0   2  -1    4.75    0.20
   0   2  -1    5.02    0.21
   0   2  -1    4.63    0.20
   0   2  -1    4.84    0.21
   0   2  -1    4.62    0.21
   0   2  -1    4.69    0.20
   0  -2   1    4.88    0.21
   0  -2   1    4.95    0.20
   0  -2   1    4.63    0.21
   0  -2   1    4.76    0.21
   0  -2   1    4.85    0.21
   0  -2   1    4.96    0.21
   0  -2   1    4.73    0.21
   0  -2   1    4.57    0.20
   0  -2   1    4.88    0.21
  -1   2  -1    5.38    0.24
  -1   2  -1    5.26    0.25
  -1   2  -1    5.34    0.25
  -1   2  -1    5.47    0.22
  -1   2  -1    5.70    0.23
  -1   2  -1    5.15    0.22
   1  -2   1    5.76    0.25
   1  -2   1    5.35    0.22
   1  -2   1    5.29    0.25
   1  -2   1    5.44    0.24
   1  -2   1    5.27    0.22
   1  -2   1    5.17    0.22
   1  -2   1    5.54    0.24
  -2   2  -1  185.77    7.01
  -2   2  -1  169.87    7.02
  -2   2  -1  180.33    7.02
  -2   2  -1  181.84    7.02
  -2   2  -1  178.16    7.00
   2  -2   1  174.49    7.02
   2  -2   1  177.52    7.01
   2  -2   1  177.77    7.00
   2  -2   1  179.72    7.02
   2  -2   1  179.67    7.02
   2  -2   1  182.59    7.02
   2  -2   1  186.82    7.01
   2  -2   1  171.68    7.00
  -3   2  -1   16.77    0.72
  -3   2  -1   16.76    0.74
  -3   2  -1   16.51    0.71
  -3   2  -1   17.51    0.74
  -3   2  -1   16.82    0.73
  -3   2  -1   17.21    0.73
  -3   2  -1   17.28    0.72
   3  -2   1   17.71    0.73
   3  -2   1   16.80    0.73
   3  -2   1   17.33    0.74
   3  -2   1   17.18    0.73
   3  -2   1   17.90    0.74
   3  -2   1   17.27    0.72
  -4   2  -1    1.92    0.17
  -4   2  -1    2.02    0.18
  -4   2  -1    2.15    0.19
  -4   2  -1    1.90    0.19
  -4   2  -1    2.04    0.17
   4  -2   1    2.00    0.18
   4  -2   1    2.06    0.18
   4  -2   1    2.32    0.20
   4  -2   1    2.16    0.18
   4  -2   1    1.87    0.19
   4  -2   1    2.14    0.19
  -5   2  -1    3.25    0.27
  -5   2  -1    3.23    0.25
  -5   2  -1    3.15    0.27
  -5   2  -1    3.38    0.26
  -5   2  -1    3.31    0.26
   5  -2   1    3.02    0.25
   5  -2   1    3.20    0.27
   5  -2   1    3.36    0.26
   5  -2   1    3.06    0.25
   5  -2   1    2.72    0.25
  -6   2  -1   22.18    1.01
  -6   2  -1   22.00    0.99
   6  -2   1   23.11    1.04
   6  -2   1   23.33    1.02
   6  -2   1   22.08    1.00
  -7   2  -1   -0.16    0.19
  -7   2  -1    0.06    0.19
   7  -2   1    0.10    0.21
   9   1  -1    0.10    0.15
  -9  -1   1   -0.01    0.25
   8   1  -1    1.06    0.16
  -8  -1   1    0.94    0.27
   7   1  -1    0.21    0.11
   7   1  -1    0.08    0.21
  -7  -1   1   -0.05    0.19
  -7  -1   1   -0.01    0.20
   6   1  -1    0.39    0.19
   6   1  -1    0.11    0.08
  -6  -1   1    0.17    0.19
  -6  -1   1    0.01    0.16
   5   1  -1    0.91    0.13
   5   1  -1    0.88    0.18
   5   1  -1    0.86    0.18
   5   1  -1    0.80    0.13
   5   1  -1    0.71    0.13
   5   1  -1    1.02    0.09
  -5  -1   1    0.72    0.17
  -5  -1   1    0.78    0.13
  -5  -1   1    1.07    0.18
   4   1  -1   64.07    2.57
   4   1  -1   63.60    2.61
   4   1  -1   67.18    2.62
   4   1  -1   66.23    2.59
   4   1  -1   64.96    2.54
   4   1  -1   65.34    2.62
   4   1  -1   64.25    2.57
  -4  -1   1   63.20    2.61
  -4  -1   1   63.29    2.61
  -4  -1   1   65.53    2.57
  -4  -1   1   63.68    2.59
   3   1  -1    4.66    0.23
   3   1  -1    4.79    0.23
   3   1  -1    4.67    0.28
   3   1  -1    4.79    0.27
   3   1  -1    4.65    0.21
   3   1  -1    5.20    0.28
  -3  -1   1    4.76    0.23
  -3  -1   1    4.88    0.27
  -3  -1   1    4.62    0.26
  -3  -1   1    4.70    0.26
   2   1  -1    2.28    0.12
   2   1  -1    2.18    0.12
   2   1  -1    2.52    0.15
   2   1  -1    1.81    0.16
  -2  -1   1    2.43    0.12
  -2  -1   1    2.41    0.14
  -2  -1   1    2.42    0.15
  -2  -1   1    2.40    0.16
   1   1  -1    0.24    0.03
   1   1  -1    0.39    0.03
   1   1  -1    0.20    0.02
   1   1  -1    0.26    0.04
   1   1  -1    0.26    0.04
  -1  -1   1    0.25    0.02
  -1  -1   1    0.22    0.02
  -1  -1   1    0.18    0.04
  -1  -1   1    0.27    0.03
  -1  -1   1    0.21    0.04
   0   1  -1    0.00    0.01
   0   1  -1    0.04    0.02
   0   1  -1    0.01    0.02
   0   1  -1    0.08    0.02
   0  -1   1   -0.05    0.01
   0  -1   1    0.03    0.02
  -1   1  -1    0.23    0.04
  -1   1  -1    0.18    0.04
  -1   1  -1    0.22    0.03
  -1   1  -1    0.19    0.03
  -1   1  -1    0.15    0.03
  -1   1  -1    0.23    0.04
   1  -1   1    0.17    0.04
   1  -1   1    0.22    0.03
   1  -1   1    0.19    0.04
   1  -1   1    0.22    0.04
   1  -1   1    0.21    0.04
   1  -1   1    0.21    0.03
  -2   1  -1    2.48    0.14
  -2   1  -1    2.23    0.13
  -2   1  -1    2.24    0.14
  -2   1  -1    2.31    0.15
  -2   1  -1    2.06    0.14
  -2   1  -1    2.29    0.14
  -2   1  -1    1.95    0.14
   2  -1   1    2.38    0.14
   2  -1   1    2.48    0.15
   2  -1   1    2.52    0.14
   2  -1   1    2.50    0.15
   2  -1   1    1.72    0.13
   2  -1   1    2.12    0.14
   2  -1   1    2.43    0.14
  -3   1  -1    4.52    0.24
  -3   1  -1    4.82    0.26
  -3   1  -1    5.12    0.26
  -3   1  -1    4.69    0.25
  -3   1  -1    4.91    0.26
  -3   1  -1    4.62    0.25
   3  -1   1    4.62    0.25
   3  -1   1    4.89    0.26
   3  -1   1    4.87    0.25
   3  -1   1    4.63    0.26
   3  -1   1    4.69    0.26
   3  -1   1    4.66    0.26
  -4   1  -1   64.51    2.56
  -4   1  -1   64.17    2.58
  -4   1  -1   61.87    2.58
  -4   1  -1   63.76    2.57
  -4   1  -1   63.76    2.57
  -4   1  -1   62.75    2.57
   4  -1   1   66.15    2.57
   4  -1   1   63.30    2.58
   4  -1   1   65.54    2.58
   4  -1   1   63.36    2.58
   4  -1   1   64.68    2.57
   4  -1   1   65.23    2.58
  -5   1  -1    0.90    0.17
  -5   1  -1    0.92    0.15
  -5   1  -1    0.90    0.17
  -5   1  -1    0.75    0.17
   5  -1   1    1.10    0.18
   5  -1   1    1.15    0.16
   5  -1   1    1.08    0.16
   5  -1   1    0.90    0.15
   5  -1   1    1.07    0.18
  -6   1  -1    0.08    0.17
  -6   1  -1    0.55    0.18
  -6   1  -1    0.12    0.15
   6  -1   1    0.08    0.14
   6  -1   1   -0.01    0.17
   6  -1   1    0.21    0.15
  -7   1  -1    0.16    0.21
  -7   1  -1   -0.11    0.20
   7  -1   1    0.17    0.22
  -8   1  -1    0.70    0.26
   8  -1   1    1.03    0.11
   9   0  -1   -0.12    0.14
  -9   0   1    0.03    0.27
   8   0  -1    0.55    0.13
  -8   0   1    0.13    0.23
   7   0  -1    0.24    0.10
   7   0  -1    0.21    0.20
  -7   0   1    0.04    0.19
  -7   0   1    0.29    0.21
   6   0  -1    0.80    0.20
   6   0  -1    0.71    0.10
  -6   0   1    0.29    0.17
  -6   0   1    0.61    0.19
   5   0  -1    1.71    0.22
   5   0  -1    1.73    0.17
   5   0  -1    1.63    0.17
   5   0  -1    1.87    0.17
   5   0  -1    1.31    0.12
   5   0  -1    1.63    0.21
  -5   0   1    1.34    0.19
  -5   0   1    1.63    0.21
  -5   0   1    1.83    0.18
   4   0  -1   17.55    0.78
   4   0  -1   17.60    0.71
   4   0  -1   18.64    0.79
   4   0  -1   16.70    0.76
   4   0  -1   17.30    0.76
   4   0  -1   17.64    0.75
   4   0  -1   18.30    0.79
  -4   0   1   16.87    0.76
  -4   0   1   17.93    0.76
  -4   0   1   18.31    0.79
  -4   0   1   17.54    0.78
   3   0  -1    0.14    0.07
   3   0  -1    0.04    0.09
   3   0  -1    0.05    0.02
   3   0  -1    0.07    0.06
   3   0  -1    0.01    0.08
   3   0  -1    0.08    0.09
   3   0  -1    0.02    0.06
  -3   0   1    0.07    0.08
  -3   0   1    0.13    0.07
  -3   0   1    0.06    0.07
  -3   0   1    0.16    0.08
   2   0  -1   10.74    0.46
   2   0  -1    9.74    0.46
   2   0  -1   10.72    0.45
   2   0  -1   10.76    0.46
   2   0  -1   10.44    0.45
   2   0  -1   10.69    0.44
  -2   0   1   10.75    0.45
  -2   0   1   10.79    0.46
  -2   0   1   11.04    0.46
   1   0  -1    0.46    0.05
   1   0  -1    0.47    0.04
   1   0  -1    0.51    0.04
   1   0  -1    0.49    0.05
  -1   0   1    0.54    0.05
  -1   0   1    0.48    0.05
  -1   0   1    0.51    0.05
  -1   0   1    0.52    0.04
  -1   0  -1    0.39    0.04
  -1   0  -1    0.34    0.04
  -1   0  -1    0.34    0.04
   1   0   1    0.50    0.05
   1   0   1    0.43    0.04
   1   0   1    0.33    0.04
   1   0   1    0.44    0.05
   1   0   1    0.33    0.04
  -2   0  -1   10.74    0.46
  -2   0  -1   10.33    0.44
  -2   0  -1   10.03    0.46
  -2   0  -1   10.87    0.45
  -2   0  -1   10.14    0.45
  -2   0  -1   11.01    0.46
   2   0   1   10.71    0.44
   2   0   1   10.51    0.46
   2   0   1   10.76    0.45
   2   0   1   10.64    0.46
   2   0   1   10.29    0.46
   2   0   1   10.26    0.45
  -3   0  -1    0.04    0.06
  -3   0  -1    0.05    0.08
  -3   0  -1    0.01    0.07
  -3   0  -1    0.15    0.07
  -3   0  -1    0.10    0.07
  -3   0  -1    0.13    0.08
   3   0   1    0.08    0.07
   3   0   1    0.02    0.07
   3   0   1    0.16    0.08
   3   0   1    0.06    0.07
   3   0   1    0.01    0.07
   3   0   1    0.15    0.09
  -4   0  -1   17.60    0.80
  -4   0  -1   18.05    0.77
  -4   0  -1   17.69    0.76
  -4   0  -1   18.16    0.78
  -4   0  -1   16.59    0.78
  -4   0  -1   18.95    0.80
   4   0   1   18.29    0.77
   4   0   1   18.17    0.77
   4   0   1   17.05    0.78
   4   0   1   18.59    0.80
   4   0   1   17.11    0.79
   4   0   1   17.80    0.78
  -5   0  -1    1.75    0.22
  -5   0  -1    1.46    0.19
  -5   0  -1    1.30    0.16
  -5   0  -1    1.57    0.20
   5   0   1    1.88    0.22
   5   0   1    1.48    0.21
   5   0   1    1.58    0.18
   5   0   1    1.73    0.19
   5   0   1    1.53    0.17
  -6   0  -1    0.57    0.19
  -6   0  -1    0.59    0.20
   6   0   1    0.59    0.07
   6   0   1    0.47    0.20
   6   0   1    0.77    0.07
   6   0   1    0.38    0.16
  -7   0  -1   -0.18    0.21
  -7   0  -1   -0.04    0.20
   7   0   1    0.05    0.21
   7   0   1    0.23    0.08
  -8   0  -1    0.79    0.28
   8   0   1    0.55    0.12
  -9   0  -1    0.33    0.29
   9   0   1   -0.03    0.13
   9  -1  -1    0.66    0.14
   8  -1  -1    0.23    0.12
  -8   1   1    0.26    0.23
   7  -1  -1    0.24    0.24
   7  -1  -1    0.06    0.12
  -7   1   1   -0.04    0.21
  -7   1   1    0.31    0.18
   6  -1  -1    2.75    0.19
   6  -1  -1    3.11    0.31
   6  -1  -1    2.78    0.29
   6  -1  -1    2.58    0.25
  -6   1   1    3.03    0.30
  -6   1   1    2.51    0.25
  -6   1   1    2.31    0.25
   5  -1  -1    0.85    0.15
   5  -1  -1    0.74    0.07
   5  -1  -1    0.51    0.14
   5  -1  -1    0.46    0.17
   5  -1  -1    0.76    0.06
   5  -1  -1    0.67    0.15
   5  -1  -1    0.63    0.16
   5  -1  -1    0.70    0.13
  -5   1   1    0.79    0.15
  -5   1   1    0.52    0.14
  -5   1   1    0.56    0.14
  -5   1   1    0.84    0.17
   4  -1  -1    5.69    0.34
   4  -1  -1    5.91    0.32
   4  -1  -1    5.79    0.24
   4  -1  -1    6.18    0.33
   4  -1  -1    6.17    0.33
   4  -1  -1    6.00    0.30
   4  -1  -1    5.88    0.33
   4  -1  -1    5.51    0.24
  -4   1   1    5.95    0.31
  -4   1   1    6.24    0.34
  -4   1   1    5.45    0.33
  -4   1   1    6.10    0.33
   3  -1  -1    4.04    0.21
   3  -1  -1    3.59    0.22
   3  -1  -1    3.81    0.22
   3  -1  -1    3.84    0.16
   3  -1  -1    3.87    0.22
   3  -1  -1    3.96    0.22
  -3   1   1    3.54    0.21
  -3   1   1    3.95    0.22
  -3   1   1    3.74    0.23
  -3   1   1    3.76    0.21
  -3   1   1    4.10    0.23
   2  -1  -1   79.88    3.26
   2  -1  -1   84.30    3.25
   2  -1  -1   80.78    3.26
   2  -1  -1   83.84    3.26
   2  -1  -1   81.62    3.26
  -2   1   1   83.35    3.25
  -2   1   1   84.48    3.27
  -2   1   1   84.68    3.26
  -2   1   1   80.84    3.26
   1  -1  -1   31.60    1.23
   1  -1  -1   31.24    1.23
   1  -1  -1   30.06    1.24
   1  -1  -1   31.64    1.23
   1  -1  -1   31.35    1.24
  -1   1   1   31.10    1.24
  -1   1   1   31.30    1.22
  -1   1   1   30.97    1.23
  -1   1   1   32.23    1.25
  -1   1   1   30.86    1.23
  -1   1   1   30.84    1.23
   0  -1  -1    0.07    0.03
   0  -1  -1    0.18    0.04
   0  -1  -1   -0.04    0.02
   0  -1  -1    0.15    0.04
   0  -1  -1    0.10    0.03
   0   1   1    0.14    0.04
   0   1   1    0.14    0.04
   0   1   1    0.10    0.03
   0   1   1    0.01    0.03
   0   1   1    0.21    0.04
   0   1   1    0.03    0.02
  -1  -1  -1   32.52    1.25
  -1  -1  -1   31.72    1.26
  -1  -1  -1   30.74    1.23
  -1  -1  -1   31.72    1.25
  -1  -1  -1   31.63    1.25
  -1  -1  -1   31.81    1.25
   1   1   1   31.37    1.25
   1   1   1   32.63    1.25
   1   1   1   31.41    1.25
   1   1   1   32.06    1.25
   1   1   1   28.14    1.25
   1   1   1   30.80    1.25
  -2  -1  -1   82.59    3.25
  -2  -1  -1   82.18    3.25
  -2  -1  -1   79.38    3.24
  -2  -1  -1   82.74    3.25
  -2  -1  -1   80.28    3.23
   2   1   1   84.94    3.26
   2   1   1   81.81    3.23
   2   1   1   81.52    3.24
   2   1   1   83.19    3.25
  -3  -1  -1    3.94    0.25
  -3  -1  -1    3.84    0.21
  -3  -1  -1    3.61    0.25
  -3  -1  -1    3.93    0.24
  -3  -1  -1    3.49    0.23
   3   1   1    3.87    0.25
   3   1   1    3.69    0.24
   3   1   1    3.94    0.25
   3   1   1    4.33    0.22
   3   1   1    4.20    0.21
   3   1   1    3.65    0.17
  -4  -1  -1    5.97    0.36
  -4  -1  -1    5.99    0.35
  -4  -1  -1    5.93    0.31
  -4  -1  -1    6.18    0.36
  -4  -1  -1    5.78    0.34
   4   1   1    6.06    0.36
   4   1   1    6.08    0.35
   4   1   1    5.96    0.26
   4   1   1    5.99    0.31
   4   1   1    5.87    0.30
   4   1   1    6.14    0.36
   4   1   1    5.54    0.30
  -5  -1  -1    0.55    0.16
  -5  -1  -1    0.80    0.17
  -5  -1  -1    0.56    0.12
  -5  -1  -1    0.96    0.19
   5   1   1    0.80    0.08
   5   1   1    0.80    0.14
   5   1   1    0.70    0.07
   5   1   1    0.68    0.12
   5   1   1    0.49    0.17
   5   1   1    0.46    0.15
   5   1   1    0.69    0.18
  -6  -1  -1    2.75    0.30
  -6  -1  -1    2.42    0.26
   6   1   1    2.97    0.18
   6   1   1    2.54    0.26
   6   1   1    2.97    0.29
  -7  -1  -1    0.32    0.20
  -7  -1  -1    0.32    0.22
   7   1   1    0.20    0.20
   7   1   1    0.33    0.11
  -8  -1  -1    0.07    0.27
   8   1   1    0.17    0.13
  -9  -1  -1    0.34    0.31
   9   1   1    0.57    0.16
   9  -2  -1    0.43    0.15
   8  -2  -1   -0.51    0.14
   7  -2  -1    1.04    0.15
   7  -2  -1    1.19    0.26
  -7   2   1    0.77    0.23
  -7   2   1    1.13    0.26
   6  -2  -1    0.20    0.08
   6  -2  -1    0.06    0.16
   6  -2  -1    0.08    0.18
  -6   2   1    0.15    0.15
  -6   2   1    0.30    0.18
   5  -2  -1   -0.01    0.05
   5  -2  -1    0.19    0.13
   5  -2  -1    0.10    0.14
   5  -2  -1    0.07    0.12
   5  -2  -1    0.08    0.15
   5  -2  -1    0.06    0.11
   5  -2  -1    0.05    0.05
   5  -2  -1    0.00    0.12
  -5   2   1   -0.04    0.11
  -5   2   1   -0.11    0.11
  -5   2   1    0.03    0.13
  -5   2   1    0.11    0.13
   4  -2  -1    6.38    0.35
   4  -2  -1    6.43    0.28
   4  -2  -1    6.75    0.33
   4  -2  -1    6.65    0.35
   4  -2  -1    6.20    0.37
   4  -2  -1    6.59    0.28
   4  -2  -1    7.12    0.34
   4  -2  -1    6.25    0.35
  -4   2   1    7.04    0.36
  -4   2   1    6.76    0.35
  -4   2   1    6.36    0.37
  -4   2   1    6.41    0.32
  -4   2   1    6.70    0.34
   3  -2  -1    0.11    0.09
   3  -2  -1    0.12    0.07
   3  -2  -1    0.17    0.08
   3  -2  -1    0.04    0.07
   3  -2  -1    0.14    0.08
   3  -2  -1    0.14    0.04
   3  -2  -1    0.17    0.06
   3  -2  -1    0.10    0.02
  -3   2   1    0.22    0.08
  -3   2   1    0.16    0.07
  -3   2   1    0.15    0.06
  -3   2   1   -0.01    0.08
  -3   2   1    0.12    0.07
   2  -2  -1    8.59    0.40
   2  -2  -1    9.12    0.39
   2  -2  -1    9.26    0.38
   2  -2  -1    9.29    0.39
   2  -2  -1    8.77    0.39
   2  -2  -1    8.89    0.38
   2  -2  -1    8.88    0.38
  -2   2   1    9.58    0.42
  -2   2   1    8.94    0.40
  -2   2   1    9.35    0.40
  -2   2   1    9.10    0.38
   1  -2  -1   43.62    1.75
   1  -2  -1   42.56    1.73
   1  -2  -1   43.15    1.74
   1  -2  -1   42.97    1.75
   1  -2  -1   45.91    1.73
   1  -2  -1   45.56    1.74
  -1   2   1   44.00    1.73
  -1   2   1   43.76    1.76
  -1   2   1   43.21    1.73
  -1   2   1   43.11    1.74
  -1   2   1   46.01    1.75
   0  -2  -1  276.72   10.75
   0  -2  -1  277.00   10.73
   0  -2  -1  265.50   10.72
   0  -2  -1  268.41   10.73
   0  -2  -1  280.08   10.73
   0  -2  -1  269.26   10.73
   0  -2  -1  266.71   10.72
   0   2   1  277.88   10.77
   0   2   1  269.10   10.72
   0   2   1  280.57   10.77
   0   2   1  275.92   10.76
   0   2   1  268.73   10.73
   0   2   1  276.69   10.74
   0   2   1  289.80   10.73
  -1  -2  -1   43.50    1.73
  -1  -2  -1   43.69    1.73
  -1  -2  -1   42.48    1.72
  -1  -2  -1   42.90    1.71
  -1  -2  -1   43.88    1.74
   1   2   1   44.20    1.72
   1   2   1   44.33    1.72
   1   2   1   41.67    1.72
   1   2   1   42.65    1.74
   1   2   1   43.79    1.73
   1   2   1   42.86    1.73
   1   2   1   43.79    1.73
  -2  -2  -1    7.85    0.38
  -2  -2  -1    8.87    0.41
  -2  -2  -1    8.92    0.37
  -2  -2  -1    9.31    0.39
  -2  -2  -1    9.66    0.43
  -2  -2  -1    9.35    0.42
  -2  -2  -1    9.78    0.42
   2   2   1    9.02    0.40
   2   2   1    9.43    0.41
   2   2   1    9.09    0.43
   2   2   1    9.88    0.41
   2   2   1    9.57    0.40
   2   2   1    8.63    0.44
  -3  -2  -1    0.08    0.06
  -3  -2  -1    0.06    0.10
  -3  -2  -1    0.25    0.09
  -3  -2  -1   -0.06    0.08
  -3  -2  -1    0.09    0.10
   3   2   1    0.18    0.06
   3   2   1    0.02    0.09
   3   2   1    0.25    0.09
   3   2   1    0.11    0.05
   3   2   1    0.19    0.07
   3   2   1    0.15    0.09
   3   2   1    0.07    0.05
  -4  -2  -1    6.53    0.43
  -4  -2  -1    6.78    0.40
  -4  -2  -1    6.53    0.33
  -4  -2  -1    6.84    0.38
  -4  -2  -1    6.40    0.38
   4   2   1    6.56    0.30
   4   2   1    6.45    0.44
   4   2   1    6.66    0.40
   4   2   1    6.70    0.32
   4   2   1    7.23    0.34
   4   2   1    6.31    0.37
  -5  -2  -1    0.20    0.18
  -5  -2  -1    0.05    0.11
  -5  -2  -1    0.17    0.14
   5   2   1    0.08    0.10
   5   2   1   -0.01    0.08
   5   2   1    0.13    0.15
   5   2   1    0.00    0.09
  -6  -2  -1    0.32    0.19
  -6  -2  -1   -0.15    0.18
   6   2   1    0.17    0.21
   6   2   1    0.39    0.17
   6   2   1    0.23    0.10
  -7  -2  -1    0.97    0.23
  -7  -2  -1    1.12    0.30
   7   2   1    0.99    0.14
   7   2   1    0.82    0.24
  -8  -2  -1    0.01    0.26
   8   2   1    0.20    0.14
  -9  -2  -1   -0.16    0.31
   9   2   1    0.39    0.17
   9  -3  -1   -0.10    0.20
   8  -3  -1    0.33    0.17
   7  -3  -1    0.19    0.34
   7  -3  -1    0.26    0.12
   6  -3  -1    1.51    0.13
   6  -3  -1    1.50    0.24
  -6   3   1    1.16    0.22
   5  -3  -1    1.32    0.11
   5  -3  -1    1.22    0.20
   5  -3  -1    0.99    0.18
   5  -3  -1    1.51    0.18
   5  -3  -1    1.11    0.08
   5  -3  -1    1.02    0.15
   5  -3  -1    1.19    0.16
   5  -3  -1    1.22    0.15
  -5   3   1    1.11    0.17
  -5   3   1    1.17    0.14
  -5   3   1    1.28    0.18
  -5   3   1    0.89    0.17
   4  -3  -1    5.52    0.28
   4  -3  -1    5.25    0.24
   4  -3  -1    5.39    0.30
   4  -3  -1    5.48    0.30
   4  -3  -1    5.58    0.26
   4  -3  -1    5.64    0.35
   4  -3  -1    5.27    0.33
   4  -3  -1    5.90    0.30
  -4   3   1    5.43    0.30
  -4   3   1    5.25    0.27
  -4   3   1    5.40    0.31
  -4   3   1    5.67    0.35
   3  -3  -1    0.42    0.08
   3  -3  -1    0.28    0.06
   3  -3  -1    0.27    0.10
   3  -3  -1    0.25    0.07
   3  -3  -1    0.15    0.10
   3  -3  -1    0.32    0.07
   3  -3  -1    0.45    0.09
  -3   3   1    0.33    0.09
  -3   3   1    0.36    0.09
  -3   3   1    0.15    0.10
  -3   3   1    0.30    0.07
   2  -3  -1   30.27    1.23
   2  -3  -1   29.03    1.24
   2  -3  -1   30.48    1.22
   2  -3  -1   33.03    1.22
   2  -3  -1   31.75    1.25
   2  -3  -1   30.64    1.23
   2  -3  -1   29.83    1.26
  -2   3   1   29.98    1.21
  -2   3   1   30.75    1.24
  -2   3   1   31.53    1.21
  -2   3   1   29.87    1.25
  -2   3   1   31.44    1.22
  -2   3   1   31.62    1.27
   1  -3  -1    2.05    0.12
   1  -3  -1    2.14    0.14
   1  -3  -1    2.07    0.13
   1  -3  -1    1.91    0.16
   1  -3  -1    2.02    0.12
  -1   3   1    2.14    0.15
  -1   3   1    1.80    0.13
  -1   3   1    2.08    0.12
  -1   3   1    2.23    0.14
  -1   3   1    1.95    0.12
   0  -3  -1    0.02    0.04
   0  -3  -1   -0.03    0.05
   0  -3  -1    0.00    0.03
   0  -3  -1   -0.05    0.05
   0  -3  -1    0.14    0.05
   0  -3  -1    0.12    0.04
   0  -3  -1    0.01    0.04
   0  -3  -1   -0.05    0.04
   0   3   1    0.07    0.05
   0   3   1    0.00    0.06
   0   3   1   -0.03    0.04
   0   3   1    0.00    0.04
   0   3   1    0.03    0.03
   0   3   1    0.08    0.05
   0   3   1    0.07    0.04
  -1  -3  -1    1.95    0.14
  -1  -3  -1    2.11    0.12
  -1  -3  -1    1.95    0.15
  -1  -3  -1    2.25    0.14
  -1  -3  -1    2.10    0.15
   1   3   1    2.22    0.14
   1   3   1    1.90    0.13
   1   3   1    2.42    0.16
   1   3   1    2.02    0.14
   1   3   1    1.80    0.13
   1   3   1    2.06    0.14
   1   3   1    2.00    0.14
  -2  -3  -1   30.61    1.26
  -2  -3  -1   30.44    1.25
  -2  -3  -1   30.39    1.24
  -2  -3  -1   30.84    1.22
  -2  -3  -1   32.18    1.25
  -2  -3  -1   31.17    1.27
   2   3   1   27.83    1.25
   2   3   1   30.48    1.23
   2   3   1   31.01    1.26
   2   3   1   30.72    1.26
   2   3   1   31.23    1.24
   2   3   1   29.07    1.27
   2   3   1   31.52    1.25
  -3  -3  -1    0.25    0.06
  -3  -3  -1    0.24    0.10
  -3  -3  -1    0.31    0.10
  -3  -3  -1    0.43    0.13
  -3  -3  -1    0.44    0.12
   3   3   1    0.40    0.08
   3   3   1    0.36    0.07
   3   3   1    0.36    0.13
   3   3   1    0.50    0.10
   3   3   1    0.33    0.10
   3   3   1    0.38    0.12
   3   3   1    0.25    0.10
  -4  -3  -1    5.73    0.34
  -4  -3  -1    5.56    0.37
  -4  -3  -1    5.41    0.33
  -4  -3  -1    5.45    0.28
   4   3   1    6.04    0.31
   4   3   1    5.49    0.34
   4   3   1    5.75    0.29
   4   3   1    5.00    0.36
   4   3   1    5.84    0.29
   4   3   1    5.58    0.28
  -5  -3  -1    1.09    0.20
  -5  -3  -1    1.08    0.22
   5   3   1    1.28    0.13
   5   3   1    1.08    0.21
  -6  -3  -1    1.57    0.28
  -6  -3  -1    1.01    0.22
   6   3   1    1.70    0.16
   6   3   1    1.15    0.23
  -7  -3  -1   -0.01    0.24
  -7  -3  -1    0.26    0.26
   7   3   1    0.09    0.26
   7   3   1    0.15    0.14
  -8  -3  -1   -0.02    0.27
   8   3   1    0.12    0.16
  -9  -3  -1    0.49    0.35
   9   3   1    0.21    0.19
   9  -4  -1    0.23    0.21
   8  -4  -1    0.24    0.16
   7  -4  -1    0.80    0.14
   6  -4  -1    3.37    0.37
   6  -4  -1    3.67    0.23
   5  -4  -1    1.47    0.16
   5  -4  -1    1.57    0.18
   5  -4  -1    1.47    0.20
   5  -4  -1    1.55    0.14
  -5   4   1    1.15    0.18
   4  -4  -1   10.36    0.47
   4  -4  -1   10.45    0.48
   4  -4  -1    9.93    0.46
   4  -4  -1   10.45    0.45
   4  -4  -1   10.21    0.46
   4  -4  -1    9.93    0.53
  -4   4   1   10.70    0.49
  -4   4   1    9.60    0.46
  -4   4   1   10.07    0.52
   3  -4  -1    3.36    0.17
   3  -4  -1    3.16    0.19
   3  -4  -1    3.43    0.18
   3  -4  -1    3.46    0.25
   3  -4  -1    3.18    0.22
   3  -4  -1    3.40    0.20
   3  -4  -1    3.31    0.25
  -3   4   1    3.09    0.25
  -3   4   1    3.32    0.21
   2  -4  -1    2.75    0.17
   2  -4  -1    2.68    0.19
   2  -4  -1    3.16    0.19
   2  -4  -1    2.89    0.16
   2  -4  -1    2.93    0.20
  -2   4   1    2.78    0.14
  -2   4   1    2.27    0.16
  -2   4   1    2.86    0.21
  -2   4   1    2.97    0.20
  -2   4   1    2.84    0.17
   1  -4  -1   42.06    1.67
   1  -4  -1   40.18    1.69
   1  -4  -1   43.12    1.68
   1  -4  -1   41.62    1.68
   1  -4  -1   41.98    1.68
   1  -4  -1   43.16    1.69
  -1   4   1   41.84    1.69
  -1   4   1   39.71    1.70
  -1   4   1   42.06    1.70
  -1   4   1   42.51    1.68
  -1   4   1   42.55    1.67
   0  -4  -1    8.51    0.35
   0  -4  -1    8.28    0.37
   0  -4  -1    7.97    0.37
   0  -4  -1    8.42    0.37
   0  -4  -1    8.04    0.36
   0  -4  -1    7.95    0.36
   0  -4  -1    7.65    0.36
   0   4   1    8.16    0.37
   0   4   1    8.29    0.38
   0   4   1    8.30    0.35
   0   4   1    8.28    0.38
   0   4   1    8.19    0.35
   0   4   1    8.58    0.38
   0   4   1    8.04    0.37
  -1  -4  -1   43.23    1.72
  -1  -4  -1   42.85    1.72
  -1  -4  -1   42.59    1.72
  -1  -4  -1   43.03    1.73
  -1  -4  -1   43.05    1.71
  -1  -4  -1   42.68    1.72
  -1  -4  -1   41.79    1.71
   1   4   1   43.25    1.73
   1   4   1   43.29    1.73
   1   4   1   42.12    1.72
   1   4   1   42.08    1.72
   1   4   1   43.27    1.71
   1   4   1   43.25    1.72
   1   4   1   42.68    1.72
  -2  -4  -1    2.61    0.22
  -2  -4  -1    2.93    0.17
  -2  -4  -1    2.90    0.20
  -2  -4  -1    2.82    0.18
  -2  -4  -1    3.22    0.21
  -2  -4  -1    2.67    0.23
  -2  -4  -1    2.27    0.20
   2   4   1    3.01    0.22
   2   4   1    3.05    0.19
   2   4   1    2.87    0.20
   2   4   1    2.84    0.18
   2   4   1    2.66    0.18
   2   4   1    2.65    0.21
   2   4   1    3.22    0.20
   2   4   1    3.30    0.19
  -3  -4  -1    3.42    0.25
  -3  -4  -1    3.17    0.27
  -3  -4  -1    3.31    0.17
  -3  -4  -1    3.50    0.19
  -3  -4  -1    3.05    0.24
  -3  -4  -1    3.35    0.24
  -3  -4  -1    2.86    0.18
   3   4   1    3.30    0.27
   3   4   1    3.38    0.25
   3   4   1    3.42    0.21
   3   4   1    3.29    0.21
   3   4   1    3.17    0.23
   3   4   1    2.90    0.24
  -4  -4  -1    9.80    0.50
  -4  -4  -1    9.67    0.45
  -4  -4  -1    9.86    0.54
  -4  -4  -1   10.63    0.53
   4   4   1   10.14    0.51
   4   4   1    9.94    0.45
   4   4   1   10.01    0.54
   4   4   1    9.57    0.49
   4   4   1   10.36    0.46
  -5  -4  -1    1.46    0.22
  -5  -4  -1    1.45    0.25
   5   4   1    1.54    0.23
   5   4   1    1.49    0.16
  -6  -4  -1    2.92    0.30
  -6  -4  -1    3.90    0.36
   6   4   1    3.76    0.27
   6   4   1    3.44    0.32
  -7  -4  -1    0.45    0.30
   7   4   1    0.53    0.17
  -8  -4  -1    0.22    0.35
   8   4   1   -0.23    0.17
  -9  -4  -1    0.20    0.37
   9   4   1    0.46    0.21
   9  -5  -1    0.06    0.22
   8  -5  -1    0.25    0.16
   7  -5  -1    2.36    0.21
   6  -5  -1    0.33    0.13
   5  -5  -1    0.99    0.17
   5  -5  -1    1.18    0.15
   4  -5  -1    8.49    0.41
   4  -5  -1    8.34    0.43
   4  -5  -1    8.56    0.41
  -4   5   1    8.26    0.42
   3  -5  -1   21.89    0.93
   3  -5  -1   22.35    0.95
   3  -5  -1   23.13    0.93
  -3   5   1   22.47    0.93
  -3   5   1   21.45    0.98
   2  -5  -1   29.60    1.25
   2  -5  -1   30.09    1.23
   2  -5  -1   31.03    1.22
   2  -5  -1   31.20    1.24
  -2   5   1   30.45    1.21
  -2   5   1   26.10    1.23
  -2   5   1   30.70    1.22
  -2   5   1   30.33    1.20
  -2   5   1   30.02    1.27
   1  -5  -1   17.24    0.75
   1  -5  -1   17.41    0.74
   1  -5  -1   17.36    0.73
   1  -5  -1   17.50    0.74
   1  -5  -1   17.28    0.74
  -1   5   1   17.39    0.73
  -1   5   1   17.60    0.76
  -1   5   1   17.29    0.73
   0  -5  -1   -0.01    0.10
   0  -5  -1    0.15    0.09
   0  -5  -1    0.02    0.05
   0  -5  -1    0.05    0.08
   0  -5  -1    0.00    0.07
   0  -5  -1   -0.04    0.06
   0   5   1   -0.03    0.07
   0   5   1   -0.03    0.07
   0   5   1    0.02    0.08
   0   5   1   -0.04    0.07
   0   5   1   -0.01    0.06
   0   5   1   -0.03    0.05
  -1  -5  -1   17.32    0.72
  -1  -5  -1   16.69    0.72
  -1  -5  -1   17.29    0.75
  -1  -5  -1   16.19    0.73
  -1  -5  -1   17.04    0.74
  -1  -5  -1   17.01    0.74
  -1  -5  -1   17.51    0.73
   1   5   1   17.09    0.74
   1   5   1   17.42    0.73
   1   5   1   17.43    0.74
   1   5   1   17.26    0.73
   1   5   1   17.26    0.76
   1   5   1   16.97    0.73
   1   5   1   17.29    0.73
  -2  -5  -1   30.54    1.27
  -2  -5  -1   30.43    1.26
  -2  -5  -1   31.16    1.25
  -2  -5  -1   30.77    1.23
  -2  -5  -1   28.31    1.28
  -2  -5  -1   30.96    1.29
   2   5   1   29.46    1.24
   2   5   1   29.43    1.26
   2   5   1   30.70    1.27
   2   5   1   30.10    1.24
   2   5   1   30.92    1.25
   2   5   1   30.19    1.23
   2   5   1   29.32    1.25
  -3  -5  -1   22.74    0.92
  -3  -5  -1   21.41    1.03
  -3  -5  -1   22.40    0.97
  -3  -5  -1   22.29    0.99
  -3  -5  -1   22.49    0.94
  -3  -5  -1   23.23    0.97
   3   5   1   22.28    0.96
   3   5   1   21.71    0.95
   3   5   1   22.82    0.94
   3   5   1   20.13    1.02
   3   5   1   22.65    0.99
   3   5   1   23.43    0.94
  -4  -5  -1    8.50    0.46
  -4  -5  -1    8.58    0.34
  -4  -5  -1    7.84    0.44
  -4  -5  -1    7.23    0.35
   4   5   1    7.85    0.45
   4   5   1    8.35    0.41
  -5  -5  -1    0.95    0.21
  -5  -5  -1    0.75    0.24
   5   5   1    1.09    0.16
   5   5   1    0.89    0.21
  -6  -5  -1    0.20    0.21
  -6  -5  -1    0.07    0.26
   6   5   1    0.58    0.23
   6   5   1    0.39    0.16
  -7  -5  -1    2.19    0.35
   7   5   1    2.17    0.24
  -8  -5  -1    0.22    0.36
   8   5   1    0.20    0.20
  -9  -5  -1   -0.16    0.38
   9   5   1    0.10    0.22
   8  -6  -1    0.12    0.18
   7  -6  -1    0.71    0.17
   6  -6  -1    0.10    0.14
   5  -6  -1   22.89    0.93
   5  -6  -1   19.63    0.94
   4  -6  -1    2.82    0.24
   4  -6  -1    2.95    0.24
   4  -6  -1    2.91    0.21
   3  -6  -1    0.98    0.15
   3  -6  -1    1.29    0.14
   3  -6  -1    1.10    0.15
  -3   6   1    1.26    0.13
  -3   6   1    1.03    0.18
   2  -6  -1    1.29    0.15
   2  -6  -1    1.51    0.16
   2  -6  -1    1.16    0.13
  -2   6   1    1.37    0.18
  -2   6   1    1.59    0.14
  -2   6   1    1.25    0.12
  -2   6   1    1.62    0.13
   1  -6  -1   27.54    1.10
   1  -6  -1   26.91    1.11
   1  -6  -1   25.95    1.10
   1  -6  -1   26.37    1.12
   1  -6  -1   27.18    1.11
  -1   6   1   26.73    1.05
  -1   6   1   26.76    1.13
  -1   6   1   26.01    1.05
  -1   6   1   23.32    1.13
  -1   6   1   27.25    1.10
  -1   6   1   27.56    1.10
   0  -6  -1   45.15    1.83
   0  -6  -1   45.10    1.85
   0  -6  -1   44.94    1.84
   0  -6  -1   47.58    1.81
   0  -6  -1   43.23    1.84
   0  -6  -1   44.96    1.83
   0   6   1   45.42    1.82
   0   6   1   45.20    1.85
   0   6   1   45.47    1.85
   0   6   1   46.91    1.84
   0   6   1   44.70    1.81
   0   6   1   45.88    1.84
  -1  -6  -1   26.30    1.11
  -1  -6  -1   26.66    1.13
  -1  -6  -1   26.98    1.11
  -1  -6  -1   27.53    1.11
  -1  -6  -1   25.23    1.11
  -1  -6  -1   25.79    1.09
   1   6   1   27.35    1.10
   1   6   1   27.48    1.12
   1   6   1   26.84    1.11
   1   6   1   26.99    1.13
   1   6   1   26.10    1.11
   1   6   1   26.56    1.11
  -2  -6  -1    1.49    0.21
  -2  -6  -1    1.22    0.14
  -2  -6  -1    1.47    0.14
  -2  -6  -1    1.52    0.18
  -2  -6  -1    1.32    0.16
  -2  -6  -1    1.48    0.17
   2   6   1    1.71    0.19
   2   6   1    1.36    0.14
   2   6   1    1.41    0.16
   2   6   1    1.39    0.16
   2   6   1    1.53    0.16
   2   6   1    1.51    0.16
   2   6   1    1.53    0.17
  -3  -6  -1    1.10    0.17
  -3  -6  -1    1.23    0.13
  -3  -6  -1    1.10    0.16
   3   6   1    1.21    0.18
   3   6   1    1.41    0.14
   3   6   1    1.05    0.17
   3   6   1    1.10    0.16
   3   6   1    1.21    0.18
  -4  -6  -1    3.44    0.20
  -4  -6  -1    3.20    0.31
  -4  -6  -1    3.06    0.28
   4   6   1    3.05    0.28
   4   6   1    3.19    0.25
  -5  -6  -1   21.18    1.00
  -5  -6  -1   20.66    0.98
   5   6   1   20.38    0.97
   5   6   1   21.98    0.93
  -6  -6  -1   -0.17    0.24
  -6  -6  -1    0.12    0.20
   6   6   1    0.09    0.17
   6   6   1   -0.16    0.19
  -7  -6  -1    0.23    0.29
   7   6   1    0.78    0.21
  -8  -6  -1   -0.32    0.31
   8   6   1   -0.10    0.21
   8  -7  -1    0.30    0.20
   7  -7  -1    2.84    0.27
   6  -7  -1    0.03    0.16
   5  -7  -1    2.77    0.26
   5  -7  -1    2.59    0.24
   4  -7  -1    1.66    0.20
   4  -7  -1    1.81    0.19
   4  -7  -1    1.86    0.22
   3  -7  -1   40.54    1.66
   3  -7  -1   40.59    1.68
   3  -7  -1   41.22    1.67
  -3   7   1   39.91    1.61
   2  -7  -1    3.39    0.23
   2  -7  -1    3.64    0.28
   2  -7  -1    3.80    0.27
  -2   7   1    3.98    0.24
  -2   7   1    3.84    0.23
  -2   7   1    4.07    0.33
  -2   7   1    4.01    0.26
   1  -7  -1    6.58    0.34
   1  -7  -1    6.02    0.35
   1  -7  -1    6.40    0.34
   1  -7  -1    6.62    0.36
  -1   7   1    6.46    0.29
  -1   7   1    6.62    0.34
  -1   7   1    6.20    0.34
  -1   7   1    5.58    0.31
  -1   7   1    6.09    0.38
  -1   7   1    5.99    0.39
   0  -7  -1    0.02    0.10
   0  -7  -1    0.01    0.11
   0  -7  -1   -0.05    0.07
   0  -7  -1    0.14    0.12
   0  -7  -1   -0.06    0.07
   0  -7  -1   -0.15    0.09
   0  -7  -1   -0.05    0.11
   0   7   1    0.00    0.10
   0   7   1   -0.05    0.07
   0   7   1    0.01    0.11
   0   7   1    0.02    0.11
   0   7   1   -0.01    0.09
   0   7   1   -0.01    0.07
  -1  -7  -1    6.51    0.34
  -1  -7  -1    6.07    0.34
  -1  -7  -1    6.23    0.33
  -1  -7  -1    6.73    0.34
  -1  -7  -1    6.55    0.38
  -1  -7  -1    5.65    0.34
   1   7   1    6.19    0.35
   1   7   1    6.31    0.33
   1   7   1    5.89    0.35
   1   7   1    5.94    0.35
   1   7   1    6.63    0.35
   1   7   1    6.31    0.37
   1   7   1    6.45    0.34
  -2  -7  -1    4.03    0.29
  -2  -7  -1    3.98    0.32
  -2  -7  -1    3.47    0.29
  -2  -7  -1    3.70    0.25
  -2  -7  -1    3.34    0.28
   2   7   1    3.47    0.28
   2   7   1    3.87    0.30
   2   7   1    3.66    0.27
   2   7   1    4.45    0.28
   2   7   1    3.94    0.26
   2   7   1    3.77    0.26
   2   7   1    4.01    0.30
  -3  -7  -1   40.65    1.66
  -3  -7  -1   41.11    1.62
  -3  -7  -1   40.14    1.73
   3   7   1   38.86    1.64
   3   7   1   39.35    1.63
   3   7   1   37.67    1.68
  -4  -7  -1    1.71    0.15
  -4  -7  -1    1.66    0.26
   4   7   1    1.78    0.22
   4   7   1    1.67    0.21
  -5  -7  -1    2.10    0.30
   5   7   1    2.57    0.29
   5   7   1    2.21    0.24
  -6  -7  -1    0.33    0.26
   6   7   1    0.03    0.19
  -7  -7  -1    2.73    0.42
   7   7   1    2.75    0.29
  -8  -7  -1   -0.44    0.32
   8   7   1    0.01    0.23
   8  -8  -1   -0.10    0.20
   7  -8  -1   -0.01    0.19
   6  -8  -1    1.47    0.23
   5  -8  -1    5.84    0.39
   4  -8  -1   -0.21    0.16
   4  -8  -1    0.07    0.17
   3  -8  -1   -0.03    0.14
   3  -8  -1    0.03    0.15
   3  -8  -1    0.10    0.14
  -3   8   1    0.05    0.08
   2  -8  -1    1.13    0.17
   2  -8  -1    1.52    0.20
   2  -8  -1    1.51    0.20
  -2   8   1    1.09    0.14
  -2   8   1    1.30    0.16
   1  -8  -1   13.56    0.66
   1  -8  -1   14.17    0.67
   1  -8  -1   14.39    0.65
   1  -8  -1   13.97    0.66
  -1   8   1   14.31    0.64
  -1   8   1   14.18    0.65
  -1   8   1   13.74    0.70
  -1   8   1   13.46    0.68
   0  -8  -1    1.15    0.19
   0  -8  -1    0.76    0.16
   0  -8  -1    0.93    0.15
   0  -8  -1    0.93    0.16
   0   8   1    1.31    0.18
   0   8   1    0.82    0.17
   0   8   1    1.05    0.16
   0   8   1    0.91    0.16
  -1  -8  -1   13.76    0.62
  -1  -8  -1   13.93    0.66
  -1  -8  -1   13.51    0.64
  -1  -8  -1   14.05    0.65
  -1  -8  -1   13.80    0.63
   1   8   1   13.30    0.63
   1   8   1   14.04    0.65
   1   8   1   13.50    0.64
   1   8   1   14.77    0.67
   1   8   1   13.04    0.62
   1   8   1   13.33    0.64
   1   8   1   13.54    0.64
  -2  -8  -1    1.36    0.18
  -2  -8  -1    1.02    0.20
  -2  -8  -1    1.03    0.16
   2   8   1    1.41    0.18
   2   8   1    1.09    0.16
   2   8   1    0.99    0.18
   2   8   1    1.08    0.17
   2   8   1    1.13    0.19
   2   8   1    1.42    0.20
  -3  -8  -1    0.05    0.18
  -3  -8  -1   -0.30    0.20
  -3  -8  -1    0.05    0.12
   3   8   1    0.01    0.15
   3   8   1   -0.05    0.16
  -4  -8  -1    0.29    0.20
  -4  -8  -1    0.17    0.12
   4   8   1    0.21    0.17
   4   8   1    0.03    0.16
  -5  -8  -1    6.56    0.49
  -5  -8  -1    5.83    0.30
   5   8   1    6.08    0.40
   5   8   1    5.03    0.41
  -6  -8  -1    1.12    0.31
   6   8   1    1.22    0.24
  -7  -8  -1    0.16    0.32
   7   8   1    0.26    0.22
  -8  -8  -1   -0.21    0.39
   8   8   1    0.02    0.24
   7  -9  -1    0.40    0.23
   6  -9  -1    0.08    0.20
   5  -9  -1    0.57    0.20
   4  -9  -1    0.91    0.20
   3  -9  -1    2.39    0.24
   3  -9  -1    2.88    0.28
  -3   9   1    2.65    0.21
   2  -9  -1    0.15    0.21
   2  -9  -1    0.09    0.15
   2  -9  -1    0.26    0.17
  -2   9   1    0.07    0.12
   1  -9  -1    3.45    0.29
   1  -9  -1    3.39    0.27
   1  -9  -1    2.95    0.27
  -1   9   1    3.12    0.26
   0  -9  -1   -0.13    0.16
   0  -9  -1   -0.06    0.14
   0  -9  -1    0.19    0.15
   0  -9  -1    0.16    0.15
   0   9   1    0.03    0.14
   0   9   1    0.02    0.19
   0   9   1    0.10    0.15
   0   9   1   -0.13    0.13
  -1  -9  -1    3.20    0.26
  -1  -9  -1    2.70    0.27
   1   9   1    3.46    0.27
   1   9   1    2.77    0.26
   1   9   1    3.27    0.28
   1   9   1    3.32    0.27
  -2  -9  -1    0.20    0.16
  -2  -9  -1    0.10    0.15
   2   9   1    0.08    0.15
   2   9   1    0.09    0.16
   2   9   1    0.02    0.17
   2   9   1    0.16    0.14
   2   9   1   -0.08    0.14
  -3  -9  -1    3.06    0.25
   3   9   1    2.59    0.26
   3   9   1    2.18    0.25
  -4  -9  -1    0.98    0.17
  -4  -9  -1    0.73    0.23
   4   9   1    0.78    0.20
   4   9   1    0.63    0.21
  -5  -9  -1    0.18    0.26
  -5  -9  -1    0.47    0.13
   5   9   1    0.17    0.20
  -6  -9  -1   -0.09    0.31
   6   9   1    0.18    0.21
  -7  -9  -1    0.48    0.33
   7   9   1    0.44    0.25
   7 -10  -1   -0.11    0.24
   6 -10  -1   -0.36    0.21
   5 -10  -1    0.38    0.22
   4 -10  -1    0.05    0.20
   3 -10  -1    0.98    0.19
   3 -10  -1    0.94    0.22
  -3  10   1    1.03    0.15
   2 -10  -1    0.42    0.17
   2 -10  -1    0.45    0.19
  -2  10   1    0.45    0.16
   1 -10  -1    4.61    0.38
   1 -10  -1    5.82    0.37
  -1  10   1    5.43    0.37
  -1  10   1    4.74    0.36
   0 -10  -1    0.24    0.17
   0 -10  -1    0.09    0.16
   0  10   1    0.03    0.16
   0  10   1    0.18    0.16
  -1 -10  -1    5.78    0.39
   1  10   1    4.96    0.38
   1  10   1    5.17    0.40
  -2 -10  -1    0.60    0.18
   2  10   1    0.42    0.17
   2  10   1    0.39    0.20
  -3 -10  -1    0.95    0.19
  -3 -10  -1    1.00    0.24
   3  10   1    1.02    0.21
   3  10   1    0.64    0.21
  -4 -10  -1   -0.44    0.23
  -4 -10  -1    0.23    0.16
   4  10   1   -0.03    0.20
   4  10   1   -0.03    0.20
  -5 -10  -1    0.37    0.15
  -5 -10  -1    0.37    0.30
   5  10   1   -0.08    0.20
  -6 -10  -1   -0.16    0.32
   6  10   1    0.00    0.22
  -7 -10  -1    0.31    0.38
   7  10   1    0.14    0.25
   6 -11  -1    0.02    0.25
   5 -11  -1   -0.11    0.23
   4 -11  -1    0.02    0.22
   3 -11  -1    0.69    0.23
  -3  11   1    0.84    0.16
   2 -11  -1    0.27    0.17
   2 -11  -1   -0.08    0.19
  -2  11   1    0.05    0.16
   1 -11  -1    1.69    0.24
   1 -11  -1    2.67    0.47
  -1  11   1    2.16    0.25
   0 -11  -1    0.00    0.20
   0  11   1   -0.02    0.18
  -1 -11  -1    2.03    0.26
   1  11   1    1.69    0.25
   1  11   1    2.16    0.28
  -2 -11  -1   -0.03    0.18
   2  11   1    0.35    0.21
  -3 -11  -1    0.84    0.21
  -4 -11  -1    0.17    0.18
  -4 -11  -1   -0.01    0.26
   4  11   1    0.25    0.21
  -5 -11  -1   -0.50    0.28
  -5 -11  -1    0.01    0.16
   5  11   1   -0.07    0.22
  -6 -11  -1   -0.10    0.33
   6  11   1   -0.22    0.24
   5 -12  -1   -0.21    0.25
   4 -12  -1   -0.15    0.24
   3 -12  -1    0.30    0.24
  -3  12   1    0.35    0.17
   2 -12  -1    0.32    0.22
   2 -12  -1   -0.24    0.21
  -2  12   1   -0.16    0.17
   1 -12  -1   -0.10    0.21
  -1  12   1    0.10    0.19
  -1  12   1   -0.03    0.21
   0  12   1    0.32    0.21
  -1 -12  -1    0.05    0.20
   1  12   1    0.01    0.21
  -2 -12  -1   -0.02    0.19
  -3 -12  -1    0.59    0.21
  -4 -12  -1    0.31    0.20
  -5 -12  -1    0.06    0.18
   5 -13  -1    0.18    0.29
   4 -13  -1    0.42    0.27
   3 -13  -1   -0.21    0.24
  -3  13   1   -0.08    0.17
   2 -13  -1   -0.31    0.25
  -2  13   1    0.02    0.20
   1 -13  -1    0.13    0.24
  -1  13   1   -0.27    0.22
   0  13   1   -0.06    0.25
   0  13   1    0.05    0.23
  -1 -13  -1   -0.06    0.22
   1  13   1    0.23    0.25
  -2 -13  -1    0.05    0.22
  -3 -13  -1   -0.01    0.22
  -4 -13  -1    0.18    0.22
  -3  14   1   -0.01    0.19
  -2  14   1   -0.31    0.21
  -1  14   1   -0.06    0.24
   0  14   1    0.39    0.29
   0  14   1    0.34    0.25
  -1 -14  -1    0.03    0.24
   1  14   1   -0.04    0.28
   1  14   1    0.11    0.25
  -2 -14  -1    0.04    0.24
  -3 -14  -1    0.22    0.26
  -1  15   1    0.43    0.29
   0  15   1   -0.38    0.28
   1  15   1    0.33    0.29
   1  15   1    0.41    0.32
   1  16  -2   -0.22    0.27
   0  16  -2    0.43    0.28
   0 -16   2    0.68    0.29
   1 -16   2    0.14    0.31
  -3 -15   2   -0.06    0.23
  -2 -15   2    0.44    0.25
   1  15  -2   -0.08    0.26
   0  15  -2    0.04    0.25
   0 -15   2    0.33    0.29
  -1  15  -2    0.50    0.24
   1 -15   2    0.06    0.25
  -2  15  -2    0.35    0.22
   2 -15   2   -0.08    0.27
  -3  15  -2   -0.02    0.16
   3 -15   2   -0.04    0.29
  -4 -14   2    0.03    0.21
  -3 -14   2    0.25    0.22
  -2 -14   2    0.28    0.22
   1  14  -2    0.11    0.25
  -1 -14   2    0.32    0.22
  -1 -14   2    0.01    0.26
   0  14  -2    1.17    0.26
   0 -14   2    0.85    0.27
  -1  14  -2   -0.25    0.19
   1 -14   2    0.02    0.25
  -2  14  -2    0.20    0.19
   2 -14   2   -0.28    0.25
  -3  14  -2    0.10    0.16
   3 -14   2   -0.07    0.27
   3 -14   2    0.09    0.22
   4 -14   2    0.06    0.28
  -5 -13   2    0.14    0.19
  -4 -13   2   -0.10    0.18
  -3 -13   2    0.23    0.20
  -2 -13   2    0.36    0.20
   1  13  -2    0.13    0.23
   1  13  -2    0.32    0.21
  -1 -13   2    0.49    0.24
  -1 -13   2    0.08    0.19
   0  13  -2    0.27    0.21
   0 -13   2    0.04    0.22
  -1  13  -2    0.41    0.20
   1 -13   2    0.23    0.21
  -2  13  -2    0.01    0.17
   2 -13   2    0.33    0.24
   2 -13   2    0.25    0.21
  -3  13  -2    0.22    0.14
   3 -13   2    0.25    0.25
   3 -13   2    0.18    0.21
   4 -13   2   -0.17    0.24
   5 -13   2   -0.21    0.26
   6  12  -2    0.42    0.28
  -6 -12   2    0.17    0.32
   5  12  -2    0.42    0.26
  -5 -12   2    1.06    0.31
  -5 -12   2    0.72    0.19
  -4 -12   2    0.14    0.17
  -4 -12   2    0.22    0.24
  -3 -12   2    0.04    0.17
  -2 -12   2    0.57    0.19
   1  12  -2    0.84    0.21
   1  12  -2    1.35    0.25
  -1 -12   2    0.87    0.21
  -1 -12   2    0.90    0.23
   0  12  -2    0.97    0.22
   0 -12   2    0.91    0.24
  -1  12  -2    0.80    0.20
   1 -12   2    0.94    0.24
   1 -12   2    1.25    0.25
  -2  12  -2    0.86    0.18
   2 -12   2    0.73    0.21
   2 -12   2    0.60    0.24
  -3  12  -2    0.13    0.12
   3 -12   2   -0.15    0.21
   3 -12   2    0.11    0.22
   4 -12   2   -0.17    0.21
   4 -12   2   -0.10    0.22
   5 -12   2    0.62    0.26
   6 -12   2    0.22    0.27
   7  11  -2    0.43    0.29
  -7 -11   2    0.77    0.34
   6  11  -2    0.34    0.26
  -6 -11   2   -0.14    0.29
   5  11  -2   -0.04    0.23
  -5 -11   2    0.06    0.15
  -5 -11   2   -0.22    0.23
   4  11  -2    0.53    0.22
   4  11  -2    0.70    0.24
  -4 -11   2    0.72    0.26
  -4 -11   2    0.74    0.18
  -3 -11   2    0.62    0.21
  -3 -11   2    0.88    0.19
   2  11  -2    0.88    0.22
   2  11  -2    0.88    0.20
  -2 -11   2    0.52    0.17
   1  11  -2    0.04    0.16
   1  11  -2   -0.05    0.18
  -1 -11   2   -0.12    0.15
  -1 -11   2    0.31    0.21
   0  11  -2    0.07    0.17
   0 -11   2   -0.14    0.15
   0 -11   2   -0.07    0.19
  -1  11  -2   -0.03    0.15
   1 -11   2   -0.09    0.17
   1 -11   2   -0.05    0.18
  -2  11  -2    0.66    0.16
   2 -11   2    1.02    0.21
   2 -11   2    1.04    0.23
  -3  11  -2    0.81    0.13
   3 -11   2    1.00    0.23
   3 -11   2    0.78    0.20
   4 -11   2    0.57    0.23
   4 -11   2    0.53    0.21
   5 -11   2    0.06    0.22
   6 -11   2    0.23    0.24
   7 -11   2    0.94    0.28
   7  10  -2    0.05    0.25
  -7 -10   2    0.08    0.31
   6  10  -2    0.46    0.25
  -6 -10   2   -0.23    0.30
   5  10  -2    0.78    0.24
  -5 -10   2    1.26    0.17
  -5 -10   2    1.25    0.29
   4  10  -2   -0.16    0.18
   4  10  -2   -0.16    0.18
  -4 -10   2   -0.04    0.22
  -4 -10   2    0.16    0.14
   3  10  -2    0.14    0.16
   3  10  -2    0.25    0.19
  -3 -10   2    0.06    0.14
  -3 -10   2    0.12    0.18
   2  10  -2    0.56    0.17
   2  10  -2    0.37    0.15
   2  10  -2    0.26    0.17
   2  10  -2    0.35    0.16
  -2 -10   2    0.28    0.18
  -2 -10   2    0.41    0.20
  -2 -10   2    0.44    0.15
  -2 -10   2    0.50    0.15
   1  10  -2   11.76    0.58
   1  10  -2   11.82    0.58
  -1 -10   2   10.52    0.57
  -1 -10   2   10.75    0.56
  -1 -10   2   11.30    0.58
   0  10  -2    0.16    0.15
   0  10  -2   -0.06    0.15
   0  10  -2    0.32    0.15
   0 -10   2    0.03    0.14
   0 -10   2    0.23    0.17
   0 -10   2    0.56    0.17
   0 -10   2    0.19    0.18
   0 -10   2    0.02    0.14
  -1  10  -2   11.19    0.54
   1 -10   2   11.04    0.57
   1 -10   2   10.27    0.61
   1 -10   2   10.45    0.55
  -2  10  -2    0.31    0.13
   2 -10   2    0.53    0.19
   2 -10   2    0.67    0.17
  -3  10  -2    0.00    0.09
   3 -10   2    0.21    0.18
   3 -10   2    0.42    0.19
   4 -10   2    0.17    0.19
   4 -10   2    0.07    0.19
   5 -10   2    0.93    0.23
   6 -10   2   -0.04    0.21
   7 -10   2    0.22    0.23
   8   9  -2    0.28    0.28
  -8  -9   2    0.06    0.37
   7   9  -2    0.21    0.25
  -7  -9   2   -0.23    0.34
   6   9  -2   -0.15    0.21
  -6  -9   2    0.15    0.29
   5   9  -2    0.89    0.25
   5   9  -2    0.85    0.22
  -5  -9   2    0.78    0.14
  -5  -9   2    0.62    0.23
  -5  -9   2    0.80    0.25
   4   9  -2    3.23    0.30
   4   9  -2    3.31    0.31
  -4  -9   2    3.13    0.32
  -4  -9   2    3.43    0.32
  -4  -9   2    3.93    0.40
  -4  -9   2    3.56    0.27
   3   9  -2    2.87    0.27
   3   9  -2    2.86    0.26
  -3  -9   2    2.92    0.27
  -3  -9   2    2.69    0.23
  -3  -9   2    2.94    0.27
  -3  -9   2    3.18    0.32
   2   9  -2    2.17    0.21
   2   9  -2    2.34    0.23
   2   9  -2    2.23    0.23
   2   9  -2    2.78    0.25
   2   9  -2    2.96    0.26
  -2  -9   2    2.17    0.24
  -2  -9   2    2.80    0.28
  -2  -9   2    2.18    0.22
  -2  -9   2    2.35    0.21
   1   9  -2    4.62    0.30
   1   9  -2    4.64    0.31
   1   9  -2    4.63    0.27
   1   9  -2    5.04    0.32
   1   9  -2    4.88    0.34
   1   9  -2    4.35    0.30
  -1  -9   2    4.93    0.30
  -1  -9   2    5.34    0.32
  -1  -9   2    5.00    0.34
  -1  -9   2    4.47    0.30
  -1  -9   2    4.49    0.28
  -1  -9   2    4.15    0.27
  -1  -9   2    4.74    0.31
   0   9  -2    0.20    0.13
   0   9  -2   -0.11    0.11
   0   9  -2    0.11    0.13
   0  -9   2    0.02    0.14
   0  -9   2   -0.06    0.10
   0  -9   2   -0.26    0.11
   0  -9   2    0.06    0.13
   0  -9   2    0.15    0.15
   0  -9   2   -0.04    0.14
  -1   9  -2    4.97    0.30
  -1   9  -2    4.69    0.35
   1  -9   2    4.27    0.33
   1  -9   2    5.48    0.32
   1  -9   2    4.39    0.34
   1  -9   2    5.02    0.35
  -2   9  -2    2.72    0.21
   2  -9   2    2.19    0.23
   2  -9   2    2.46    0.24
   2  -9   2    2.19    0.22
  -3   9  -2    2.86    0.17
   3  -9   2    3.31    0.28
   3  -9   2    2.90    0.33
   3  -9   2    3.09    0.27
   4  -9   2    3.69    0.30
   4  -9   2    3.29    0.29
   5  -9   2    0.70    0.20
   5  -9   2    0.76    0.19
   6  -9   2    0.14    0.19
   7  -9   2    0.39    0.21
   8  -9   2    0.22    0.22
   8   8  -2   -0.09    0.24
  -8  -8   2    0.07    0.37
   7   8  -2    0.23    0.23
  -7  -8   2    0.48    0.33
   6   8  -2    2.70    0.29
  -6  -8   2    2.24    0.33
   5   8  -2    0.64    0.20
   5   8  -2    0.92    0.21
  -5  -8   2    0.40    0.20
  -5  -8   2    0.29    0.22
  -5  -8   2    0.55    0.10
   4   8  -2    0.79    0.19
   4   8  -2    0.56    0.18
  -4  -8   2    0.79    0.19
  -4  -8   2    0.58    0.13
  -4  -8   2    0.76    0.22
   3   8  -2    4.21    0.31
   3   8  -2    4.42    0.32
   3   8  -2    4.16    0.43
  -3  -8   2    4.50    0.32
  -3  -8   2    4.34    0.35
  -3  -8   2    4.50    0.32
  -3  -8   2    4.30    0.27
   2   8  -2    3.69    0.29
   2   8  -2    3.77    0.24
   2   8  -2    3.87    0.29
   2   8  -2    3.98    0.30
   2   8  -2    4.12    0.29
   2   8  -2    4.16    0.27
   2   8  -2    3.71    0.28
  -2  -8   2    4.38    0.28
  -2  -8   2    3.99    0.29
  -2  -8   2    3.98    0.26
  -2  -8   2    4.01    0.30
  -2  -8   2    3.97    0.27
  -2  -8   2    3.73    0.29
   1   8  -2    4.15    0.24
   1   8  -2    4.01    0.29
   1   8  -2    3.69    0.26
   1   8  -2    3.92    0.27
   1   8  -2    4.19    0.26
   1   8  -2    4.01    0.28
   1   8  -2    3.89    0.28
  -1  -8   2    4.82    0.30
  -1  -8   2    3.96    0.24
  -1  -8   2    4.33    0.26
  -1  -8   2    3.80    0.29
  -1  -8   2    4.02    0.26
  -1  -8   2    3.87    0.24
  -1  -8   2    4.11    0.27
  -1  -8   2    4.19    0.29
   0   8  -2   10.62    0.49
   0   8  -2   11.66    0.52
   0   8  -2   10.66    0.51
   0   8  -2   11.45    0.55
   0   8  -2   11.98    0.54
   0   8  -2   11.72    0.54
   0  -8   2   11.21    0.53
   0  -8   2   11.33    0.55
   0  -8   2   12.03    0.54
   0  -8   2   11.44    0.55
   0  -8   2   11.72    0.55
   0  -8   2   11.90    0.53
   0  -8   2   10.94    0.51
  -1   8  -2    3.60    0.22
  -1   8  -2    4.36    0.26
  -1   8  -2    4.55    0.26
  -1   8  -2    3.89    0.28
  -1   8  -2    2.95    0.30
   1  -8   2    3.81    0.25
   1  -8   2    4.31    0.27
   1  -8   2    4.48    0.30
   1  -8   2    4.40    0.30
   1  -8   2    3.93    0.32
   1  -8   2    3.93    0.21
  -2   8  -2    3.84    0.32
  -2   8  -2    3.96    0.24
   2  -8   2    4.31    0.27
   2  -8   2    4.00    0.31
   2  -8   2    3.94    0.29
   2  -8   2    4.35    0.33
   3  -8   2    4.34    0.30
   3  -8   2    4.12    0.30
   3  -8   2    3.89    0.29
   4  -8   2    0.64    0.19
   4  -8   2    0.82    0.16
   4  -8   2    0.52    0.15
   5  -8   2    0.84    0.17
   5  -8   2    0.42    0.18
   6  -8   2    2.94    0.27
   7  -8   2    0.28    0.19
   8  -8   2   -0.12    0.19
   8   7  -2    1.16    0.27
  -8  -7   2    0.61    0.34
   7   7  -2    0.34    0.21
  -7  -7   2   -0.18    0.30
   6   7  -2   -0.02    0.18
   6   7  -2    0.26    0.23
  -6  -7   2   -0.02    0.23
  -6  -7   2   -0.26    0.23
   5   7  -2    0.08    0.20
   5   7  -2   -0.01    0.16
  -5  -7   2    0.07    0.20
  -5  -7   2    0.24    0.21
   4   7  -2    2.69    0.24
   4   7  -2    2.65    0.27
  -4  -7   2    2.35    0.26
  -4  -7   2    2.60    0.19
  -4  -7   2    2.61    0.27
   3   7  -2    2.32    0.22
   3   7  -2    2.16    0.20
   3   7  -2    2.17    0.21
   3   7  -2    2.13    0.23
  -3  -7   2    2.69    0.26
  -3  -7   2    2.20    0.17
  -3  -7   2    2.15    0.21
  -3  -7   2    2.19    0.21
   2   7  -2   10.62    0.51
   2   7  -2   10.24    0.49
   2   7  -2    9.79    0.48
   2   7  -2    9.95    0.48
   2   7  -2   10.03    0.48
   2   7  -2    9.60    0.50
   2   7  -2    9.93    0.44
  -2  -7   2    9.49    0.49
  -2  -7   2   10.60    0.47
  -2  -7   2   10.04    0.45
  -2  -7   2   10.43    0.49
  -2  -7   2   10.22    0.49
  -2  -7   2   10.09    0.48
  -2  -7   2    8.88    0.48
  -2  -7   2    9.87    0.51
   1   7  -2    7.03    0.34
   1   7  -2    7.08    0.34
   1   7  -2    6.62    0.36
   1   7  -2    7.19    0.36
   1   7  -2    7.26    0.37
   1   7  -2    7.40    0.38
   1   7  -2    6.84    0.36
  -1  -7   2    7.03    0.35
  -1  -7   2    6.81    0.36
  -1  -7   2    6.58    0.33
  -1  -7   2    6.92    0.34
  -1  -7   2    7.06    0.37
  -1  -7   2    7.20    0.37
  -1  -7   2    6.39    0.34
  -1  -7   2    6.96    0.36
   0   7  -2    0.00    0.09
   0   7  -2   -0.01    0.06
   0   7  -2    0.26    0.10
   0   7  -2    0.06    0.08
   0   7  -2   -0.01    0.06
   0   7  -2    0.05    0.08
   0  -7   2    0.00    0.07
   0  -7   2    0.03    0.09
   0  -7   2    0.06    0.08
   0  -7   2    0.04    0.06
   0  -7   2    0.07    0.11
   0  -7   2   -0.03    0.10
   0  -7   2    0.00    0.09
   0  -7   2    0.11    0.10
  -1   7  -2    5.63    0.31
  -1   7  -2    7.36    0.38
  -1   7  -2    7.27    0.34
  -1   7  -2    7.18    0.34
  -1   7  -2    6.59    0.29
   1  -7   2    6.47    0.29
   1  -7   2    7.00    0.36
   1  -7   2    6.48    0.33
   1  -7   2    6.63    0.37
   1  -7   2    7.17    0.36
   1  -7   2    6.77    0.31
   1  -7   2    6.69    0.36
   1  -7   2    7.37    0.36
  -2   7  -2    9.44    0.42
  -2   7  -2    9.97    0.52
  -2   7  -2    9.99    0.44
   2  -7   2   10.55    0.49
   2  -7   2   10.13    0.48
   2  -7   2   10.81    0.52
   2  -7   2    9.69    0.41
  -3   7  -2    1.85    0.27
   3  -7   2    2.08    0.27
   3  -7   2    2.10    0.21
   3  -7   2    2.01    0.19
   4  -7   2    2.42    0.22
   4  -7   2    1.95    0.22
   5  -7   2    0.26    0.18
   5  -7   2   -0.09    0.12
   5  -7   2    0.00    0.14
   6  -7   2   -0.10    0.28
   6  -7   2    0.07    0.14
   7  -7   2    0.16    0.17
   8  -7   2    1.18    0.21
   9   6  -2    0.60    0.26
  -9  -6   2    0.41    0.36
   8   6  -2   -0.11    0.21
  -8  -6   2   -0.21    0.29
   7   6  -2    0.35    0.20
  -7  -6   2   -0.02    0.29
   6   6  -2    2.57    0.31
   6   6  -2    3.51    0.28
  -6  -6   2    2.46    0.30
  -6  -6   2    3.08    0.36
   5   6  -2    1.00    0.18
   5   6  -2    0.71    0.20
  -5  -6   2    0.87    0.22
  -5  -6   2    0.49    0.18
   4   6  -2    8.80    0.45
   4   6  -2    8.95    0.49
  -4  -6   2    7.94    0.46
  -4  -6   2    8.97    0.49
  -4  -6   2    8.63    0.39
   3   6  -2   10.31    0.48
   3   6  -2    9.59    0.50
   3   6  -2   10.34    0.52
   3   6  -2   10.46    0.48
  -3  -6   2   10.62    0.50
  -3  -6   2    9.72    0.44
  -3  -6   2   10.16    0.50
  -3  -6   2    9.35    0.45
  -3  -6   2    8.82    0.52
   2   6  -2    0.11    0.09
   2   6  -2    0.06    0.10
   2   6  -2    0.12    0.06
   2   6  -2   -0.02    0.08
   2   6  -2   -0.04    0.09
   2   6  -2    0.14    0.10
   2   6  -2    0.08    0.11
  -2  -6   2    0.03    0.11
  -2  -6   2    0.02    0.07
  -2  -6   2    0.02    0.10
  -2  -6   2   -0.02    0.09
  -2  -6   2   -0.06    0.06
  -2  -6   2    0.06    0.10
  -2  -6   2    0.20    0.10
  -2  -6   2    0.00    0.07
   1   6  -2   18.23    0.79
   1   6  -2   18.16    0.77
   1   6  -2   18.68    0.80
   1   6  -2   18.75    0.78
   1   6  -2   19.08    0.80
  -1  -6   2   19.12    0.80
  -1  -6   2   19.11    0.78
  -1  -6   2   18.98    0.80
  -1  -6   2   18.09    0.79
  -1  -6   2   18.18    0.77
  -1  -6   2   19.14    0.78
  -1  -6   2   18.41    0.80
  -1  -6   2   18.00    0.78
  -1  -6   2   18.86    0.78
   0   6  -2   13.33    0.58
   0   6  -2   14.02    0.59
   0   6  -2   13.64    0.61
   0   6  -2   14.19    0.60
   0   6  -2   14.25    0.60
   0  -6   2   12.97    0.57
   0  -6   2   14.12    0.59
   0  -6   2   13.60    0.60
   0  -6   2   13.94    0.61
   0  -6   2   14.76    0.61
   0  -6   2   13.87    0.61
   0  -6   2   14.29    0.60
   0  -6   2   12.90    0.61
  -1   6  -2   17.09    0.73
  -1   6  -2   18.21    0.75
  -1   6  -2   19.09    0.79
  -1   6  -2   18.21    0.71
  -1   6  -2   19.39    0.77
   1  -6   2   19.02    0.78
   1  -6   2   17.69    0.77
   1  -6   2   16.69    0.71
   1  -6   2   17.04    0.75
   1  -6   2   17.98    0.73
   1  -6   2   17.81    0.77
   1  -6   2   17.62    0.76
  -2   6  -2    0.01    0.05
  -2   6  -2    0.02    0.10
  -2   6  -2    0.21    0.06
  -2   6  -2    0.08    0.05
   2  -6   2   -0.04    0.10
   2  -6   2    0.06    0.05
   2  -6   2    0.01    0.09
   2  -6   2    0.05    0.09
   2  -6   2   -0.01    0.11
  -3   6  -2    9.58    0.43
  -3   6  -2    9.79    0.51
  -3   6  -2    9.47    0.42
   3  -6   2    9.95    0.49
   3  -6   2   10.01    0.52
   3  -6   2   10.45    0.48
   3  -6   2   10.28    0.43
   3  -6   2    9.68    0.42
   3  -6   2    9.63    0.46
   4  -6   2    7.99    0.42
   4  -6   2    8.41    0.37
   4  -6   2    7.99    0.44
   5  -6   2    0.79    0.17
   5  -6   2    0.90    0.18
   5  -6   2    1.02    0.11
   6  -6   2    3.26    0.20
   6  -6   2    2.86    0.29
   7  -6   2    0.22    0.14
   8  -6   2   -0.09    0.14
   9  -6   2   -0.03    0.15
   9   5  -2    0.00    0.22
  -9  -5   2    0.40    0.38
   8   5  -2    1.94    0.26
  -8  -5   2    1.36    0.37
   7   5  -2    0.14    0.18
  -7  -5   2   -0.06    0.27
   6   5  -2    1.73    0.29
   6   5  -2    1.44    0.20
  -6  -5   2    1.52    0.27
  -6  -5   2    1.08    0.25
   5   5  -2    0.61    0.21
   5   5  -2    0.62    0.14
  -5  -5   2    0.37    0.19
  -5  -5   2    0.54    0.18
   4   5  -2    7.92    0.39
   4   5  -2    7.69    0.46
   4   5  -2    7.38    0.43
  -4  -5   2    7.77    0.43
  -4  -5   2    7.89    0.44
   3   5  -2   33.50    1.35
   3   5  -2   32.03    1.35
   3   5  -2   32.63    1.39
   3   5  -2   32.70    1.37
   3   5  -2   33.80    1.35
   3   5  -2   34.20    1.39
  -3  -5   2   32.11    1.40
  -3  -5   2   33.26    1.33
  -3  -5   2   34.63    1.33
  -3  -5   2   33.50    1.38
  -3  -5   2   30.53    1.32
  -3  -5   2   33.26    1.37
  -3  -5   2   32.41    1.39
   2   5  -2   11.25    0.52
   2   5  -2   10.93    0.45
   2   5  -2   11.15    0.52
   2   5  -2   10.90    0.49
   2   5  -2   10.69    0.49
   2   5  -2   10.81    0.49
   2   5  -2   10.84    0.48
   2   5  -2   10.43    0.49
  -2  -5   2   10.77    0.50
  -2  -5   2   11.26    0.50
  -2  -5   2   10.88    0.51
  -2  -5   2   11.43    0.51
  -2  -5   2   11.24    0.45
  -2  -5   2    9.94    0.46
  -2  -5   2   10.99    0.50
  -2  -5   2   11.00    0.47
   1   5  -2   51.37    2.02
   1   5  -2   51.22    2.03
   1   5  -2   51.10    2.03
   1   5  -2   50.33    2.04
   1   5  -2   51.16    2.04
   1   5  -2   51.89    2.04
  -1  -5   2   51.21    2.03
  -1  -5   2   50.53    2.04
  -1  -5   2   50.93    2.03
  -1  -5   2   50.60    2.03
  -1  -5   2   50.81    2.04
  -1  -5   2   51.77    2.02
  -1  -5   2   50.67    2.04
  -1  -5   2   49.37    2.01
  -1  -5   2   50.69    2.04
   0   5  -2   -0.03    0.06
   0   5  -2    0.05    0.06
   0   5  -2   -0.02    0.04
   0   5  -2   -0.07    0.06
   0   5  -2    0.00    0.04
   0   5  -2   -0.01    0.06
   0   5  -2   -0.03    0.07
   0  -5   2    0.06    0.06
   0  -5   2    0.07    0.06
   0  -5   2    0.06    0.05
   0  -5   2   -0.10    0.05
   0  -5   2   -0.04    0.07
   0  -5   2    0.12    0.06
   0  -5   2    0.01    0.05
   0  -5   2   -0.07    0.07
  -1   5  -2   50.36    1.99
  -1   5  -2   50.07    2.02
  -1   5  -2   49.67    2.01
  -1   5  -2   50.93    2.02
   1  -5   2   51.94    2.02
   1  -5   2   49.68    1.98
   1  -5   2   51.30    2.02
   1  -5   2   49.21    2.01
   1  -5   2   51.35    2.01
   1  -5   2   46.88    1.99
  -2   5  -2   10.91    0.46
  -2   5  -2   10.83    0.46
  -2   5  -2   10.78    0.44
  -2   5  -2   10.83    0.45
  -2   5  -2   10.84    0.52
   2  -5   2   11.37    0.47
   2  -5   2   10.71    0.49
   2  -5   2   10.70    0.51
   2  -5   2   10.12    0.45
   2  -5   2   11.13    0.44
   2  -5   2   10.96    0.52
   2  -5   2   11.19    0.50
   2  -5   2   11.24    0.46
  -3   5  -2   33.19    1.33
  -3   5  -2   33.34    1.39
  -3   5  -2   33.57    1.32
   3  -5   2   33.71    1.39
   3  -5   2   34.33    1.32
   3  -5   2   29.82    1.37
   3  -5   2   32.52    1.39
   3  -5   2   30.51    1.32
   3  -5   2   34.55    1.34
   3  -5   2   33.85    1.37
   3  -5   2   34.16    1.33
   3  -5   2   33.01    1.36
  -4   5  -2    7.45    0.37
  -4   5  -2    7.68    0.37
  -4   5  -2    7.07    0.44
   4  -5   2    6.76    0.42
   4  -5   2    7.81    0.37
   4  -5   2    7.84    0.42
   4  -5   2    7.84    0.38
   4  -5   2    7.59    0.41
   4  -5   2    8.07    0.41
   4  -5   2    7.66    0.33
   5  -5   2    0.77    0.18
   5  -5   2    0.56    0.07
   5  -5   2    0.63    0.17
   6  -5   2    1.50    0.11
   6  -5   2    1.24    0.21
   6  -5   2    1.67    0.22
   7  -5   2    0.19    0.07
   7  -5   2    0.07    0.11
   8  -5   2    1.72    0.17
   8  -5   2    1.88    0.13
   9  -5   2    0.17    0.14
   9   4  -2    0.03    0.21
  -9  -4   2    0.23    0.33
   8   4  -2    1.21    0.22
  -8  -4   2    1.17    0.34
   7   4  -2    0.14    0.16
  -7  -4   2    0.06    0.26
   6   4  -2    6.81    0.49
   6   4  -2    6.51    0.37
  -6  -4   2    6.38    0.48
  -6  -4   2    7.38    0.49
   5   4  -2   13.88    0.61
   5   4  -2   14.09    0.70
  -5  -4   2   12.86    0.68
  -5  -4   2   13.44    0.67
   4   4  -2    1.24    0.08
   4   4  -2    1.27    0.18
   4   4  -2    1.01    0.17
   4   4  -2    1.31    0.15
   4   4  -2    1.13    0.13
   4   4  -2    1.23    0.09
  -4  -4   2    1.20    0.18
  -4  -4   2    1.24    0.18
   3   4  -2    4.99    0.25
   3   4  -2    4.92    0.30
   3   4  -2    4.61    0.25
   3   4  -2    4.73    0.28
   3   4  -2    4.59    0.30
   3   4  -2    4.61    0.26
  -3  -4   2    5.01    0.29
  -3  -4   2    4.70    0.30
  -3  -4   2    4.94    0.22
  -3  -4   2    4.42    0.28
  -3  -4   2    4.21    0.21
   2   4  -2   28.50    1.14
   2   4  -2   28.73    1.15
   2   4  -2   26.79    1.12
   2   4  -2   27.51    1.13
   2   4  -2   26.28    1.12
   2   4  -2   27.78    1.12
  -2  -4   2   27.75    1.15
  -2  -4   2   28.26    1.14
  -2  -4   2   27.27    1.11
  -2  -4   2   26.84    1.13
  -2  -4   2   28.74    1.14
  -2  -4   2   26.98    1.11
   1   4  -2   79.00    3.19
   1   4  -2   83.04    3.20
   1   4  -2   80.46    3.19
   1   4  -2   79.88    3.19
   1   4  -2   82.18    3.20
   1   4  -2   76.80    3.19
   1   4  -2   80.03    3.17
  -1  -4   2   81.05    3.20
  -1  -4   2   83.22    3.20
  -1  -4   2   81.64    3.19
  -1  -4   2   83.09    3.20
  -1  -4   2   79.51    3.19
  -1  -4   2   81.64    3.19
  -1  -4   2   80.53    3.20
  -1  -4   2   80.76    3.17
  -1  -4   2   81.30    3.17
   0   4  -2    0.15    0.04
   0   4  -2    0.13    0.06
   0   4  -2    0.21    0.06
   0   4  -2    0.12    0.04
   0   4  -2    0.15    0.05
   0   4  -2    0.23    0.05
   0  -4   2    0.19    0.05
   0  -4   2    0.24    0.06
   0  -4   2    0.22    0.04
   0  -4   2    0.16    0.05
   0  -4   2    0.12    0.06
   0  -4   2    0.22    0.05
   0  -4   2    0.23    0.06
   0  -4   2    0.15    0.05
  -1   4  -2   80.77    3.20
  -1   4  -2   81.83    3.21
  -1   4  -2   81.01    3.18
   1  -4   2   79.43    3.20
   1  -4   2   80.48    3.21
   1  -4   2   82.26    3.20
   1  -4   2   81.57    3.18
   1  -4   2   82.49    3.21
   1  -4   2   78.78    3.18
  -2   4  -2   26.83    1.13
  -2   4  -2   28.00    1.15
  -2   4  -2   27.93    1.09
  -2   4  -2   27.53    1.14
  -2   4  -2   27.30    1.11
   2  -4   2   27.36    1.13
   2  -4   2   27.87    1.11
   2  -4   2   28.31    1.09
   2  -4   2   27.87    1.14
   2  -4   2   27.10    1.13
   2  -4   2   27.78    1.14
   2  -4   2   26.35    1.09
   2  -4   2   27.62    1.10
  -3   4  -2    4.83    0.23
  -3   4  -2    4.43    0.30
  -3   4  -2    4.42    0.25
   3  -4   2    4.64    0.25
   3  -4   2    4.56    0.27
   3  -4   2    4.61    0.23
   3  -4   2    4.52    0.24
   3  -4   2    4.59    0.27
   3  -4   2    4.56    0.20
   3  -4   2    4.71    0.27
   3  -4   2    5.27    0.30
   3  -4   2    5.28    0.30
   3  -4   2    4.92    0.22
  -4   4  -2    1.21    0.13
  -4   4  -2    1.14    0.13
  -4   4  -2    1.33    0.14
  -4   4  -2    1.28    0.19
   4  -4   2    1.26    0.14
   4  -4   2    1.25    0.10
   4  -4   2    1.08    0.08
   4  -4   2    1.12    0.15
   4  -4   2    1.30    0.19
   4  -4   2    1.36    0.17
   4  -4   2    1.12    0.16
   4  -4   2    1.09    0.14
  -5   4  -2   12.12    0.59
  -5   4  -2   12.46    0.58
  -5   4  -2   12.51    0.60
   5  -4   2   12.87    0.60
   5  -4   2   13.19    0.52
   5  -4   2   13.01    0.62
   5  -4   2   12.22    0.60
   5  -4   2   13.17    0.62
   5  -4   2   11.78    0.52
   5  -4   2   13.16    0.60
   6  -4   2    6.51    0.42
   6  -4   2    6.25    0.42
   7  -4   2    0.21    0.32
   9   3  -2    0.16    0.20
  -9  -3   2    0.20    0.32
   8   3  -2    2.44    0.24
  -8  -3   2    1.62    0.32
   7   3  -2    3.64    0.38
   7   3  -2    4.53    0.30
  -7  -3   2    4.11    0.38
  -7  -3   2    3.75    0.37
   6   3  -2    5.12    0.43
   6   3  -2    4.62    0.29
  -6  -3   2    4.54    0.37
  -6  -3   2    5.15    0.42
   5   3  -2    2.16    0.25
   5   3  -2    2.38    0.19
  -5  -3   2    2.27    0.25
  -5  -3   2    2.26    0.23
   4   3  -2   22.88    0.97
   4   3  -2   22.56    0.92
   4   3  -2   22.53    1.00
   4   3  -2   22.33    0.93
   4   3  -2   23.78    1.01
   4   3  -2   22.70    0.92
   4   3  -2   23.42    0.94
  -4  -3   2   22.87    1.00
  -4  -3   2   23.30    0.98
   3   3  -2   40.08    1.63
   3   3  -2   39.88    1.60
   3   3  -2   39.18    1.63
   3   3  -2   39.16    1.58
   3   3  -2   39.69    1.56
   3   3  -2   40.10    1.63
   3   3  -2   39.54    1.56
   3   3  -2   39.52    1.59
  -3  -3   2   39.43    1.61
  -3  -3   2   40.99    1.63
  -3  -3   2   39.19    1.63
   2   3  -2    0.74    0.08
   2   3  -2    0.71    0.07
   2   3  -2    0.68    0.10
   2   3  -2    0.84    0.08
   2   3  -2    0.76    0.10
  -2  -3   2    0.80    0.11
  -2  -3   2    0.59    0.09
  -2  -3   2    0.76    0.07
  -2  -3   2    1.01    0.11
  -2  -3   2    1.07    0.11
  -2  -3   2    0.87    0.07
   1   3  -2   36.23    1.52
   1   3  -2   38.92    1.52
   1   3  -2   37.89    1.52
   1   3  -2   40.02    1.53
   1   3  -2   39.40    1.50
   1   3  -2   37.93    1.52
   1   3  -2   38.05    1.51
  -1  -3   2   37.56    1.50
  -1  -3   2   38.35    1.52
  -1  -3   2   38.36    1.50
  -1  -3   2   37.24    1.53
  -1  -3   2   37.82    1.51
  -1  -3   2   38.60    1.52
  -1  -3   2   37.70    1.52
  -1  -3   2   38.12    1.52
   0   3  -2    0.00    0.03
   0   3  -2    0.04    0.04
   0   3  -2   -0.03    0.04
   0   3  -2   -0.04    0.03
   0   3  -2    0.07    0.04
   0   3  -2    0.03    0.03
   0   3  -2    0.01    0.04
   0  -3   2    0.00    0.03
   0  -3   2    0.06    0.04
   0  -3   2    0.05    0.04
   0  -3   2   -0.07    0.03
   0  -3   2    0.03    0.04
   0  -3   2   -0.02    0.03
   0  -3   2    0.06    0.05
   0  -3   2    0.00    0.03
  -1   3  -2   38.89    1.53
  -1   3  -2   39.19    1.54
  -1   3  -2   37.59    1.51
  -1   3  -2   34.75    1.54
  -1   3  -2   37.96    1.53
   1  -3   2   39.31    1.53
   1  -3   2   39.53    1.54
   1  -3   2   38.13    1.54
   1  -3   2   38.58    1.53
   1  -3   2   38.64    1.51
   1  -3   2   38.01    1.53
  -2   3  -2    0.87    0.07
  -2   3  -2    0.82    0.10
  -2   3  -2    0.83    0.10
  -2   3  -2    0.68    0.09
  -2   3  -2    0.76    0.08
   2  -3   2    0.89    0.10
   2  -3   2    0.83    0.10
   2  -3   2    0.89    0.07
   2  -3   2    0.77    0.10
   2  -3   2    0.78    0.07
   2  -3   2    0.87    0.07
   2  -3   2    0.64    0.09
   2  -3   2    0.87    0.10
   2  -3   2    0.73    0.05
  -3   3  -2   38.99    1.62
  -3   3  -2   39.92    1.63
  -3   3  -2   40.39    1.61
  -3   3  -2   39.33    1.63
  -3   3  -2   39.67    1.60
  -3   3  -2   39.45    1.59
   3  -3   2   40.43    1.62
   3  -3   2   40.61    1.61
   3  -3   2   39.86    1.63
   3  -3   2   39.37    1.62
   3  -3   2   39.24    1.57
   3  -3   2   40.50    1.63
   3  -3   2   39.14    1.61
   3  -3   2   40.49    1.60
  -4   3  -2   22.53    0.97
  -4   3  -2   22.56    0.99
  -4   3  -2   22.72    0.96
  -4   3  -2   23.04    0.98
  -4   3  -2   22.77    1.00
   4  -3   2   22.99    0.99
   4  -3   2   23.68    0.99
   4  -3   2   24.25    1.00
   4  -3   2   23.54    0.97
   4  -3   2   22.84    0.98
   4  -3   2   22.03    1.00
   4  -3   2   23.37    0.98
  -5   3  -2    2.77    0.24
  -5   3  -2    2.32    0.21
  -5   3  -2    2.49    0.21
  -5   3  -2    2.38    0.22
   5  -3   2    2.44    0.23
   5  -3   2    2.40    0.24
   5  -3   2    2.86    0.27
   5  -3   2    2.21    0.22
   5  -3   2    2.42    0.23
   5  -3   2    2.48    0.22
  -6   3  -2    4.93    0.36
  -6   3  -2    4.92    0.34
  -6   3  -2    4.61    0.34
   6  -3   2    4.66    0.37
   6  -3   2    4.65    0.35
   6  -3   2    5.17    0.37
   6  -3   2    4.72    0.37
   7  -3   2    4.40    0.40
   9   2  -2    0.34    0.18
  -9  -2   2    0.25    0.27
   8   2  -2    0.43    0.16
  -8  -2   2    0.22    0.28
   7   2  -2    0.37    0.13
   7   2  -2    0.48    0.24
  -7  -2   2    0.24    0.23
  -7  -2   2    0.77    0.23
   6   2  -2    4.73    0.27
   6   2  -2    4.68    0.39
  -6  -2   2    5.04    0.39
  -6  -2   2    4.87    0.38
   5   2  -2   15.07    0.68
   5   2  -2   14.98    0.74
   5   2  -2   15.69    0.65
   5   2  -2   14.67    0.73
   5   2  -2   16.24    0.75
  -5  -2   2   15.49    0.71
  -5  -2   2   15.74    0.75
   4   2  -2    8.10    0.44
   4   2  -2    8.00    0.36
   4   2  -2    8.15    0.44
   4   2  -2    8.45    0.44
   4   2  -2    7.99    0.36
   4   2  -2    7.58    0.34
   4   2  -2    8.00    0.36
  -4  -2   2    7.70    0.36
  -4  -2   2    8.33    0.44
  -4  -2   2    8.20    0.41
   3   2  -2    5.78    0.26
   3   2  -2    5.80    0.27
   3   2  -2    5.86    0.26
   3   2  -2    5.97    0.33
   3   2  -2    5.74    0.31
   3   2  -2    5.92    0.32
   3   2  -2    5.95    0.25
   3   2  -2    5.79    0.29
  -3  -2   2    5.68    0.31
  -3  -2   2    5.88    0.26
  -3  -2   2    5.73    0.31
  -3  -2   2    5.77    0.30
   2   2  -2   29.33    1.17
   2   2  -2   28.44    1.13
   2   2  -2   28.22    1.12
   2   2  -2   28.80    1.12
   2   2  -2   29.24    1.14
  -2  -2   2   28.35    1.15
  -2  -2   2   27.05    1.12
  -2  -2   2   28.57    1.12
  -2  -2   2   26.40    1.13
  -2  -2   2   28.51    1.16
  -2  -2   2   29.42    1.16
   1   2  -2  136.56    5.51
   1   2  -2  138.45    5.49
   1   2  -2  143.66    5.51
   1   2  -2  144.03    5.49
  -1  -2   2  144.98    5.51
  -1  -2   2  143.87    5.50
  -1  -2   2  141.18    5.50
  -1  -2   2  138.06    5.50
  -1  -2   2  132.30    5.49
  -1  -2   2  142.15    5.52
   0   2  -2   57.71    2.20
   0   2  -2   55.39    2.20
   0   2  -2   56.74    2.21
   0   2  -2   56.40    2.20
   0   2  -2   54.99    2.19
   0   2  -2   55.72    2.20
   0  -2   2   55.57    2.19
   0  -2   2   53.98    2.20
   0  -2   2   56.33    2.20
   0  -2   2   53.70    2.20
   0  -2   2   56.82    2.20
   0  -2   2   56.65    2.20
   0  -2   2   53.92    2.20
  -1   2  -2  140.51    5.51
  -1   2  -2  148.16    5.52
  -1   2  -2  137.66    5.51
  -1   2  -2  132.77    5.48
  -1   2  -2  146.46    5.49
  -1   2  -2  144.58    5.51
  -1   2  -2  126.29    5.49
   1  -2   2  142.74    5.51
   1  -2   2  143.04    5.51
   1  -2   2  145.67    5.51
   1  -2   2  142.56    5.51
   1  -2   2  143.95    5.49
   1  -2   2  140.21    5.49
   1  -2   2  131.81    5.53
   1  -2   2  141.13    5.49
  -2   2  -2   27.81    1.16
  -2   2  -2   28.61    1.16
  -2   2  -2   29.64    1.14
  -2   2  -2   28.96    1.16
  -2   2  -2   28.63    1.15
  -2   2  -2   27.19    1.14
   2  -2   2   28.42    1.14
   2  -2   2   28.59    1.14
   2  -2   2   28.63    1.16
   2  -2   2   28.50    1.15
   2  -2   2   28.65    1.17
   2  -2   2   28.20    1.16
  -3   2  -2    6.20    0.29
  -3   2  -2    6.05    0.32
  -3   2  -2    6.27    0.30
  -3   2  -2    5.88    0.31
  -3   2  -2    5.85    0.30
  -3   2  -2    5.91    0.32
   3  -2   2    6.33    0.32
   3  -2   2    5.70    0.31
   3  -2   2    5.65    0.30
   3  -2   2    6.03    0.31
   3  -2   2    5.98    0.31
   3  -2   2    5.72    0.29
  -4   2  -2    7.96    0.42
  -4   2  -2    7.80    0.41
  -4   2  -2    8.05    0.41
  -4   2  -2    7.87    0.40
  -4   2  -2    7.97    0.39
   4  -2   2    7.88    0.42
   4  -2   2    8.12    0.42
   4  -2   2    8.54    0.42
   4  -2   2    7.85    0.41
   4  -2   2    7.96    0.41
   4  -2   2    8.19    0.40
  -5   2  -2   16.20    0.71
  -5   2  -2   15.07    0.71
  -5   2  -2   15.20    0.70
  -5   2  -2   14.99    0.69
   5  -2   2   12.88    0.75
   5  -2   2   16.00    0.71
   5  -2   2   15.52    0.72
   5  -2   2   15.65    0.71
   5  -2   2   15.10    0.70
  -6   2  -2    4.41    0.35
  -6   2  -2    4.43    0.35
   6  -2   2    5.03    0.36
   6  -2   2    4.79    0.36
  -7   2  -2    0.29    0.21
  -7   2  -2    0.49    0.20
   7  -2   2    0.72    0.22
  -8   2  -2    0.26    0.25
   9   1  -2   -0.04    0.16
  -9  -1   2    0.02    0.27
   8   1  -2    0.25    0.14
  -8  -1   2   -0.15    0.24
   7   1  -2    2.36    0.34
   7   1  -2    2.64    0.19
  -7  -1   2    2.29    0.29
  -7  -1   2    2.58    0.33
   6   1  -2    0.03    0.09
   6   1  -2    0.07    0.21
  -6  -1   2    0.31    0.20
  -6  -1   2    0.18    0.18
   5   1  -2    0.15    0.08
   5   1  -2    0.18    0.10
   5   1  -2    0.24    0.18
   5   1  -2    0.17    0.15
   5   1  -2    0.12    0.10
   5   1  -2    0.01    0.09
  -5  -1   2    0.04    0.10
  -5  -1   2    0.06    0.14
  -5  -1   2    0.08    0.16
   4   1  -2    0.89    0.11
   4   1  -2    0.90    0.15
   4   1  -2    0.89    0.11
   4   1  -2    0.97    0.15
   4   1  -2    0.95    0.12
   4   1  -2    0.94    0.10
   4   1  -2    1.09    0.16
  -4  -1   2    0.89    0.12
  -4  -1   2    0.93    0.16
  -4  -1   2    1.10    0.15
  -4  -1   2    1.00    0.15
   3   1  -2   93.88    3.81
   3   1  -2   96.05    3.80
   3   1  -2   99.25    3.78
   3   1  -2   98.34    3.77
   3   1  -2   92.22    3.77
   3   1  -2   95.39    3.77
  -3  -1   2   94.56    3.81
  -3  -1   2   93.40    3.79
  -3  -1   2   97.75    3.81
  -3  -1   2   97.78    3.78
   2   1  -2   72.22    2.80
   2   1  -2   69.77    2.77
   2   1  -2   71.62    2.76
  -2  -1   2   69.38    2.80
  -2  -1   2   70.88    2.77
  -2  -1   2   71.82    2.80
  -2  -1   2   68.12    2.79
   1   1  -2   46.98    1.88
   1   1  -2   47.25    1.85
   1   1  -2   47.12    1.88
   1   1  -2   48.51    1.87
  -1  -1   2   48.19    1.86
  -1  -1   2   47.24    1.87
  -1  -1   2   45.06    1.87
  -1  -1   2   46.43    1.88
  -1  -1   2   48.89    1.86
  -1  -1   2   48.40    1.88
   0   1  -2    0.02    0.02
   0   1  -2    0.09    0.04
   0   1  -2    0.03    0.02
   0   1  -2    0.04    0.02
   0   1  -2    0.01    0.02
   0  -1   2    0.02    0.03
   0  -1   2    0.02    0.02
   0  -1   2    0.11    0.02
   0  -1   2    0.00    0.02
   0  -1   2    0.03    0.02
  -1   1  -2   46.69    1.90
  -1   1  -2   50.60    1.92
  -1   1  -2   47.30    1.91
  -1   1  -2   48.39    1.92
   1  -1   2   47.48    1.90
   1  -1   2   48.46    1.91
   1  -1   2   49.31    1.92
   1  -1   2   48.16    1.91
   1  -1   2   48.50    1.92
  -2   1  -2   69.23    2.83
  -2   1  -2   73.04    2.84
  -2   1  -2   69.44    2.83
  -2   1  -2   72.04    2.84
  -2   1  -2   73.22    2.83
   2  -1   2   69.01    2.84
   2  -1   2   73.76    2.83
   2  -1   2   72.41    2.84
   2  -1   2   71.37    2.83
   2  -1   2   73.61    2.84
   2  -1   2   70.92    2.84
   2  -1   2   71.59    2.83
  -3   1  -2   93.96    3.79
  -3   1  -2   95.45    3.81
  -3   1  -2   97.96    3.80
  -3   1  -2   95.69    3.80
  -3   1  -2   94.05    3.79
  -3   1  -2   94.63    3.79
   3  -1   2   95.38    3.80
   3  -1   2   97.28    3.79
   3  -1   2   98.85    3.80
   3  -1   2   97.13    3.80
   3  -1   2   95.93    3.81
   3  -1   2   94.57    3.80
  -4   1  -2    1.28    0.14
  -4   1  -2    0.95    0.14
  -4   1  -2    0.73    0.14
  -4   1  -2    1.06    0.15
  -4   1  -2    0.82    0.15
  -4   1  -2    0.75    0.13
   4  -1   2    1.06    0.15
   4  -1   2    0.68    0.14
   4  -1   2    0.60    0.14
   4  -1   2    0.72    0.14
   4  -1   2    0.96    0.14
   4  -1   2    1.02    0.14
  -5   1  -2   -0.04    0.13
  -5   1  -2    0.17    0.12
  -5   1  -2    0.00    0.13
  -5   1  -2    0.18    0.15
   5  -1   2    0.00    0.11
   5  -1   2    0.30    0.14
   5  -1   2    0.29    0.14
   5  -1   2   -0.02    0.12
   5  -1   2   -0.01    0.12
  -6   1  -2    0.21    0.18
  -6   1  -2    0.26    0.17
   6  -1   2   -0.10    0.14
   6  -1   2   -0.25    0.16
   6  -1   2    0.15    0.14
  -7   1  -2    2.25    0.30
  -7   1  -2    2.02    0.26
   7  -1   2    2.49    0.28
  -8   1  -2    0.04    0.25
  -9   1  -2    0.03    0.28
   9  -1   2    0.13    0.10
   9   0  -2    0.11    0.15
   8   0  -2    0.08    0.13
  -8   0   2   -0.52    0.21
   7   0  -2    0.55    0.25
   7   0  -2    0.36    0.12
  -7   0   2    0.53    0.20
  -7   0   2    0.26    0.23
   6   0  -2    2.41    0.29
   6   0  -2    2.50    0.19
  -6   0   2    1.94    0.22
  -6   0   2    2.08    0.27
   5   0  -2   16.90    0.74
   5   0  -2   14.56    0.71
   5   0  -2   18.04    0.75
   5   0  -2   17.14    0.73
   5   0  -2   17.12    0.77
   5   0  -2   16.45    0.69
   5   0  -2   17.72    0.79
  -5   0   2   17.43    0.75
  -5   0   2   16.89    0.75
  -5   0   2   16.42    0.78
   4   0  -2   -0.10    0.14
   4   0  -2    0.16    0.07
   4   0  -2    0.05    0.10
   4   0  -2   -0.04    0.09
   4   0  -2    0.21    0.12
   4   0  -2    0.14    0.11
   4   0  -2    0.39    0.08
  -4   0   2    0.10    0.10
  -4   0   2    0.15    0.10
  -4   0   2    0.19    0.10
  -4   0   2    0.19    0.11
   3   0  -2    0.57    0.07
   3   0  -2    0.35    0.08
   3   0  -2    0.35    0.09
   3   0  -2    0.40    0.06
   3   0  -2    0.35    0.10
   3   0  -2    0.39    0.08
  -3   0   2    0.32    0.08
  -3   0   2    0.37    0.09
  -3   0   2    0.29    0.09
  -3   0   2    0.41    0.08
   2   0  -2   35.91    1.45
   2   0  -2   37.12    1.46
   2   0  -2   37.06    1.43
   2   0  -2   37.06    1.42
   2   0  -2   33.66    1.42
  -2   0   2   35.68    1.46
  -2   0   2   37.48    1.46
  -2   0   2   36.68    1.45
  -2   0   2   36.18    1.44
   1   0  -2   31.72    1.24
   1   0  -2   32.17    1.25
   1   0  -2   31.32    1.25
   1   0  -2   29.74    1.25
   1   0  -2   31.43    1.25
  -1   0   2   32.17    1.25
  -1   0   2   32.22    1.25
  -1   0   2   31.34    1.24
  -1   0   2   32.58    1.24
  -1   0   2   30.67    1.25
  -1   0   2   31.26    1.26
   0   0  -2    3.61    0.19
   0   0  -2    3.19    0.18
   0   0  -2    3.17    0.17
   0   0  -2    3.53    0.17
   0   0   2    3.67    0.17
   0   0   2    3.48    0.18
   0   0   2    3.25    0.18
   0   0   2    3.25    0.18
  -1   0  -2   32.61    1.25
  -1   0  -2   31.13    1.22
  -1   0  -2   31.14    1.24
  -1   0  -2   30.61    1.23
  -1   0  -2   30.39    1.24
   1   0   2   30.39    1.25
   1   0   2   31.59    1.24
   1   0   2   31.16    1.24
  -2   0  -2   35.34    1.45
  -2   0  -2   37.09    1.46
  -2   0  -2   36.26    1.47
  -2   0  -2   35.31    1.46
   2   0   2   35.46    1.46
   2   0   2   36.98    1.46
   2   0   2   37.00    1.45
   2   0   2   35.95    1.46
   2   0   2   36.87    1.47
  -3   0  -2    0.51    0.11
  -3   0  -2    0.38    0.10
  -3   0  -2    0.42    0.10
  -3   0  -2    0.26    0.09
  -3   0  -2    0.42    0.08
   3   0   2    0.41    0.09
   3   0   2    0.39    0.11
   3   0   2    0.46    0.10
   3   0   2    0.33    0.08
   3   0   2    0.41    0.09
   3   0   2    0.41    0.03
  -4   0  -2    0.10    0.12
  -4   0  -2    0.13    0.12
  -4   0  -2    0.13    0.12
  -4   0  -2    0.20    0.09
  -4   0  -2    0.40    0.13
   4   0   2    0.20    0.10
   4   0   2    0.28    0.03
   4   0   2    0.19    0.12
   4   0   2    0.20    0.04
   4   0   2    0.25    0.12
   4   0   2    0.12    0.09
   4   0   2   -0.16    0.12
   4   0   2    0.09    0.12
  -5   0  -2   16.28    0.76
  -5   0  -2   16.42    0.75
  -5   0  -2   17.69    0.80
  -5   0  -2   17.57    0.78
   5   0   2   18.12    0.77
   5   0   2   17.70    0.77
   5   0   2   17.33    0.67
   5   0   2   14.44    0.69
   5   0   2   17.16    0.75
   5   0   2   17.15    0.79
   5   0   2   17.10    0.80
  -6   0  -2    1.93    0.26
  -6   0  -2    1.65    0.24
   6   0   2    2.42    0.25
   6   0   2    2.22    0.29
   6   0   2    2.24    0.25
   6   0   2    2.26    0.14
  -7   0  -2   -0.16    0.19
  -7   0  -2    0.02    0.20
   7   0   2    0.35    0.09
   7   0   2   -0.03    0.30
   7   0   2    0.48    0.22
  -8   0  -2    0.36    0.27
   8   0   2    0.01    0.10
  -9   0  -2   -0.35    0.29
   9   0   2    0.21    0.13
   9  -1  -2    0.00    0.14
   8  -1  -2    0.19    0.15
   7  -1  -2    0.57    0.22
   7  -1  -2    0.19    0.15
  -7   1   2    0.17    0.21
  -7   1   2    0.22    0.18
   6  -1  -2    0.35    0.21
   6  -1  -2    0.36    0.16
   6  -1  -2    0.26    0.16
   6  -1  -2    0.55    0.13
  -6   1   2    0.56    0.17
  -6   1   2    0.59    0.20
  -6   1   2    0.26    0.16
   5  -1  -2    0.07    0.10
   5  -1  -2    0.08    0.12
   5  -1  -2    0.00    0.12
   5  -1  -2    0.01    0.14
   5  -1  -2   -0.19    0.13
   5  -1  -2    0.08    0.08
   5  -1  -2    0.09    0.03
   5  -1  -2    0.02    0.12
   5  -1  -2    0.03    0.06
  -5   1   2   -0.03    0.12
  -5   1   2   -0.06    0.13
  -5   1   2    0.06    0.11
  -5   1   2    0.02    0.12
   4  -1  -2   11.99    0.54
   4  -1  -2   12.04    0.51
   4  -1  -2   11.56    0.55
   4  -1  -2   11.54    0.54
   4  -1  -2   11.66    0.49
   4  -1  -2   11.48    0.46
   4  -1  -2   11.84    0.54
  -4   1   2   11.25    0.54
  -4   1   2   12.31    0.56
  -4   1   2   11.18    0.52
  -4   1   2   11.64    0.53
  -4   1   2   11.74    0.55
   3  -1  -2    3.61    0.19
   3  -1  -2    3.46    0.17
   3  -1  -2    4.52    0.23
   3  -1  -2    3.54    0.15
   3  -1  -2    3.36    0.21
   3  -1  -2    3.56    0.21
  -3   1   2    3.34    0.19
  -3   1   2    3.84    0.23
  -3   1   2    3.58    0.20
  -3   1   2    3.30    0.21
  -3   1   2    3.62    0.23
   2  -1  -2   94.17    3.82
   2  -1  -2   97.93    3.83
   2  -1  -2   99.32    3.84
   2  -1  -2   96.45    3.82
   2  -1  -2   97.78    3.84
  -2   1   2   98.26    3.85
  -2   1   2   95.67    3.84
  -2   1   2   99.44    3.85
  -2   1   2   99.09    3.83
   1  -1  -2    0.33    0.04
   1  -1  -2    0.28    0.05
   1  -1  -2    0.42    0.06
   1  -1  -2    0.27    0.04
   1  -1  -2    0.37    0.04
  -1   1   2    0.33    0.04
  -1   1   2    0.32    0.04
  -1   1   2    0.30    0.06
  -1   1   2    0.31    0.04
  -1   1   2    0.29    0.06
  -1   1   2    0.30    0.04
   0  -1  -2    0.04    0.05
   0  -1  -2   -0.05    0.03
   0  -1  -2    0.00    0.03
   0  -1  -2   -0.05    0.04
   0  -1  -2    0.00    0.03
   0  -1  -2    0.05    0.03
   0   1   2    0.02    0.05
   0   1   2    0.08    0.04
   0   1   2    0.00    0.04
   0   1   2    0.01    0.03
   0   1   2    0.01    0.04
   0   1   2    0.10    0.03
  -1  -1  -2    0.26    0.06
  -1  -1  -2    0.22    0.05
  -1  -1  -2    0.22    0.05
  -1  -1  -2    0.35    0.04
   1   1   2    0.34    0.06
   1   1   2    0.29    0.05
   1   1   2    0.46    0.07
   1   1   2    0.24    0.05
  -2  -1  -2  100.78    3.90
  -2  -1  -2   94.78    3.89
  -2  -1  -2  100.63    3.91
  -2  -1  -2   98.44    3.91
   2   1   2  101.62    3.90
   2   1   2   99.14    3.89
   2   1   2   98.41    3.91
   2   1   2   96.66    3.91
  -3  -1  -2    3.78    0.22
  -3  -1  -2    3.62    0.20
  -3  -1  -2    3.61    0.25
  -3  -1  -2    3.55    0.23
  -3  -1  -2    4.22    0.25
   3   1   2    4.11    0.24
   3   1   2    3.53    0.17
   3   1   2    3.69    0.21
   3   1   2    3.61    0.25
   3   1   2    3.50    0.21
   3   1   2    3.47    0.24
  -4  -1  -2   12.13    0.56
  -4  -1  -2   11.91    0.53
  -4  -1  -2   11.24    0.55
  -4  -1  -2   11.06    0.57
  -4  -1  -2   12.17    0.59
   4   1   2   11.72    0.58
   4   1   2   12.34    0.53
   4   1   2   11.17    0.57
   4   1   2   11.66    0.54
   4   1   2   11.73    0.49
   4   1   2   12.34    0.56
  -5  -1  -2   -0.10    0.14
  -5  -1  -2    0.11    0.11
  -5  -1  -2    0.14    0.19
  -5  -1  -2    0.16    0.15
   5   1   2    0.04    0.07
   5   1   2   -0.01    0.15
   5   1   2    0.04    0.16
   5   1   2    0.04    0.10
   5   1   2   -0.10    0.11
   5   1   2    0.02    0.09
   5   1   2    0.06    0.14
  -6  -1  -2    0.46    0.18
  -6  -1  -2    0.36    0.22
   6   1   2    0.25    0.18
   6   1   2    0.49    0.09
   6   1   2    0.37    0.18
  -7  -1  -2    0.49    0.27
  -7  -1  -2    0.24    0.19
   7   1   2    0.44    0.21
   7   1   2    0.53    0.11
  -8  -1  -2    0.49    0.27
   8   1   2    0.24    0.13
  -9  -1  -2   -0.35    0.30
   9   1   2    0.09    0.15
   9  -2  -2   -0.10    0.17
   8  -2  -2   -0.25    0.17
   7  -2  -2    0.59    0.16
   7  -2  -2    0.32    0.23
  -7   2   2    0.49    0.23
   6  -2  -2    1.84    0.26
   6  -2  -2    1.87    0.16
  -6   2   2    1.93    0.25
  -6   2   2    1.34    0.19
   5  -2  -2    0.48    0.12
   5  -2  -2    0.48    0.18
   5  -2  -2    0.50    0.06
   5  -2  -2    0.64    0.12
   5  -2  -2    0.60    0.16
   5  -2  -2    0.49    0.08
   5  -2  -2    0.61    0.15
   5  -2  -2    0.46    0.14
  -5   2   2    0.45    0.13
  -5   2   2    0.44    0.15
  -5   2   2    0.30    0.16
  -5   2   2    0.61    0.14
   4  -2  -2   30.17    1.21
   4  -2  -2   29.60    1.27
   4  -2  -2   29.59    1.28
   4  -2  -2   32.17    1.25
   4  -2  -2   31.88    1.29
   4  -2  -2   30.21    1.24
   4  -2  -2   31.97    1.23
   4  -2  -2   30.53    1.26
  -4   2   2   30.58    1.29
  -4   2   2   30.90    1.28
  -4   2   2   30.66    1.27
  -4   2   2   30.08    1.27
  -4   2   2   30.18    1.25
   3  -2  -2    0.10    0.04
   3  -2  -2    0.01    0.05
   3  -2  -2    0.12    0.07
   3  -2  -2    0.09    0.05
   3  -2  -2    0.07    0.07
   3  -2  -2    0.10    0.09
   3  -2  -2    0.05    0.07
  -3   2   2   -0.02    0.06
  -3   2   2    0.03    0.07
  -3   2   2    0.04    0.08
  -3   2   2    0.04    0.06
  -3   2   2    0.07    0.09
   2  -2  -2    5.56    0.25
   2  -2  -2    5.96    0.26
   2  -2  -2    5.42    0.25
   2  -2  -2    5.43    0.28
   2  -2  -2    5.51    0.24
  -2   2   2    5.56    0.29
  -2   2   2    5.55    0.23
  -2   2   2    5.47    0.25
  -2   2   2    6.07    0.28
  -2   2   2    5.49    0.26
  -2   2   2    5.51    0.23
  -2   2   2    5.53    0.23
   1  -2  -2    2.69    0.14
   1  -2  -2    2.69    0.13
   1  -2  -2    2.78    0.16
   1  -2  -2    2.78    0.15
   1  -2  -2    2.86    0.15
  -1   2   2    2.77    0.14
  -1   2   2    2.61    0.17
  -1   2   2    2.78    0.15
  -1   2   2    3.12    0.17
  -1   2   2    2.79    0.14
  -1   2   2    2.69    0.14
   0  -2  -2  123.22    4.83
   0  -2  -2  120.06    4.84
   0  -2  -2  121.31    4.84
   0  -2  -2  119.39    4.83
   0  -2  -2  123.51    4.82
   0  -2  -2  125.28    4.83
   0   2   2  122.80    4.83
   0   2   2  119.18    4.83
   0   2   2  129.43    4.85
   0   2   2  123.50    4.83
   0   2   2  124.13    4.84
   0   2   2  124.10    4.83
  -1  -2  -2    2.79    0.14
  -1  -2  -2    2.92    0.16
  -1  -2  -2    2.80    0.19
  -1  -2  -2    2.86    0.17
  -1  -2  -2    2.25    0.19
   1   2   2    3.04    0.16
   1   2   2    2.75    0.17
   1   2   2    2.92    0.16
   1   2   2    2.60    0.18
   1   2   2    2.79    0.16
   1   2   2    2.61    0.16
   1   2   2    2.91    0.19
  -2  -2  -2    5.13    0.26
  -2  -2  -2    5.22    0.27
  -2  -2  -2    5.90    0.30
  -2  -2  -2    5.56    0.29
  -2  -2  -2    5.65    0.24
   2   2   2    6.10    0.30
   2   2   2    5.91    0.30
   2   2   2    5.40    0.29
   2   2   2    5.51    0.28
   2   2   2    5.19    0.31
   2   2   2    5.60    0.28
   2   2   2    5.83    0.26
  -3  -2  -2    0.22    0.11
  -3  -2  -2    0.10    0.09
  -3  -2  -2    0.04    0.10
  -3  -2  -2   -0.02    0.06
  -3  -2  -2    0.09    0.10
   3   2   2    0.04    0.07
   3   2   2    0.00    0.06
   3   2   2    0.01    0.06
   3   2   2    0.07    0.10
   3   2   2    0.03    0.09
   3   2   2    0.14    0.10
  -4  -2  -2   30.26    1.31
  -4  -2  -2   30.35    1.29
  -4  -2  -2   29.91    1.26
  -4  -2  -2   31.93    1.30
   4   2   2   31.29    1.30
   4   2   2   30.64    1.26
   4   2   2   31.03    1.24
   4   2   2   30.57    1.27
   4   2   2   30.54    1.32
  -5  -2  -2    0.25    0.15
  -5  -2  -2    0.48    0.12
  -5  -2  -2    0.42    0.17
   5   2   2    0.36    0.09
   5   2   2    0.32    0.15
   5   2   2    0.53    0.13
   5   2   2    0.43    0.11
  -6  -2  -2    1.20    0.22
  -6  -2  -2    1.65    0.26
   6   2   2    1.32    0.24
   6   2   2    1.66    0.24
   6   2   2    1.88    0.15
  -7  -2  -2    0.46    0.28
  -7  -2  -2    0.64    0.24
   7   2   2    0.66    0.14
   7   2   2    0.19    0.23
  -8  -2  -2    0.18    0.31
   8   2   2    0.00    0.14
  -9  -2  -2   -0.15    0.32
   9   2   2    0.03    0.16
   9  -3  -2   -0.02    0.22
   8  -3  -2    0.26    0.20
   7  -3  -2    0.07    0.28
   7  -3  -2    0.49    0.15
   6  -3  -2    0.27    0.10
   6  -3  -2    0.06    0.18
  -6   3   2    0.25    0.18
   5  -3  -2   -0.03    0.11
   5  -3  -2    0.17    0.08
   5  -3  -2   -0.21    0.14
  -5   3   2    0.04    0.15
  -5   3   2    0.09    0.10
  -5   3   2    0.20    0.15
   4  -3  -2    2.02    0.21
   4  -3  -2    2.22    0.18
   4  -3  -2    2.29    0.17
   4  -3  -2    2.10    0.16
   4  -3  -2    1.97    0.15
   4  -3  -2    2.12    0.17
  -4   3   2    2.10    0.19
  -4   3   2    1.78    0.20
  -4   3   2    2.10    0.18
  -4   3   2    2.12    0.16
  -4   3   2    1.99    0.19
   3  -3  -2    6.21    0.29
   3  -3  -2    6.17    0.29
   3  -3  -2    6.26    0.30
   3  -3  -2    5.88    0.33
   3  -3  -2    6.15    0.28
   3  -3  -2    6.69    0.31
  -3   3   2    6.23    0.32
  -3   3   2    5.98    0.29
  -3   3   2    6.03    0.32
  -3   3   2    6.07    0.35
   2  -3  -2   48.72    2.01
   2  -3  -2   51.13    2.00
   2  -3  -2   51.85    2.00
   2  -3  -2   48.99    1.98
   2  -3  -2   49.67    1.98
  -2   3   2   50.21    1.98
  -2   3   2   50.52    1.99
  -2   3   2   50.45    2.03
  -2   3   2   51.66    2.01
  -2   3   2   48.83    2.00
  -2   3   2   49.49    1.98
   1  -3  -2    9.64    0.42
   1  -3  -2   10.38    0.41
   1  -3  -2   10.06    0.44
   1  -3  -2    9.18    0.47
   1  -3  -2    9.96    0.45
   1  -3  -2    9.98    0.44
  -1   3   2   10.17    0.44
  -1   3   2    9.91    0.47
  -1   3   2   10.28    0.44
  -1   3   2   10.52    0.46
  -1   3   2   10.46    0.42
  -1   3   2   10.00    0.43
   0  -3  -2    0.05    0.05
   0  -3  -2    0.08    0.07
   0  -3  -2   -0.01    0.06
   0  -3  -2    0.04    0.05
   0  -3  -2    0.06    0.05
   0  -3  -2    0.06    0.05
   0   3   2    0.05    0.06
   0   3   2    0.09    0.05
   0   3   2    0.14    0.07
   0   3   2    0.01    0.04
   0   3   2    0.04    0.04
   0   3   2   -0.04    0.07
   0   3   2   -0.01    0.05
  -1  -3  -2   10.15    0.47
  -1  -3  -2    9.96    0.43
  -1  -3  -2   10.29    0.44
  -1  -3  -2   10.36    0.45
  -1  -3  -2    9.47    0.47
  -1  -3  -2   10.01    0.45
   1   3   2   10.13    0.45
   1   3   2   10.31    0.46
   1   3   2    9.94    0.46
   1   3   2   10.30    0.45
   1   3   2    9.56    0.44
   1   3   2    9.81    0.44
  -2  -3  -2   49.05    1.99
  -2  -3  -2   49.34    1.96
  -2  -3  -2   47.29    2.00
  -2  -3  -2   51.12    2.00
  -2  -3  -2   49.69    2.00
   2   3   2   45.05    2.00
   2   3   2   49.44    1.97
   2   3   2   50.33    2.00
   2   3   2   48.02    2.02
   2   3   2   51.56    1.99
   2   3   2   49.33    2.00
   2   3   2   53.24    1.99
  -3  -3  -2    6.90    0.34
  -3  -3  -2    6.44    0.31
  -3  -3  -2    6.22    0.26
  -3  -3  -2    5.30    0.27
  -3  -3  -2    6.26    0.36
  -3  -3  -2    6.72    0.35
  -3  -3  -2    6.44    0.35
   3   3   2    6.02    0.34
   3   3   2    6.26    0.34
   3   3   2    6.26    0.30
   3   3   2    6.31    0.35
   3   3   2    6.53    0.32
   3   3   2    5.95    0.35
  -4  -3  -2    2.16    0.22
  -4  -3  -2    2.19    0.21
  -4  -3  -2    2.33    0.24
  -4  -3  -2    2.18    0.18
   4   3   2    2.24    0.16
   4   3   2    1.97    0.16
   4   3   2    1.48    0.21
   4   3   2    2.08    0.18
   4   3   2    2.21    0.22
  -5  -3  -2    0.21    0.17
  -5  -3  -2    0.18    0.17
   5   3   2   -0.03    0.14
   5   3   2   -0.08    0.09
  -6  -3  -2    0.18    0.19
  -6  -3  -2    0.39    0.24
   6   3   2    0.15    0.12
   6   3   2    0.22    0.20
  -7  -3  -2    0.05    0.25
   7   3   2    0.06    0.14
  -8  -3  -2    0.04    0.28
   8   3   2    0.31    0.17
  -9  -3  -2   -0.06    0.34
   9   3   2    0.25    0.19
   9  -4  -2   -0.05    0.22
   8  -4  -2   -0.13    0.18
   7  -4  -2    0.21    0.14
   6  -4  -2    1.48    0.16
   6  -4  -2    1.08    0.24
   5  -4  -2    2.66    0.22
   5  -4  -2    2.91    0.21
  -5   4   2    2.88    0.25
   4  -4  -2    0.15    0.08
   4  -4  -2    0.06    0.10
   4  -4  -2    0.10    0.09
   4  -4  -2    0.12    0.13
   4  -4  -2    0.05    0.15
  -4   4   2    0.09    0.15
  -4   4   2    0.16    0.12
   3  -4  -2   16.84    0.72
   3  -4  -2   16.83    0.78
   3  -4  -2   18.32    0.75
   3  -4  -2   18.09    0.76
   3  -4  -2   17.39    0.72
   3  -4  -2   17.89    0.74
  -3   4   2   18.14    0.80
  -3   4   2   17.68    0.72
  -3   4   2   18.20    0.76
   2  -4  -2   21.27    0.91
   2  -4  -2   21.67    0.89
   2  -4  -2   21.85    0.87
   2  -4  -2   21.74    0.89
  -2   4   2   22.06    0.87
  -2   4   2   21.02    0.90
  -2   4   2   21.69    0.92
  -2   4   2   17.53    0.88
  -2   4   2   22.70    0.90
   1  -4  -2   28.66    1.14
   1  -4  -2   29.30    1.15
   1  -4  -2   28.69    1.12
   1  -4  -2   28.80    1.15
   1  -4  -2   28.56    1.15
   1  -4  -2   28.39    1.16
  -1   4   2   29.15    1.12
  -1   4   2   25.53    1.18
  -1   4   2   28.79    1.15
  -1   4   2   28.96    1.16
  -1   4   2   29.64    1.15
  -1   4   2   28.59    1.17
  -1   4   2   23.56    1.13
   0  -4  -2   43.45    1.78
   0  -4  -2   43.30    1.77
   0  -4  -2   44.18    1.78
   0  -4  -2   42.49    1.78
   0  -4  -2   43.58    1.77
   0  -4  -2   44.11    1.76
   0   4   2   46.38    1.79
   0   4   2   44.97    1.78
   0   4   2   42.94    1.76
   0   4   2   44.57    1.79
   0   4   2   44.91    1.79
   0   4   2   45.68    1.80
   0   4   2   44.67    1.76
  -1  -4  -2   29.33    1.21
  -1  -4  -2   30.47    1.23
  -1  -4  -2   29.33    1.20
  -1  -4  -2   29.54    1.22
  -1  -4  -2   29.35    1.21
  -1  -4  -2   29.50    1.20
  -1  -4  -2   29.43    1.23
   1   4   2   29.45    1.21
   1   4   2   30.18    1.22
   1   4   2   29.29    1.21
   1   4   2   28.83    1.21
   1   4   2   30.66    1.22
   1   4   2   28.87    1.23
   1   4   2   29.45    1.21
  -2  -4  -2   18.18    0.93
  -2  -4  -2   19.34    0.90
  -2  -4  -2   22.59    0.94
  -2  -4  -2   22.32    0.89
  -2  -4  -2   22.38    0.92
  -2  -4  -2   21.95    0.91
   2   4   2   21.23    0.90
   2   4   2   23.14    0.93
   2   4   2   21.22    0.92
   2   4   2   21.82    0.90
   2   4   2   22.48    0.94
   2   4   2   22.69    0.92
   2   4   2   22.36    0.92
  -3  -4  -2   17.94    0.73
  -3  -4  -2   17.76    0.77
  -3  -4  -2   18.23    0.82
  -3  -4  -2   18.42    0.79
  -3  -4  -2   17.98    0.80
  -3  -4  -2   16.44    0.75
   3   4   2   18.27    0.82
   3   4   2   16.88    0.79
   3   4   2   18.30    0.78
   3   4   2   18.29    0.79
   3   4   2   18.35    0.76
   3   4   2   17.98    0.80
  -4  -4  -2    0.11    0.09
  -4  -4  -2    0.31    0.16
  -4  -4  -2    0.08    0.14
  -4  -4  -2    0.20    0.17
   4   4   2    0.36    0.13
   4   4   2    0.09    0.10
   4   4   2   -0.03    0.13
   4   4   2   -0.03    0.14
  -5  -4  -2    3.19    0.31
  -5  -4  -2    2.62    0.27
   5   4   2    2.81    0.22
   5   4   2    3.04    0.28
  -6  -4  -2    1.43    0.28
  -6  -4  -2    1.15    0.22
   6   4   2    1.08    0.22
   6   4   2    1.00    0.16
  -7  -4  -2   -0.01    0.30
   7   4   2    0.21    0.16
  -8  -4  -2    0.10    0.30
   8   4   2    0.14    0.18
  -9  -4  -2    0.01    0.38
   9   4   2    0.03    0.20
   9  -5  -2    0.35    0.25
   8  -5  -2    0.29    0.19
   7  -5  -2    0.26    0.15
   6  -5  -2    0.03    0.12
   5  -5  -2    1.97    0.21
   5  -5  -2    2.18    0.19
   4  -5  -2    4.33    0.26
   4  -5  -2    4.78    0.28
   4  -5  -2    4.61    0.29
  -4   5   2    4.97    0.31
   3  -5  -2   19.02    0.81
   3  -5  -2   18.35    0.78
   3  -5  -2   18.61    0.80
  -3   5   2   17.67    0.85
  -3   5   2   19.39    0.81
   2  -5  -2    0.81    0.13
   2  -5  -2    0.88    0.12
   2  -5  -2    1.13    0.13
   2  -5  -2    0.77    0.10
   2  -5  -2    0.56    0.12
  -2   5   2    1.02    0.16
  -2   5   2    0.81    0.10
  -2   5   2    1.00    0.12
  -2   5   2    1.02    0.13
   1  -5  -2   62.87    2.48
   1  -5  -2   63.50    2.48
   1  -5  -2   61.44    2.48
   1  -5  -2   63.37    2.46
   1  -5  -2   62.05    2.48
  -1   5   2   61.43    2.47
  -1   5   2   62.90    2.47
  -1   5   2   56.10    2.51
  -1   5   2   61.92    2.43
  -1   5   2   64.14    2.50
  -1   5   2   61.02    2.45
   0  -5  -2    0.12    0.08
   0  -5  -2   -0.06    0.08
   0  -5  -2    0.03    0.07
   0  -5  -2    0.00    0.07
   0  -5  -2   -0.02    0.07
   0   5   2    0.04    0.06
   0   5   2   -0.06    0.06
   0   5   2   -0.02    0.09
   0   5   2    0.01    0.08
   0   5   2   -0.01    0.08
   0   5   2   -0.09    0.10
  -1  -5  -2   63.16    2.55
  -1  -5  -2   63.76    2.55
  -1  -5  -2   61.99    2.52
  -1  -5  -2   59.66    2.53
  -1  -5  -2   63.88    2.54
  -1  -5  -2   66.88    2.53
  -1  -5  -2   63.68    2.53
   1   5   2   62.03    2.53
   1   5   2   63.05    2.54
   1   5   2   64.78    2.53
   1   5   2   61.75    2.53
   1   5   2   63.54    2.53
   1   5   2   64.80    2.55
   1   5   2   63.24    2.54
  -2  -5  -2    0.77    0.11
  -2  -5  -2    0.68    0.13
  -2  -5  -2    0.56    0.10
  -2  -5  -2    0.99    0.15
  -2  -5  -2    1.00    0.13
  -2  -5  -2    0.77    0.16
  -2  -5  -2    1.04    0.18
   2   5   2    1.02    0.12
   2   5   2    0.81    0.12
   2   5   2    0.81    0.12
   2   5   2    0.79    0.13
   2   5   2    0.94    0.13
   2   5   2    0.74    0.14
   2   5   2    0.68    0.13
  -3  -5  -2   17.91    0.81
  -3  -5  -2   18.72    0.82
  -3  -5  -2   18.56    0.77
  -3  -5  -2   17.54    0.84
   3   5   2   18.76    0.79
   3   5   2   18.47    0.82
   3   5   2   18.86    0.81
   3   5   2   18.05    0.84
   3   5   2   18.09    0.81
  -4  -5  -2    4.43    0.36
  -4  -5  -2    4.82    0.22
  -4  -5  -2    4.12    0.23
   4   5   2    4.47    0.28
   4   5   2    4.78    0.34
  -5  -5  -2    1.51    0.22
  -5  -5  -2    2.37    0.30
   5   5   2    1.54    0.23
   5   5   2    2.02    0.20
  -6  -5  -2   -0.04    0.26
  -6  -5  -2    0.14    0.19
   6   5   2    0.19    0.19
   6   5   2   -0.05    0.15
  -7  -5  -2    0.24    0.31
   7   5   2    0.11    0.17
  -8  -5  -2    0.58    0.37
   8   5   2    0.22    0.20
   9   5   2    0.07    0.22
   8  -6  -2    0.20    0.19
   7  -6  -2    0.34    0.17
   6  -6  -2    1.88    0.21
   5  -6  -2    0.76    0.16
   5  -6  -2    0.71    0.17
   4  -6  -2   -0.08    0.12
   4  -6  -2    0.19    0.12
   3  -6  -2    7.68    0.38
   3  -6  -2    8.13    0.41
   3  -6  -2    7.77    0.41
  -3   6   2    7.97    0.40
  -3   6   2    8.05    0.34
  -3   6   2    7.24    0.35
   2  -6  -2    0.98    0.12
   2  -6  -2    1.42    0.15
   2  -6  -2    1.23    0.14
  -2   6   2    0.97    0.15
  -2   6   2    0.95    0.12
  -2   6   2    0.78    0.18
   1  -6  -2   37.65    1.55
   1  -6  -2   36.83    1.55
   1  -6  -2   38.38    1.53
   1  -6  -2   38.48    1.55
   1  -6  -2   37.26    1.54
  -1   6   2   36.42    1.49
  -1   6   2   38.07    1.57
  -1   6   2   39.19    1.54
  -1   6   2   37.94    1.55
  -1   6   2   36.83    1.51
  -1   6   2   37.98    1.60
   0  -6  -2   11.48    0.54
   0  -6  -2   12.26    0.55
   0  -6  -2   11.23    0.51
   0  -6  -2   11.36    0.54
   0  -6  -2   11.33    0.50
   0  -6  -2   12.38    0.54
   0  -6  -2   11.12    0.52
   0   6   2   11.19    0.50
   0   6   2   12.22    0.54
   0   6   2   11.78    0.57
   0   6   2   11.74    0.56
   0   6   2   11.43    0.51
   0   6   2   11.97    0.55
  -1  -6  -2   39.25    1.57
  -1  -6  -2   38.18    1.58
  -1  -6  -2   38.09    1.56
  -1  -6  -2   38.71    1.59
  -1  -6  -2   36.43    1.58
  -1  -6  -2   39.76    1.57
  -1  -6  -2   36.19    1.58
   1   6   2   38.00    1.58
   1   6   2   38.18    1.57
   1   6   2   38.59    1.58
   1   6   2   39.83    1.60
   1   6   2   38.98    1.57
   1   6   2   38.97    1.58
  -2  -6  -2    1.03    0.16
  -2  -6  -2    1.01    0.13
  -2  -6  -2    0.95    0.15
  -2  -6  -2    0.66    0.17
  -2  -6  -2    0.98    0.19
  -2  -6  -2    1.04    0.17
   2   6   2    0.99    0.14
   2   6   2    1.03    0.16
   2   6   2    0.78    0.14
   2   6   2    0.98    0.14
   2   6   2    0.82    0.15
   2   6   2    0.87    0.14
   2   6   2    1.13    0.16
  -3  -6  -2    7.54    0.44
  -3  -6  -2    7.89    0.46
  -3  -6  -2    6.59    0.43
  -3  -6  -2    7.79    0.38
   3   6   2    7.88    0.40
   3   6   2    8.00    0.41
   3   6   2    7.81    0.42
   3   6   2    7.59    0.46
  -4  -6  -2    0.08    0.08
  -4  -6  -2    0.08    0.19
   4   6   2    0.10    0.17
   4   6   2   -0.13    0.13
  -5  -6  -2    0.53    0.25
   5   6   2    0.70    0.22
   5   6   2    0.49    0.17
  -6  -6  -2    1.72    0.32
   6   6   2    1.68    0.22
  -7  -6  -2    0.19    0.34
   7   6   2    0.26    0.20
  -8  -6  -2   -0.34    0.32
   8   6   2    0.02    0.21
   8  -7  -2    0.25    0.20
   7  -7  -2    0.44    0.20
   6  -7  -2    0.05    0.17
   5  -7  -2    1.31    0.20
   5  -7  -2    1.08    0.20
   4  -7  -2    5.28    0.36
   4  -7  -2    4.98    0.34
   3  -7  -2    1.38    0.19
   3  -7  -2    1.66    0.17
   3  -7  -2    1.40    0.18
  -3   7   2    1.76    0.13
   2  -7  -2    0.09    0.13
   2  -7  -2    0.23    0.12
   2  -7  -2    0.01    0.13
  -2   7   2    0.09    0.10
  -2   7   2    0.26    0.13
   1  -7  -2    3.43    0.26
   1  -7  -2    3.20    0.26
   1  -7  -2    3.21    0.24
   1  -7  -2    3.45    0.26
  -1   7   2    4.23    0.25
  -1   7   2    4.06    0.33
  -1   7   2    3.50    0.25
  -1   7   2    2.60    0.26
   0  -7  -2   -0.08    0.11
   0  -7  -2    0.02    0.13
   0  -7  -2   -0.05    0.14
   0  -7  -2   -0.05    0.12
   0  -7  -2    0.04    0.09
   0  -7  -2    0.04    0.11
   0   7   2   -0.02    0.08
   0   7   2   -0.03    0.12
   0   7   2    0.15    0.11
   0   7   2   -0.11    0.13
   0   7   2    0.01    0.11
   0   7   2    0.06    0.08
  -1  -7  -2    3.80    0.26
  -1  -7  -2    3.52    0.25
  -1  -7  -2    3.20    0.24
  -1  -7  -2    3.37    0.27
  -1  -7  -2    3.52    0.28
   1   7   2    3.51    0.27
   1   7   2    3.67    0.29
   1   7   2    3.39    0.26
   1   7   2    3.44    0.24
   1   7   2    3.06    0.25
   1   7   2    3.26    0.26
  -2  -7  -2    0.18    0.12
  -2  -7  -2    0.17    0.12
  -2  -7  -2    0.36    0.15
  -2  -7  -2    0.02    0.13
  -2  -7  -2    0.43    0.18
   2   7   2    0.36    0.13
   2   7   2    0.15    0.13
   2   7   2    0.09    0.12
   2   7   2    0.13    0.15
   2   7   2    0.05    0.12
   2   7   2    0.34    0.12
   2   7   2   -0.01    0.12
  -3  -7  -2    1.47    0.23
  -3  -7  -2    2.01    0.18
   3   7   2    1.46    0.28
   3   7   2    1.62    0.21
   3   7   2    1.50    0.19
  -4  -7  -2    5.54    0.31
  -4  -7  -2    5.89    0.43
   4   7   2    5.76    0.36
   4   7   2    4.84    0.39
  -5  -7  -2    1.33    0.30
   5   7   2    1.25    0.25
   5   7   2    1.17    0.20
  -6  -7  -2   -0.01    0.29
   6   7   2   -0.01    0.19
  -7  -7  -2    0.45    0.33
   7   7   2    0.64    0.22
  -8  -7  -2   -0.39    0.39
   8   7   2    0.24    0.24
   8  -8  -2    0.25    0.22
   7  -8  -2   -0.31    0.19
   6  -8  -2    1.16    0.23
   5  -8  -2    2.18    0.25
   4  -8  -2    0.23    0.17
   3  -8  -2    0.04    0.15
   3  -8  -2    0.26    0.14
   3  -8  -2    0.18    0.16
  -3   8   2    0.15    0.10
   2  -8  -2    3.10    0.24
   2  -8  -2    2.86    0.26
   2  -8  -2    2.65    0.25
  -2   8   2    3.53    0.25
  -2   8   2    3.32    0.24
   1  -8  -2    0.25    0.14
   1  -8  -2    0.42    0.16
   1  -8  -2    0.07    0.14
  -1   8   2    0.19    0.18
  -1   8   2    0.31    0.13
  -1   8   2    0.15    0.12
   0  -8  -2    0.02    0.15
   0  -8  -2    0.23    0.13
   0  -8  -2    0.15    0.15
   0  -8  -2    0.17    0.15
   0   8   2    0.16    0.16
   0   8   2    0.07    0.15
   0   8   2    0.17    0.13
   0   8   2    0.15    0.13
  -1  -8  -2    0.25    0.13
  -1  -8  -2    0.13    0.13
  -1  -8  -2    0.22    0.17
   1   8   2    0.41    0.15
   1   8   2    0.14    0.15
   1   8   2    0.07    0.14
   1   8   2    0.00    0.14
   1   8   2    0.00    0.13
  -2  -8  -2    3.23    0.26
  -2  -8  -2    2.92    0.31
  -2  -8  -2    2.99    0.26
   2   8   2    2.55    0.25
   2   8   2    3.22    0.29
   2   8   2    2.78    0.25
   2   8   2    3.22    0.28
   2   8   2    2.75    0.25
   2   8   2    2.47    0.25
  -3  -8  -2    0.04    0.13
  -3  -8  -2    0.07    0.19
   3   8   2    0.18    0.16
   3   8   2    0.37    0.16
  -4  -8  -2    0.09    0.22
  -4  -8  -2   -0.03    0.12
   4   8   2    0.18    0.17
   4   8   2    0.18    0.17
  -5  -8  -2    2.50    0.19
  -5  -8  -2    1.84    0.34
   5   8   2    1.86    0.28
  -6  -8  -2    1.64    0.37
   6   8   2    0.73    0.22
  -7  -8  -2   -0.53    0.33
   7   8   2    0.02    0.22
   8   8   2    0.28    0.25
   7  -9  -2   -0.08    0.22
   6  -9  -2   -0.07    0.21
   5  -9  -2    0.72    0.22
   4  -9  -2    0.62    0.21
   3  -9  -2    2.48    0.27
  -3   9   2    2.58    0.20
   2  -9  -2    0.00    0.17
   2  -9  -2    0.16    0.15
  -2   9   2    0.05    0.13
  -2   9   2   -0.09    0.14
   1  -9  -2   -0.17    0.15
   1  -9  -2   -0.13    0.16
  -1   9   2    0.09    0.14
  -1   9   2   -0.03    0.13
   0  -9  -2   -0.18    0.14
   0  -9  -2   -0.06    0.14
   0   9   2    0.11    0.20
   0   9   2    0.05    0.14
   0   9   2    0.05    0.15
  -1  -9  -2    0.12    0.15
   1   9   2   -0.12    0.14
   1   9   2   -0.18    0.15
   1   9   2    0.22    0.16
   1   9   2    0.18    0.15
  -2  -9  -2   -0.08    0.15
  -2  -9  -2    0.08    0.17
   2   9   2   -0.02    0.15
   2   9   2    0.05    0.18
   2   9   2    0.28    0.17
  -3  -9  -2    2.25    0.24
  -3  -9  -2    2.49    0.29
   3   9   2    2.15    0.26
   3   9   2    1.87    0.24
  -4  -9  -2    0.22    0.25
  -4  -9  -2    0.79    0.17
   4   9   2    0.79    0.23
   4   9   2    0.91    0.22
  -5  -9  -2    0.63    0.14
  -5  -9  -2    1.29    0.33
   5   9   2    0.59    0.21
  -6  -9  -2   -0.19    0.32
   6   9   2    0.29    0.22
  -7  -9  -2   -0.03    0.37
   7   9   2   -0.04    0.23
   7 -10  -2   -0.03    0.25
   6 -10  -2   -0.05    0.23
   5 -10  -2    0.32    0.23
   4 -10  -2    0.77    0.23
   3 -10  -2    0.23    0.21
  -3  10   2    0.51    0.15
   2 -10  -2    0.14    0.19
   2 -10  -2    0.21    0.17
  -2  10   2    0.10    0.17
  -2  10   2    0.14    0.15
   1 -10  -2    0.23    0.18
   1 -10  -2    0.02    0.18
  -1  10   2    0.09    0.17
   0 -10  -2    0.32    0.18
   0  10   2   -0.10    0.17
   0  10   2    0.25    0.17
  -1 -10  -2   -0.03    0.17
   1  10   2    0.12    0.18
   1  10   2   -0.03    0.17
  -2 -10  -2    0.13    0.17
   2  10   2    0.39    0.20
   2  10   2    0.12    0.17
  -3 -10  -2    0.30    0.24
  -3 -10  -2    0.27    0.18
   3  10   2    0.24    0.29
   3  10   2    0.09    0.19
  -4 -10  -2    0.36    0.18
  -4 -10  -2   -0.18    0.25
   4  10   2    0.58    0.24
   4  10   2    0.34    0.21
  -5 -10  -2   -0.11    0.14
  -5 -10  -2    0.22    0.30
   5  10   2    0.21    0.21
  -6 -10  -2    0.21    0.31
   6  10   2   -0.11    0.23
  -7 -10  -2   -0.58    0.38
   7  10   2   -0.25    0.24
   6 -11  -2   -0.02    0.26
   5 -11  -2   -0.21    0.23
   4 -11  -2   -0.24    0.22
   3 -11  -2    0.31    0.23
  -3  11   2    0.52    0.16
   2 -11  -2    0.22    0.22
   2 -11  -2    0.29    0.20
  -2  11   2    0.40    0.19
   1 -11  -2    0.29    0.21
  -1  11   2    0.26    0.19
   0  11   2   -0.16    0.18
  -1 -11  -2    0.27    0.20
   1  11   2    0.32    0.21
   1  11   2    0.62    0.37
  -2 -11  -2    0.37    0.20
  -3 -11  -2    0.44    0.21
  -4 -11  -2    0.12    0.19
  -5 -11  -2   -0.03    0.32
  -5 -11  -2    0.08    0.17
   5  11   2   -0.15    0.22
  -6 -11  -2   -0.02    0.35
   6  11   2    0.28    0.25
   5 -12  -2    0.38    0.29
   4 -12  -2    0.09    0.25
   3 -12  -2    0.12    0.23
  -3  12   2    0.27    0.18
   2 -12  -2    0.15    0.41
  -2  12   2    0.10    0.19
   1 -12  -2   -0.31    0.21
  -1  12   2   -0.07    0.19
  -1  12   2   -0.01    0.22
   0  12   2    0.54    0.23
  -1 -12  -2   -0.06    0.20
   1  12   2    0.27    0.23
  -2 -12  -2    0.06    0.21
  -3 -12  -2    0.22    0.22
  -4 -12  -2   -0.02    0.20
  -5 -12  -2    0.23    0.19
   4 -13  -2    0.13    0.29
   3 -13  -2   -0.07    0.27
  -3  13   2   -0.07    0.19
  -2  13   2    0.56    0.23
  -1  13   2   -0.09    0.25
  -1  13   2    0.16    0.23
   0  13   2    0.30    0.29
   0  13   2    0.13    0.24
  -1 -13  -2   -0.02    0.23
   1  13   2    0.08    0.24
  -2 -13  -2    0.57    0.25
  -3 -13  -2    0.38    0.25
  -4 -13  -2    0.18    0.24
  -3  14   2    0.12    0.21
  -2  14   2    0.25    0.24
  -1  14   2    0.28    0.26
   0  14   2    0.76    0.29
   0  14   2    0.26    0.30
  -1 -14  -2    0.80    0.30
   1  14   2    0.67    0.29
  -2 -14  -2    0.13    0.26
  -3 -14  -2    0.33    0.27
  -2 -16   3    0.12    0.24
   1  16  -3   -0.09    0.27
   0  16  -3    1.17    0.30
   0 -16   3    1.38    0.32
  -1  16  -3    0.16    0.24
   1 -16   3    0.07    0.30
   2 -16   3   -0.19    0.28
  -3 -15   3   -0.10    0.22
  -2 -15   3    0.19    0.23
   1  15  -3   -0.08    0.24
  -1 -15   3   -0.14    0.25
   0  15  -3    0.37    0.24
   0 -15   3    0.38    0.26
  -1  15  -3    0.14    0.22
   1 -15   3   -0.28    0.23
  -2  15  -3    0.48    0.21
   2 -15   3   -0.02    0.27
  -3  15  -3    0.01    0.16
   3 -15   3   -0.08    0.28
   3 -15   3   -0.22    0.27
  -5 -14   3    0.05    0.34
  -4 -14   3    0.30    0.21
  -3 -14   3    0.36    0.21
  -2 -14   3   -0.06    0.20
   1  14  -3   -0.02    0.23
  -1 -14   3    0.29    0.25
  -1 -14   3    0.07    0.20
   0  14  -3    0.57    0.23
   0 -14   3    0.83    0.26
  -1  14  -3    0.31    0.21
   1 -14   3    0.50    0.27
  -2  14  -3   -0.02    0.18
   2 -14   3   -0.41    0.21
   2 -14   3    0.20    0.26
  -3  14  -3    0.10    0.14
   3 -14   3    0.35    0.26
   3 -14   3   -0.20    0.24
   4 -14   3   -0.13    0.26
   5 -14   3   -0.11    0.28
   6  13  -3    0.16    0.27
  -5 -13   3    0.27    0.19
  -5 -13   3    0.22    0.28
  -4 -13   3    0.23    0.19
  -3 -13   3    0.15    0.19
  -2 -13   3    0.11    0.18
   1  13  -3    1.29    0.25
  -1 -13   3    0.87    0.22
  -1 -13   3    0.99    0.26
   0  13  -3    0.10    0.19
   0 -13   3   -0.20    0.20
  -1  13  -3    1.34    0.22
   1 -13   3    1.03    0.27
  -2  13  -3   -0.04    0.16
   2 -13   3    0.18    0.23
   2 -13   3    0.13    0.21
  -3  13  -3    0.08    0.13
   3 -13   3   -0.09    0.21
   3 -13   3    0.28    0.25
   4 -13   3    0.33    0.22
   4 -13   3    0.25    0.26
   5 -13   3   -0.12    0.26
   6  12  -3    0.26    0.27
  -6 -12   3    0.46    0.31
   5  12  -3    0.12    0.25
  -5 -12   3    0.22    0.27
  -5 -12   3    0.13    0.17
  -4 -12   3    0.56    0.18
  -4 -12   3   -0.05    0.23
  -3 -12   3    0.16    0.17
   2  12  -3    0.13    0.24
   2  12  -3    0.47    0.23
  -2 -12   3    0.37    0.21
  -2 -12   3    0.20    0.18
   1  12  -3    1.63    0.25
  -1 -12   3    1.23    0.25
  -1 -12   3    1.54    0.23
   0  12  -3    4.98    0.37
   0 -12   3    4.81    0.38
  -1  12  -3    1.27    0.21
   1 -12   3    1.66    0.27
   1 -12   3    1.36    0.26
  -2  12  -3    0.40    0.16
   2 -12   3    0.55    0.21
   2 -12   3    0.33    0.23
  -3  12  -3    0.01    0.11
   3 -12   3   -0.02    0.19
   3 -12   3   -0.29    0.20
   4 -12   3    0.46    0.24
   4 -12   3    0.05    0.23
   5 -12   3   -0.03    0.24
   6 -12   3   -0.12    0.24
   7  11  -3   -0.08    0.27
  -7 -11   3    0.07    0.31
   6  11  -3    0.07    0.26
  -6 -11   3    0.73    0.33
   5  11  -3    0.34    0.23
  -5 -11   3    0.15    0.15
  -5 -11   3    0.28    0.24
   4  11  -3    1.64    0.27
   4  11  -3    1.75    0.26
  -4 -11   3    1.82    0.22
  -4 -11   3    2.08    0.30
  -3 -11   3    0.10    0.15
  -3 -11   3   -0.15    0.18
   2  11  -3   14.38    0.74
   2  11  -3   14.80    0.74
  -2 -11   3   15.82    0.73
  -2 -11   3   15.83    0.76
   1  11  -3    0.23    0.16
   1  11  -3   -0.02    0.18
  -1 -11   3   -0.01    0.15
  -1 -11   3   -0.06    0.17
   0  11  -3   -0.07    0.18
   0  11  -3   -0.24    0.15
   0 -11   3    0.27    0.16
   0 -11   3   -0.12    0.17
  -1  11  -3    0.01    0.14
   1 -11   3    0.08    0.17
   1 -11   3   -0.11    0.17
  -2  11  -3   15.85    0.71
   2 -11   3   15.64    0.77
   2 -11   3   15.56    0.77
  -3  11  -3   -0.01    0.10
   3 -11   3    0.25    0.20
   3 -11   3   -0.22    0.19
   4 -11   3    2.36    0.30
   4 -11   3    2.29    0.29
   5 -11   3    0.54    0.23
   5 -11   3    0.33    0.20
   6 -11   3    0.30    0.24
   7 -11   3    0.09    0.24
   7  10  -3    0.07    0.26
  -7 -10   3    0.57    0.35
   6  10  -3    0.76    0.26
  -6 -10   3    0.51    0.33
   5  10  -3    0.21    0.21
   5  10  -3    0.37    0.21
  -5 -10   3    0.28    0.14
  -5 -10   3    0.16    0.21
  -5 -10   3    0.66    0.27
   4  10  -3    9.59    0.54
   4  10  -3    8.78    0.53
  -4 -10   3    9.41    0.56
  -4 -10   3    8.87    0.52
  -4 -10   3    9.12    0.47
   3  10  -3    0.69    0.18
   3  10  -3    0.84    0.21
  -3 -10   3    0.85    0.19
  -3 -10   3    0.86    0.24
  -3 -10   3    0.94    0.17
  -3 -10   3    0.72    0.20
   2  10  -3    0.44    0.17
   2  10  -3    0.83    0.23
   2  10  -3    0.58    0.17
   2  10  -3    0.44    0.15
   2  10  -3    0.67    0.17
  -2 -10   3    0.46    0.20
  -2 -10   3    0.32    0.15
  -2 -10   3    0.50    0.18
  -2 -10   3    0.59    0.16
   1  10  -3    5.40    0.37
   1  10  -3    6.35    0.38
  -1 -10   3    6.14    0.40
  -1 -10   3    6.00    0.38
  -1 -10   3    5.76    0.37
   0  10  -3   32.08    1.42
   0  10  -3   34.22    1.41
   0 -10   3   34.61    1.41
   0 -10   3   32.62    1.43
   0 -10   3   33.71    1.42
   0 -10   3   33.68    1.42
   0 -10   3   33.82    1.43
  -1  10  -3    6.18    0.36
   1 -10   3    6.37    0.38
   1 -10   3    5.75    0.40
   1 -10   3    6.28    0.41
  -2  10  -3    0.52    0.13
   2 -10   3    0.51    0.19
   2 -10   3    0.50    0.19
   3 -10   3    0.86    0.21
   3 -10   3    0.76    0.20
   4 -10   3    9.00    0.52
   4 -10   3    9.03    0.52
   5 -10   3    0.53    0.22
   5 -10   3    0.18    0.20
   6 -10   3    0.42    0.22
   7 -10   3    0.43    0.23
   8   9  -3    0.13    0.27
  -8  -9   3    0.63    0.39
   7   9  -3   -0.14    0.24
  -7  -9   3    0.53    0.32
   6   9  -3    1.70    0.28
  -6  -9   3    2.39    0.34
   5   9  -3    4.62    0.38
   5   9  -3    4.20    0.35
  -5  -9   3    4.16    0.28
  -5  -9   3    4.00    0.36
  -5  -9   3    4.45    0.39
   4   9  -3    0.44    0.19
   4   9  -3    0.40    0.19
  -4  -9   3    0.40    0.14
  -4  -9   3    0.61    0.23
  -4  -9   3    0.57    0.18
  -4  -9   3    0.35    0.25
   3   9  -3    5.22    0.37
   3   9  -3    5.82    0.38
  -3  -9   3    5.83    0.38
  -3  -9   3    5.89    0.38
  -3  -9   3    6.20    0.34
  -3  -9   3    5.45    0.42
   2   9  -3   22.95    1.02
   2   9  -3   23.08    1.01
   2   9  -3   23.14    1.02
   2   9  -3   24.07    1.05
   2   9  -3   23.22    1.02
   2   9  -3   23.37    1.04
  -2  -9   3   24.26    1.01
  -2  -9   3   23.64    1.01
  -2  -9   3   23.61    1.04
  -2  -9   3   23.07    1.00
  -2  -9   3   24.23    1.05
   1   9  -3   -0.01    0.10
   1   9  -3   -0.07    0.13
   1   9  -3   -0.06    0.12
   1   9  -3    0.16    0.13
   1   9  -3    0.09    0.11
   1   9  -3    0.12    0.10
  -1  -9   3    0.02    0.11
  -1  -9   3    0.13    0.12
  -1  -9   3    0.22    0.16
  -1  -9   3    0.09    0.14
  -1  -9   3   -0.01    0.10
  -1  -9   3   -0.03    0.10
  -1  -9   3    0.06    0.10
   0   9  -3    0.01    0.11
   0   9  -3    0.03    0.11
   0   9  -3    0.05    0.12
   0  -9   3   -0.05    0.11
   0  -9   3    0.01    0.10
   0  -9   3   -0.03    0.11
   0  -9   3    0.00    0.12
   0  -9   3   -0.11    0.14
   0  -9   3    0.03    0.12
   0  -9   3    0.06    0.14
  -1   9  -3    0.21    0.13
  -1   9  -3    0.05    0.11
   1  -9   3    0.22    0.15
   1  -9   3   -0.10    0.14
   1  -9   3    0.23    0.16
   1  -9   3    0.00    0.13
  -2   9  -3   23.46    0.98
   2  -9   3   24.08    1.02
   2  -9   3   22.15    1.02
   2  -9   3   23.88    1.02
  -3   9  -3    5.73    0.26
   3  -9   3    5.74    0.37
   3  -9   3    5.74    0.35
   3  -9   3    5.01    0.39
   4  -9   3    0.36    0.17
   4  -9   3    0.46    0.19
   5  -9   3    4.35    0.35
   5  -9   3    4.18    0.34
   6  -9   3    2.32    0.26
   7  -9   3    0.14    0.21
   8  -9   3    0.07    0.21
   8   8  -3    0.48    0.26
  -8  -8   3    0.30    0.37
   7   8  -3    1.69    0.28
  -7  -8   3    2.34    0.39
   6   8  -3    0.05    0.20
  -6  -8   3    0.35    0.28
   5   8  -3    3.77    0.32
   5   8  -3    3.38    0.33
  -5  -8   3    3.51    0.22
  -5  -8   3    3.78    0.37
  -5  -8   3    3.10    0.33
   4   8  -3    9.37    0.52
   4   8  -3   10.17    0.52
  -4  -8   3    9.78    0.53
  -4  -8   3    9.40    0.46
  -4  -8   3    9.54    0.52
   3   8  -3    2.57    0.23
   3   8  -3    2.14    0.21
   3   8  -3    1.99    0.31
  -3  -8   3    1.99    0.18
  -3  -8   3    2.23    0.26
  -3  -8   3    1.95    0.22
  -3  -8   3    2.15    0.22
   2   8  -3    0.15    0.10
   2   8  -3    0.17    0.12
   2   8  -3    0.47    0.15
   2   8  -3    0.22    0.13
   2   8  -3    0.29    0.13
   2   8  -3    0.15    0.12
   2   8  -3    0.26    0.14
  -2  -8   3    0.19    0.12
  -2  -8   3    0.14    0.11
  -2  -8   3    0.20    0.14
  -2  -8   3    0.25    0.12
  -2  -8   3    0.30    0.15
  -2  -8   3    0.24    0.14
   1   8  -3    1.87    0.16
   1   8  -3    2.25    0.20
   1   8  -3    2.04    0.19
   1   8  -3    1.86    0.18
   1   8  -3    1.87    0.19
   1   8  -3    2.08    0.17
  -1  -8   3    2.25    0.21
  -1  -8   3    2.10    0.17
  -1  -8   3    1.94    0.18
  -1  -8   3    1.70    0.16
  -1  -8   3    2.04    0.16
  -1  -8   3    1.94    0.19
  -1  -8   3    2.00    0.16
  -1  -8   3    2.08    0.19
  -1  -8   3    2.22    0.21
   0   8  -3   31.01    1.27
   0   8  -3   32.56    1.31
   0   8  -3   31.18    1.31
   0   8  -3   32.82    1.31
   0   8  -3   28.91    1.30
   0  -8   3   30.98    1.30
   0  -8   3   30.82    1.29
   0  -8   3   32.04    1.32
   0  -8   3   31.80    1.32
   0  -8   3   32.42    1.31
   0  -8   3   32.51    1.31
   0  -8   3   31.53    1.32
  -1   8  -3    2.22    0.20
  -1   8  -3    2.10    0.17
  -1   8  -3    1.69    0.19
   1  -8   3    1.83    0.15
   1  -8   3    2.04    0.20
   1  -8   3    1.91    0.18
   1  -8   3    2.05    0.20
   1  -8   3    1.89    0.17
   1  -8   3    1.85    0.19
  -2   8  -3    0.25    0.08
  -2   8  -3    0.23    0.15
   2  -8   3    0.34    0.13
   2  -8   3    0.27    0.15
   2  -8   3    0.23    0.15
   3  -8   3    2.01    0.21
   3  -8   3    2.37    0.24
   4  -8   3    9.95    0.54
   4  -8   3    9.76    0.52
   5  -8   3    3.03    0.29
   6  -8   3    0.22    0.18
   6  -8   3   -0.03    0.16
   7  -8   3    1.79    0.24
   8  -8   3    0.24    0.20
   8   7  -3    0.10    0.23
  -8  -7   3   -0.06    0.35
   7   7  -3    0.39    0.22
  -7  -7   3   -0.03    0.27
   6   7  -3    1.94    0.26
   6   7  -3    1.73    0.29
  -6  -7   3    2.17    0.32
  -6  -7   3    2.26    0.31
   5   7  -3    1.46    0.22
   5   7  -3    1.87    0.27
  -5  -7   3    1.35    0.25
  -5  -7   3    1.76    0.27
   4   7  -3    0.18    0.17
   4   7  -3   -0.01    0.14
  -4  -7   3    0.32    0.16
  -4  -7   3   -0.07    0.14
  -4  -7   3    0.10    0.09
   3   7  -3    2.02    0.20
   3   7  -3    1.33    0.17
   3   7  -3    1.23    0.19
  -3  -7   3    1.32    0.14
  -3  -7   3    1.22    0.18
  -3  -7   3    1.19    0.18
  -3  -7   3    1.04    0.20
   2   7  -3   33.81    1.35
   2   7  -3   34.83    1.42
   2   7  -3   33.13    1.39
   2   7  -3   33.92    1.41
   2   7  -3   33.22    1.39
   2   7  -3   34.70    1.42
   2   7  -3   34.14    1.40
  -2  -7   3   34.04    1.41
  -2  -7   3   32.54    1.35
  -2  -7   3   32.93    1.39
  -2  -7   3   35.67    1.38
  -2  -7   3   35.28    1.40
  -2  -7   3   32.03    1.39
  -2  -7   3   33.44    1.41
  -2  -7   3   33.75    1.35
  -2  -7   3   32.85    1.41
   1   7  -3    2.51    0.21
   1   7  -3    2.17    0.17
   1   7  -3    2.19    0.17
   1   7  -3    2.16    0.17
   1   7  -3    2.13    0.19
   1   7  -3    2.44    0.18
  -1  -7   3    1.86    0.16
  -1  -7   3    1.97    0.18
  -1  -7   3    1.89    0.16
  -1  -7   3    2.24    0.19
  -1  -7   3    2.24    0.17
  -1  -7   3    2.07    0.18
  -1  -7   3    2.31    0.17
  -1  -7   3    2.34    0.19
  -1  -7   3    2.25    0.17
   0   7  -3    0.12    0.09
   0   7  -3    0.09    0.08
   0   7  -3    0.03    0.08
   0   7  -3    0.07    0.05
   0   7  -3    0.04    0.06
   0  -7   3    0.04    0.09
   0  -7   3   -0.08    0.08
   0  -7   3    0.07    0.08
   0  -7   3    0.08    0.11
   0  -7   3   -0.20    0.10
   0  -7   3   -0.05    0.07
  -1   7  -3    2.23    0.20
  -1   7  -3    2.27    0.17
  -1   7  -3    2.92    0.22
   1  -7   3    2.51    0.20
   1  -7   3    2.28    0.16
   1  -7   3    2.51    0.19
   1  -7   3    2.30    0.20
   1  -7   3    2.18    0.17
   1  -7   3    2.69    0.21
  -2   7  -3   33.98    1.33
  -2   7  -3   33.38    1.40
  -2   7  -3   33.42    1.35
  -2   7  -3   31.28    1.33
   2  -7   3   34.18    1.38
   2  -7   3   33.55    1.39
   2  -7   3   32.02    1.33
   2  -7   3   33.67    1.38
  -3   7  -3    0.93    0.18
   3  -7   3    1.34    0.20
   3  -7   3    1.30    0.18
   3  -7   3    1.43    0.17
   3  -7   3    1.14    0.13
   4  -7   3    0.07    0.09
   4  -7   3   -0.02    0.15
   4  -7   3    0.19    0.15
   5  -7   3    1.52    0.15
   5  -7   3    2.05    0.24
   6  -7   3    2.25    0.28
   6  -7   3    2.54    0.19
   7  -7   3    0.22    0.15
   8  -7   3    0.09    0.17
   9   6  -3    0.11    0.25
  -9  -6   3    0.00    0.37
   8   6  -3   -0.03    0.22
  -8  -6   3    0.22    0.31
   7   6  -3   -0.08    0.19
  -7  -6   3   -0.06    0.26
   6   6  -3    0.20    0.24
   6   6  -3    0.31    0.18
  -6  -6   3    0.66    0.24
  -6  -6   3    0.29    0.25
   5   6  -3    0.07    0.20
   5   6  -3   -0.14    0.14
  -5  -6   3    0.31    0.21
  -5  -6   3   -0.06    0.18
   4   6  -3   10.96    0.54
   4   6  -3   10.97    0.59
  -4  -6   3   11.45    0.57
  -4  -6   3   11.39    0.49
  -4  -6   3   11.37    0.58
   3   6  -3    2.22    0.19
   3   6  -3    2.70    0.24
   3   6  -3    1.75    0.17
   3   6  -3    2.20    0.20
  -3  -6   3    2.36    0.24
  -3  -6   3    2.26    0.17
  -3  -6   3    2.33    0.21
  -3  -6   3    2.29    0.17
  -3  -6   3    2.30    0.21
   2   6  -3    0.09    0.11
   2   6  -3    0.08    0.09
   2   6  -3    0.16    0.09
   2   6  -3    0.12    0.05
   2   6  -3    0.10    0.09
   2   6  -3    0.26    0.10
   2   6  -3    0.05    0.10
  -2  -6   3    0.19    0.10
  -2  -6   3    0.05    0.07
  -2  -6   3    0.08    0.05
  -2  -6   3    0.09    0.11
  -2  -6   3    0.03    0.10
  -2  -6   3    0.00    0.10
  -2  -6   3    0.15    0.10
  -2  -6   3   -0.01    0.07
  -2  -6   3    0.07    0.05
   1   6  -3   13.52    0.57
   1   6  -3   13.33    0.56
   1   6  -3   12.96    0.58
   1   6  -3   13.43    0.59
   1   6  -3   12.41    0.58
   1   6  -3   12.91    0.57
  -1  -6   3   13.00    0.58
  -1  -6   3   12.64    0.58
  -1  -6   3   13.31    0.57
  -1  -6   3   12.87    0.59
  -1  -6   3   13.84    0.56
  -1  -6   3   13.16    0.57
  -1  -6   3   13.24    0.56
  -1  -6   3   13.07    0.58
  -1  -6   3   13.63    0.57
   0   6  -3  121.37    4.71
   0   6  -3  117.61    4.72
   0   6  -3  119.78    4.68
   0   6  -3  113.35    4.68
   0   6  -3  118.84    4.71
   0   6  -3  123.17    4.71
   0  -6   3  121.01    4.71
   0  -6   3  121.67    4.71
   0  -6   3  118.33    4.71
   0  -6   3  119.53    4.71
   0  -6   3  118.10    4.71
   0  -6   3  122.38    4.68
   0  -6   3  117.25    4.72
  -1   6  -3   13.26    0.60
  -1   6  -3   13.72    0.57
  -1   6  -3   14.17    0.61
   1  -6   3   13.57    0.59
   1  -6   3   13.08    0.59
   1  -6   3   12.94    0.57
   1  -6   3   12.88    0.56
   1  -6   3   13.23    0.60
   1  -6   3   13.06    0.60
  -2   6  -3    0.11    0.05
  -2   6  -3    0.07    0.08
  -2   6  -3    0.09    0.05
  -2   6  -3    0.04    0.11
   2  -6   3    0.08    0.06
   2  -6   3    0.11    0.10
   2  -6   3    0.05    0.11
   2  -6   3   -0.04    0.07
   2  -6   3    0.09    0.10
   2  -6   3    0.06    0.11
  -3   6  -3    2.11    0.17
  -3   6  -3    2.22    0.13
  -3   6  -3    2.22    0.22
   3  -6   3    2.33    0.17
   3  -6   3    2.40    0.13
   3  -6   3    2.37    0.21
   3  -6   3    2.58    0.22
   3  -6   3    2.26    0.21
   3  -6   3    2.68    0.16
   3  -6   3    2.30    0.21
   4  -6   3   11.10    0.48
   4  -6   3   10.47    0.53
   4  -6   3   11.65    0.55
   5  -6   3    0.03    0.16
   5  -6   3   -0.01    0.16
   5  -6   3    0.04    0.07
   6  -6   3    0.32    0.20
   6  -6   3    0.48    0.09
   7  -6   3    0.19    0.09
   8  -6   3   -0.17    0.09
   8  -6   3    0.20    0.15
   9  -6   3    0.00    0.14
   9   5  -3    0.24    0.24
  -9  -5   3   -0.24    0.34
   8   5  -3   -0.24    0.20
  -8  -5   3   -0.16    0.28
   7   5  -3   -0.25    0.17
  -7  -5   3    0.02    0.25
   6   5  -3    0.67    0.17
   6   5  -3    0.48    0.22
  -6  -5   3    0.44    0.21
  -6  -5   3    0.54    0.22
   5   5  -3    0.64    0.20
   5   5  -3    0.78    0.15
  -5  -5   3    0.37    0.18
  -5  -5   3    0.74    0.19
   4   5  -3    1.72    0.22
   4   5  -3    1.61    0.15
   4   5  -3    1.75    0.17
   4   5  -3    1.28    0.19
  -4  -5   3    1.19    0.10
  -4  -5   3    1.57    0.10
  -4  -5   3    1.76    0.20
  -4  -5   3    1.67    0.22
   3   5  -3    0.19    0.10
   3   5  -3    0.36    0.14
   3   5  -3    0.12    0.12
   3   5  -3    0.26    0.08
   3   5  -3    0.00    0.08
   3   5  -3    0.14    0.10
   3   5  -3    0.06    0.13
  -3  -5   3    0.23    0.07
  -3  -5   3    0.22    0.06
  -3  -5   3    0.13    0.12
  -3  -5   3    0.24    0.12
  -3  -5   3    0.10    0.11
  -3  -5   3    0.13    0.11
  -3  -5   3    0.16    0.06
   2   5  -3   93.59    3.88
   2   5  -3   97.48    3.88
   2   5  -3  100.50    3.91
   2   5  -3   97.93    3.90
   2   5  -3   97.38    3.89
   2   5  -3   99.22    3.89
  -2  -5   3   96.30    3.87
  -2  -5   3   96.68    3.91
  -2  -5   3   98.29    3.84
  -2  -5   3  103.31    3.90
  -2  -5   3   99.52    3.90
  -2  -5   3   98.26    3.89
  -2  -5   3   99.67    3.90
   1   5  -3    4.22    0.22
   1   5  -3    4.47    0.21
   1   5  -3    4.22    0.23
   1   5  -3    4.18    0.22
   1   5  -3    4.42    0.24
  -1  -5   3    3.98    0.22
  -1  -5   3    4.13    0.20
  -1  -5   3    4.20    0.23
  -1  -5   3    4.19    0.20
  -1  -5   3    4.42    0.23
  -1  -5   3    4.07    0.23
  -1  -5   3    4.13    0.24
  -1  -5   3    4.33    0.23
  -1  -5   3    4.20    0.22
   0   5  -3    0.05    0.06
   0   5  -3   -0.02    0.04
   0   5  -3   -0.01    0.06
   0   5  -3    0.02    0.06
   0   5  -3   -0.03    0.04
   0   5  -3    0.02    0.06
   0  -5   3    0.08    0.06
   0  -5   3    0.04    0.06
   0  -5   3    0.03    0.07
   0  -5   3    0.04    0.04
   0  -5   3    0.01    0.06
   0  -5   3    0.03    0.06
   0  -5   3    0.03    0.06
   0  -5   3   -0.01    0.07
  -1   5  -3    3.87    0.23
  -1   5  -3    4.46    0.24
  -1   5  -3    4.03    0.23
  -1   5  -3    4.07    0.20
  -1   5  -3    4.02    0.26
   1  -5   3    4.17    0.21
   1  -5   3    3.98    0.23
   1  -5   3    4.17    0.23
   1  -5   3    4.48    0.24
   1  -5   3    3.90    0.21
   1  -5   3    3.88    0.21
   1  -5   3    4.23    0.24
  -2   5  -3   98.33    3.89
  -2   5  -3  100.20    3.86
  -2   5  -3  100.64    3.83
  -2   5  -3   94.67    3.88
  -2   5  -3   95.69    3.83
   2  -5   3   97.35    3.88
   2  -5   3   99.16    3.84
   2  -5   3   97.31    3.88
   2  -5   3   94.31    3.89
   2  -5   3   96.72    3.88
   2  -5   3   99.13    3.86
   2  -5   3   99.57    3.89
  -3   5  -3    0.24    0.13
  -3   5  -3    0.29    0.08
  -3   5  -3    0.30    0.06
  -3   5  -3    0.29    0.11
   3  -5   3    0.21    0.06
   3  -5   3    0.21    0.12
   3  -5   3    0.15    0.11
   3  -5   3    0.28    0.08
   3  -5   3    0.20    0.06
   3  -5   3    0.17    0.06
   3  -5   3    0.15    0.13
   3  -5   3    0.32    0.09
   3  -5   3    0.28    0.11
   3  -5   3    0.19    0.12
  -4   5  -3    1.63    0.21
  -4   5  -3    1.68    0.14
  -4   5  -3    1.85    0.17
  -4   5  -3    1.56    0.14
   4  -5   3    1.95    0.17
   4  -5   3    1.56    0.11
   4  -5   3    1.59    0.19
   4  -5   3    1.43    0.19
   4  -5   3    1.81    0.22
   4  -5   3    1.54    0.20
   4  -5   3    1.72    0.13
   4  -5   3    1.85    0.15
   5  -5   3    0.71    0.18
   5  -5   3    0.78    0.10
   5  -5   3    0.68    0.18
   5  -5   3    0.71    0.07
   6  -5   3    0.57    0.21
   6  -5   3    0.49    0.06
   7  -5   3    0.21    0.22
   8  -5   3   -0.11    0.11
   9   4  -3   -0.10    0.21
  -9  -4   3   -0.07    0.28
   8   4  -3    0.31    0.19
  -8  -4   3   -0.07    0.30
   7   4  -3    0.10    0.15
  -7  -4   3   -0.50    0.24
   6   4  -3    1.09    0.25
   6   4  -3    1.20    0.17
  -6  -4   3    0.89    0.23
  -6  -4   3    1.14    0.23
   5   4  -3    0.57    0.21
   5   4  -3    0.54    0.13
  -5  -4   3    0.46    0.19
  -5  -4   3    0.50    0.20
   4   4  -3   19.05    0.80
   4   4  -3   18.43    0.79
   4   4  -3   19.38    0.85
   4   4  -3   18.65    0.86
  -4  -4   3   18.52    0.85
  -4  -4   3   18.69    0.83
   3   4  -3    8.29    0.43
   3   4  -3    7.80    0.38
   3   4  -3    7.80    0.36
   3   4  -3    7.96    0.41
   3   4  -3    8.10    0.38
  -3  -4   3    8.65    0.34
  -3  -4   3    8.11    0.36
  -3  -4   3    7.45    0.34
  -3  -4   3    8.25    0.41
  -3  -4   3    8.40    0.41
  -3  -4   3    8.05    0.42
   2   4  -3    1.14    0.10
   2   4  -3    1.26    0.13
   2   4  -3    1.08    0.11
   2   4  -3    1.21    0.11
   2   4  -3    1.24    0.10
   2   4  -3    1.25    0.14
  -2  -4   3    0.98    0.09
  -2  -4   3    0.97    0.11
  -2  -4   3    1.18    0.13
  -2  -4   3    1.25    0.12
  -2  -4   3    0.96    0.11
  -2  -4   3    1.37    0.13
  -2  -4   3    1.26    0.10
   1   4  -3    2.80    0.17
   1   4  -3    2.49    0.16
   1   4  -3    2.42    0.15
   1   4  -3    2.53    0.15
   1   4  -3    2.88    0.14
   1   4  -3    2.57    0.15
   1   4  -3    2.66    0.13
  -1  -4   3    2.55    0.16
  -1  -4   3    2.62    0.15
  -1  -4   3    2.63    0.13
  -1  -4   3    2.38    0.15
  -1  -4   3    2.60    0.17
  -1  -4   3    2.44    0.13
  -1  -4   3    2.60    0.16
  -1  -4   3    2.61    0.16
  -1  -4   3    2.57    0.15
   0   4  -3  163.24    6.35
   0   4  -3  166.52    6.37
   0   4  -3  159.42    6.36
   0   4  -3  163.34    6.36
   0   4  -3  163.97    6.34
   0   4  -3  164.53    6.36
   0  -4   3  161.55    6.34
   0  -4   3  164.41    6.36
   0  -4   3  163.43    6.35
   0  -4   3  161.32    6.36
   0  -4   3  155.32    6.36
   0  -4   3  161.16    6.36
   0  -4   3  159.86    6.36
   0  -4   3  162.07    6.35
  -1   4  -3    2.61    0.17
  -1   4  -3    2.40    0.17
  -1   4  -3    2.46    0.16
  -1   4  -3    2.48    0.13
  -1   4  -3    2.37    0.20
   1  -4   3    2.41    0.16
   1  -4   3    2.63    0.16
   1  -4   3    2.71    0.14
   1  -4   3    2.51    0.17
   1  -4   3    2.74    0.17
   1  -4   3    2.89    0.17
  -2   4  -3    1.12    0.13
  -2   4  -3    0.97    0.12
  -2   4  -3    1.15    0.11
  -2   4  -3    0.93    0.12
   2  -4   3    1.10    0.15
   2  -4   3    1.07    0.13
   2  -4   3    1.17    0.08
   2  -4   3    1.19    0.09
   2  -4   3    1.09    0.09
   2  -4   3    1.02    0.12
   2  -4   3    1.32    0.13
   2  -4   3    1.08    0.08
   2  -4   3    1.05    0.12
  -3   4  -3    8.42    0.40
  -3   4  -3    8.05    0.37
  -3   4  -3    8.13    0.43
  -3   4  -3    7.90    0.42
   3  -4   3    8.27    0.34
   3  -4   3    8.62    0.42
   3  -4   3    8.67    0.42
   3  -4   3    8.56    0.43
   3  -4   3    8.09    0.37
   3  -4   3    8.48    0.43
   3  -4   3    8.62    0.43
   3  -4   3    8.33    0.39
   3  -4   3    8.38    0.36
   3  -4   3    7.93    0.37
  -4   4  -3   18.21    0.78
  -4   4  -3   18.52    0.81
  -4   4  -3   18.04    0.79
  -4   4  -3   17.49    0.83
   4  -4   3   17.52    0.75
   4  -4   3   18.81    0.75
   4  -4   3   19.29    0.83
   4  -4   3   18.41    0.83
   4  -4   3   18.48    0.81
   4  -4   3   18.26    0.82
   4  -4   3   19.02    0.79
   4  -4   3   21.04    0.84
  -5   4  -3    0.70    0.15
  -5   4  -3    0.65    0.15
  -5   4  -3    0.34    0.13
   5  -4   3    0.67    0.18
   5  -4   3    0.60    0.16
   5  -4   3    0.67    0.15
   5  -4   3    0.43    0.14
   5  -4   3    0.74    0.16
   5  -4   3    0.58    0.07
   5  -4   3    0.49    0.06
   6  -4   3    1.42    0.23
   6  -4   3    1.18    0.10
   6  -4   3    1.59    0.26
   7  -4   3    0.03    0.22
   9   3  -3   -0.10    0.19
  -9  -3   3   -0.01    0.30
   8   3  -3    0.26    0.18
  -8  -3   3    0.84    0.31
   7   3  -3    0.09    0.14
   7   3  -3    0.10    0.23
  -7  -3   3    0.12    0.24
  -7  -3   3    0.08    0.22
   6   3  -3   -0.02    0.21
   6   3  -3    0.09    0.12
  -6  -3   3    0.03    0.19
  -6  -3   3    0.07    0.21
   5   3  -3    0.28    0.10
   5   3  -3    0.90    0.19
  -5  -3   3    1.01    0.19
  -5  -3   3    0.41    0.17
   4   3  -3   14.84    0.61
   4   3  -3   15.04    0.65
   4   3  -3   15.62    0.64
   4   3  -3   14.88    0.70
   4   3  -3   14.27    0.63
   4   3  -3   15.20    0.62
   4   3  -3   15.33    0.71
  -4  -3   3   14.88    0.62
  -4  -3   3   14.74    0.70
  -4  -3   3   15.63    0.68
   3   3  -3   31.07    1.25
   3   3  -3   31.58    1.27
   3   3  -3   32.34    1.32
   3   3  -3   32.06    1.25
   3   3  -3   31.31    1.28
   3   3  -3   32.29    1.32
   3   3  -3   30.26    1.27
  -3  -3   3   31.55    1.32
  -3  -3   3   31.66    1.25
  -3  -3   3   30.95    1.31
  -3  -3   3   32.81    1.30
  -3  -3   3   31.49    1.24
   2   3  -3   41.65    1.67
   2   3  -3   40.66    1.65
   2   3  -3   40.96    1.66
   2   3  -3   43.00    1.69
  -2  -3   3   41.51    1.67
  -2  -3   3   41.78    1.66
  -2  -3   3   41.69    1.67
  -2  -3   3   43.07    1.69
  -2  -3   3   41.50    1.67
  -2  -3   3   41.63    1.70
  -2  -3   3   41.54    1.66
   1   3  -3   48.24    1.97
   1   3  -3   51.11    1.99
   1   3  -3   49.67    1.96
   1   3  -3   49.47    1.96
  -1  -3   3   49.40    1.97
  -1  -3   3   50.57    1.96
  -1  -3   3   49.94    1.97
  -1  -3   3   48.89    1.98
  -1  -3   3   50.09    1.96
  -1  -3   3   50.75    1.98
  -1  -3   3   48.62    1.99
  -1  -3   3   50.12    1.97
  -1  -3   3   50.19    1.98
   0   3  -3    0.02    0.03
   0   3  -3    0.01    0.04
   0   3  -3   -0.01    0.04
   0   3  -3    0.04    0.04
   0   3  -3    0.05    0.04
   0   3  -3    0.04    0.05
   0  -3   3   -0.03    0.03
   0  -3   3    0.00    0.04
   0  -3   3    0.05    0.05
   0  -3   3    0.16    0.05
   0  -3   3    0.02    0.04
   0  -3   3    0.01    0.04
   0  -3   3   -0.01    0.04
   0  -3   3    0.04    0.04
  -1   3  -3   50.88    1.98
  -1   3  -3   47.12    1.98
  -1   3  -3   50.96    1.98
  -1   3  -3   48.51    1.95
  -1   3  -3   50.30    1.96
   1  -3   3   51.07    1.98
   1  -3   3   49.75    1.98
   1  -3   3   48.18    2.01
   1  -3   3   48.40    1.96
   1  -3   3   50.67    1.98
   1  -3   3   50.00    1.98
  -2   3  -3   42.00    1.68
  -2   3  -3   40.97    1.65
  -2   3  -3   41.45    1.68
  -2   3  -3   43.12    1.68
  -2   3  -3   40.80    1.68
   2  -3   3   41.45    1.68
   2  -3   3   41.94    1.65
   2  -3   3   41.12    1.69
   2  -3   3   42.49    1.68
   2  -3   3   40.99    1.68
   2  -3   3   43.06    1.64
   2  -3   3   40.39    1.65
   2  -3   3   41.41    1.65
   2  -3   3   41.25    1.70
  -3   3  -3   33.01    1.33
  -3   3  -3   31.63    1.31
  -3   3  -3   30.76    1.32
  -3   3  -3   30.58    1.29
   3  -3   3   33.14    1.32
   3  -3   3   31.83    1.31
   3  -3   3   32.49    1.27
   3  -3   3   32.11    1.32
   3  -3   3   31.93    1.32
   3  -3   3   31.56    1.29
   3  -3   3   32.48    1.33
   3  -3   3   32.25    1.33
  -4   3  -3   14.83    0.68
  -4   3  -3   15.05    0.69
  -4   3  -3   15.50    0.66
  -4   3  -3   14.88    0.68
  -4   3  -3   15.36    0.66
   4  -3   3   15.06    0.68
   4  -3   3   14.46    0.68
   4  -3   3   14.71    0.66
   4  -3   3   15.07    0.69
   4  -3   3   14.31    0.69
   4  -3   3   14.01    0.60
   4  -3   3   15.70    0.69
   4  -3   3   15.57    0.70
  -5   3  -3    0.49    0.15
  -5   3  -3    0.55    0.16
  -5   3  -3    0.48    0.13
  -5   3  -3    0.40    0.15
   5  -3   3    0.35    0.18
   5  -3   3    0.04    0.14
   5  -3   3    0.57    0.16
   5  -3   3    0.35    0.15
   5  -3   3    0.32    0.14
  -6   3  -3   -0.07    0.16
  -6   3  -3   -0.17    0.14
   6  -3   3    0.00    0.21
   6  -3   3    0.27    0.18
   6  -3   3   -0.04    0.15
  -7   3  -3   -0.01    0.20
   7  -3   3   -0.42    0.20
   9   2  -3    0.07    0.18
  -9  -2   3   -0.05    0.24
   8   2  -3   -0.20    0.15
  -8  -2   3    0.07    0.26
   7   2  -3    0.64    0.27
   7   2  -3    0.32    0.13
  -7  -2   3    0.66    0.24
  -7  -2   3   -0.18    0.21
   6   2  -3    1.85    0.27
   6   2  -3    1.70    0.16
  -6  -2   3    1.80    0.24
  -6  -2   3    1.35    0.24
   5   2  -3    8.12    0.47
   5   2  -3    8.07    0.38
   5   2  -3    7.80    0.39
   5   2  -3    7.78    0.47
  -5  -2   3    8.00    0.46
  -5  -2   3    8.33    0.45
   4   2  -3    0.44    0.09
   4   2  -3    0.59    0.14
   4   2  -3    0.27    0.14
   4   2  -3    0.39    0.15
   4   2  -3    0.54    0.07
   4   2  -3    0.46    0.08
   4   2  -3    0.55    0.08
   4   2  -3    0.56    0.09
  -4  -2   3    0.40    0.08
  -4  -2   3    0.55    0.14
  -4  -2   3    0.45    0.14
  -4  -2   3    0.65    0.14
   3   2  -3   15.37    0.64
   3   2  -3   15.51    0.65
   3   2  -3   15.78    0.69
   3   2  -3   15.42    0.65
   3   2  -3   15.92    0.64
   3   2  -3   15.69    0.64
  -3  -2   3   15.40    0.70
  -3  -2   3   15.34    0.67
  -3  -2   3   16.08    0.64
  -3  -2   3   15.78    0.69
   2   2  -3   22.18    0.89
   2   2  -3   20.42    0.88
   2   2  -3   22.07    0.86
   2   2  -3   21.49    0.85
  -2  -2   3   20.96    0.88
  -2  -2   3   22.25    0.85
  -2  -2   3   21.18    0.89
  -2  -2   3   20.08    0.87
  -2  -2   3   21.70    0.89
  -2  -2   3   21.97    0.85
  -2  -2   3   19.97    0.85
   1   2  -3  124.44    4.59
   1   2  -3  119.14    4.61
   1   2  -3  121.60    4.58
   1   2  -3  117.09    4.60
  -1  -2   3  113.13    4.61
  -1  -2   3  115.83    4.59
  -1  -2   3  101.65    4.60
  -1  -2   3  120.04    4.59
  -1  -2   3  121.25    4.61
  -1  -2   3  117.81    4.58
   0   2  -3    0.33    0.05
   0   2  -3    0.32    0.05
   0   2  -3    0.28    0.05
   0   2  -3    0.69    0.09
   0   2  -3    0.16    0.05
   0  -2   3    0.23    0.05
   0  -2   3    0.21    0.04
   0  -2   3    0.27    0.05
   0  -2   3    0.27    0.05
   0  -2   3    0.34    0.06
   0  -2   3    0.36    0.07
   0  -2   3    0.15    0.04
  -1   2  -3  120.15    4.61
  -1   2  -3  118.66    4.61
  -1   2  -3  108.23    4.60
  -1   2  -3  117.46    4.59
  -1   2  -3  118.95    4.64
  -1   2  -3  101.34    4.59
   1  -2   3  106.91    4.65
   1  -2   3  120.88    4.61
   1  -2   3  123.32    4.62
   1  -2   3  121.31    4.61
   1  -2   3  120.22    4.59
   1  -2   3  124.71    4.60
   1  -2   3  121.58    4.61
  -2   2  -3   21.49    0.92
  -2   2  -3   22.55    0.92
  -2   2  -3   21.60    0.92
  -2   2  -3   22.28    0.90
  -2   2  -3   21.77    0.92
   2  -2   3   22.26    0.90
   2  -2   3   22.51    0.93
   2  -2   3   22.40    0.92
   2  -2   3   22.27    0.93
   2  -2   3   21.98    0.92
   2  -2   3   22.42    0.90
  -3   2  -3   16.00    0.70
  -3   2  -3   16.29    0.68
  -3   2  -3   16.26    0.71
  -3   2  -3   15.57    0.70
   3  -2   3   16.08    0.64
   3  -2   3   16.31    0.71
   3  -2   3   16.80    0.71
   3  -2   3   16.62    0.70
   3  -2   3   15.52    0.70
   3  -2   3   16.00    0.70
   3  -2   3   16.02    0.68
  -4   2  -3    0.38    0.11
  -4   2  -3    0.59    0.14
  -4   2  -3    0.35    0.11
  -4   2  -3    0.49    0.13
  -4   2  -3    0.82    0.14
   4  -2   3    0.11    0.12
   4  -2   3    0.62    0.13
   4  -2   3    0.45    0.13
   4  -2   3    0.72    0.14
   4  -2   3    0.35    0.11
   4  -2   3    0.49    0.13
  -5   2  -3    8.02    0.43
  -5   2  -3    7.03    0.45
  -5   2  -3    8.06    0.43
   5  -2   3    8.05    0.43
   5  -2   3    8.52    0.46
   5  -2   3    8.28    0.46
   5  -2   3    8.08    0.44
  -6   2  -3    1.61    0.22
  -6   2  -3    1.47    0.22
   6  -2   3    1.69    0.23
   6  -2   3    1.61    0.23
  -7   2  -3    0.49    0.22
  -7   2  -3    0.26    0.20
   7  -2   3    0.13    0.20
  -8   2  -3   -0.27    0.24
   9   1  -3   -0.15    0.16
  -9  -1   3   -0.09    0.26
   8   1  -3    0.21    0.15
  -8  -1   3    0.36    0.24
   7   1  -3    0.55    0.14
   7   1  -3    0.36    0.25
  -7  -1   3    0.46    0.20
  -7  -1   3    0.36    0.24
   6   1  -3    0.29    0.22
   6   1  -3   -0.04    0.11
  -6  -1   3    0.20    0.17
  -6  -1   3    0.06    0.18
   5   1  -3    1.77    0.21
   5   1  -3    2.06    0.17
   5   1  -3    2.00    0.16
   5   1  -3    2.04    0.16
   5   1  -3    1.97    0.18
   5   1  -3    2.32    0.25
  -5  -1   3    1.62    0.21
  -5  -1   3    1.90    0.18
  -5  -1   3    1.78    0.19
   4   1  -3    0.91    0.11
   4   1  -3    0.80    0.07
   4   1  -3    1.01    0.11
   4   1  -3    0.93    0.11
   4   1  -3    0.97    0.15
   4   1  -3    0.94    0.09
   4   1  -3    0.81    0.16
   4   1  -3    0.79    0.07
  -4  -1   3    0.91    0.12
  -4  -1   3    0.87    0.14
  -4  -1   3    0.63    0.14
  -4  -1   3    0.90    0.15
   3   1  -3   26.14    1.07
   3   1  -3   26.81    1.06
   3   1  -3   25.57    1.05
   3   1  -3   27.08    1.11
   3   1  -3   26.42    1.06
   3   1  -3   26.05    1.08
  -3  -1   3   26.84    1.11
  -3  -1   3   26.71    1.09
  -3  -1   3   26.68    1.11
  -3  -1   3   26.85    1.08
   2   1  -3   18.27    0.75
   2   1  -3   17.64    0.72
   2   1  -3   17.73    0.70
  -2  -1   3   17.91    0.72
  -2  -1   3   17.89    0.71
  -2  -1   3   17.85    0.75
  -2  -1   3   17.20    0.71
  -2  -1   3   17.34    0.75
  -2  -1   3   17.77    0.73
   1   1  -3   63.19    2.56
   1   1  -3   63.84    2.57
  -1  -1   3   69.04    2.57
  -1  -1   3   66.46    2.57
  -1  -1   3   62.87    2.57
  -1  -1   3   63.98    2.57
   0   1  -3    0.12    0.05
   0   1  -3    0.10    0.05
   0   1  -3    0.02    0.03
   0   1  -3    0.06    0.04
   0  -1   3    0.11    0.03
   0  -1   3    0.10    0.05
   0  -1   3    0.19    0.04
   0  -1   3    0.11    0.06
   0  -1   3   -0.02    0.03
   0  -1   3    0.14    0.04
  -1   1  -3   67.91    2.66
  -1   1  -3   64.91    2.67
  -1   1  -3   64.38    2.67
  -1   1  -3   70.89    2.70
   1  -1   3   67.35    2.67
   1  -1   3   70.93    2.69
   1  -1   3   67.74    2.67
   1  -1   3   68.02    2.70
  -2   1  -3   18.00    0.75
  -2   1  -3   17.13    0.74
  -2   1  -3   16.52    0.75
   2  -1   3   17.71    0.74
   2  -1   3   18.24    0.73
   2  -1   3   17.25    0.74
   2  -1   3   17.10    0.75
   2  -1   3   18.14    0.74
   2  -1   3   18.03    0.75
  -3   1  -3   26.37    1.10
  -3   1  -3   26.82    1.09
  -3   1  -3   27.00    1.11
   3  -1   3   26.08    1.04
   3  -1   3   26.81    1.09
   3  -1   3   26.84    1.12
   3  -1   3   26.67    1.10
   3  -1   3   26.66    1.11
   3  -1   3   25.30    1.11
   3  -1   3   26.49    1.09
  -4   1  -3    0.76    0.15
  -4   1  -3    0.76    0.13
  -4   1  -3    0.68    0.14
  -4   1  -3    0.88    0.13
   4  -1   3    0.88    0.14
   4  -1   3    0.76    0.14
   4  -1   3    0.81    0.13
   4  -1   3    0.76    0.14
   4  -1   3    0.72    0.14
   4  -1   3    0.72    0.13
  -5   1  -3    1.81    0.20
  -5   1  -3    2.23    0.21
  -5   1  -3    1.59    0.21
  -5   1  -3    1.99    0.22
   5  -1   3    1.92    0.21
   5  -1   3    2.46    0.21
   5  -1   3    1.75    0.24
   5  -1   3    1.59    0.21
   5  -1   3    2.48    0.22
  -6   1  -3    0.00    0.19
  -6   1  -3   -0.21    0.16
   6  -1   3    0.19    0.16
   6  -1   3   -0.12    0.14
   6  -1   3    0.16    0.17
  -7   1  -3   -0.06    0.20
  -7   1  -3    0.31    0.23
   7  -1   3    0.22    0.07
   7  -1   3   -0.01    0.21
  -8   1  -3    0.22    0.26
   8  -1   3    0.34    0.09
  -9   1  -3   -0.02    0.30
   9  -1   3   -0.08    0.09
   9   0  -3    0.19    0.17
   8   0  -3    0.26    0.15
  -8   0   3    0.13    0.22
   7   0  -3    0.10    0.24
   7   0  -3    0.07    0.14
  -7   0   3    0.02    0.18
  -7   0   3    0.27    0.23
   6   0  -3    0.20    0.19
   6   0  -3    0.31    0.14
  -6   0   3    0.21    0.17
  -6   0   3    0.45    0.19
   5   0  -3    1.84    0.13
   5   0  -3    1.30    0.16
   5   0  -3    1.55    0.14
   5   0  -3    1.68    0.18
   5   0  -3    1.63    0.16
   5   0  -3    1.81    0.24
   5   0  -3    1.91    0.21
  -5   0   3    1.38    0.18
  -5   0   3    1.17    0.19
  -5   0   3    1.56    0.18
   4   0  -3    4.48    0.29
   4   0  -3    4.41    0.20
   4   0  -3    4.87    0.23
   4   0  -3    4.79    0.30
   4   0  -3    4.81    0.28
   4   0  -3    4.02    0.26
   4   0  -3    4.55    0.26
  -4   0   3    4.45    0.29
  -4   0   3    4.24    0.28
  -4   0   3    4.83    0.28
  -4   0   3    5.07    0.27
   3   0  -3    3.27    0.21
   3   0  -3    3.35    0.17
   3   0  -3    3.66    0.22
   3   0  -3    3.69    0.18
   3   0  -3    3.89    0.21
  -3   0   3    3.79    0.21
  -3   0   3    3.65    0.21
  -3   0   3    3.79    0.23
  -3   0   3    3.83    0.23
   2   0  -3    2.51    0.15
   2   0  -3    2.31    0.17
   2   0  -3    2.25    0.13
   2   0  -3    2.54    0.12
   2   0  -3    2.54    0.16
  -2   0   3    2.47    0.12
  -2   0   3    2.54    0.15
  -2   0   3    2.23    0.15
  -2   0   3    2.60    0.16
  -2   0   3    2.47    0.11
  -2   0   3    2.44    0.11
   1   0  -3   50.60    2.08
   1   0  -3   53.03    2.08
   1   0  -3   53.67    2.06
   1   0  -3   51.85    2.08
  -1   0   3   53.16    2.09
  -1   0   3   54.16    2.09
  -1   0   3   51.01    2.08
  -1   0   3   51.25    2.08
  -1   0   3   53.05    2.08
  -1   0   3   53.17    2.06
   0   0  -3    9.91    0.46
   0   0  -3   10.16    0.47
   0   0  -3   10.14    0.44
   0   0  -3   10.28    0.47
   0   0   3    9.55    0.47
   0   0   3    9.99    0.46
   0   0   3   10.18    0.44
   0   0   3    9.72    0.47
  -1   0  -3   55.19    2.09
  -1   0  -3   51.50    2.07
  -1   0  -3   51.51    2.05
  -1   0  -3   50.40    2.07
   1   0   3   51.97    2.06
   1   0   3   51.73    2.08
   1   0   3   52.23    2.07
  -2   0  -3    2.53    0.16
  -2   0  -3    2.56    0.18
   2   0   3    2.39    0.17
   2   0   3    2.59    0.17
   2   0   3    2.40    0.15
   2   0   3    2.31    0.16
   2   0   3    2.44    0.15
  -3   0  -3    3.60    0.23
  -3   0  -3    3.75    0.22
  -3   0  -3    3.24    0.23
   3   0   3    3.73    0.24
   3   0   3    3.54    0.17
   3   0   3    3.57    0.23
   3   0   3    3.81    0.22
   3   0   3    3.90    0.23
   3   0   3    3.61    0.24
  -4   0  -3    4.35    0.28
  -4   0  -3    4.69    0.28
  -4   0  -3    4.65    0.29
  -4   0  -3    4.64    0.32
   4   0   3    4.75    0.27
   4   0   3    4.60    0.33
   4   0   3    5.21    0.30
   4   0   3    4.75    0.21
   4   0   3    4.62    0.32
   4   0   3    4.00    0.22
   4   0   3    4.71    0.29
   4   0   3    4.92    0.31
  -5   0  -3    1.41    0.20
  -5   0  -3    1.45    0.20
  -5   0  -3    1.36    0.18
  -5   0  -3    1.50    0.18
   5   0   3    1.38    0.13
   5   0   3    1.46    0.21
   5   0   3    1.32    0.20
   5   0   3    1.38    0.17
   5   0   3    1.89    0.20
   5   0   3    1.58    0.19
   5   0   3    1.66    0.11
  -6   0  -3    0.36    0.18
  -6   0  -3    0.22    0.20
   6   0   3    0.49    0.19
   6   0   3    0.42    0.08
   6   0   3    0.29    0.16
   6   0   3    0.15    0.18
  -7   0  -3    0.07    0.18
  -7   0  -3    0.19    0.25
   7   0   3    0.17    0.19
   7   0   3    0.28    0.09
  -8   0  -3    0.19    0.25
   8   0   3    0.15    0.11
  -9   0  -3   -0.01    0.31
   9   0   3    0.05    0.13
   9  -1  -3   -0.06    0.17
   8  -1  -3    0.08    0.18
   7  -1  -3   -0.02    0.20
   7  -1  -3   -0.19    0.15
  -7   1   3    0.51    0.24
  -7   1   3   -0.05    0.17
   6  -1  -3    4.69    0.35
   6  -1  -3    4.37    0.32
   6  -1  -3    5.21    0.41
  -6   1   3    4.98    0.39
  -6   1   3    5.14    0.33
   5  -1  -3    0.22    0.13
   5  -1  -3    0.03    0.12
   5  -1  -3    0.17    0.10
   5  -1  -3    0.06    0.15
   5  -1  -3   -0.04    0.12
   5  -1  -3    0.09    0.09
  -5   1   3    0.08    0.12
  -5   1   3    0.12    0.13
  -5   1   3    0.04    0.13
  -5   1   3    0.19    0.14
   4  -1  -3    1.10    0.15
   4  -1  -3    1.30    0.12
   4  -1  -3    1.16    0.11
   4  -1  -3    1.16    0.11
   4  -1  -3    1.18    0.14
   4  -1  -3    1.16    0.15
   4  -1  -3    1.26    0.09
   4  -1  -3    1.13    0.14
  -4   1   3    1.01    0.13
  -4   1   3    1.00    0.15
  -4   1   3    0.90    0.14
  -4   1   3    0.99    0.14
  -4   1   3    1.31    0.14
   3  -1  -3   17.80    0.71
   3  -1  -3   17.66    0.73
   3  -1  -3   17.31    0.74
   3  -1  -3   17.26    0.72
   3  -1  -3   16.31    0.70
   3  -1  -3   17.01    0.70
  -3   1   3   17.09    0.72
  -3   1   3   17.85    0.75
  -3   1   3   16.78    0.72
  -3   1   3   17.18    0.74
  -3   1   3   18.00    0.75
   2  -1  -3   29.01    1.19
   2  -1  -3   29.75    1.19
   2  -1  -3   29.73    1.17
   2  -1  -3   29.15    1.19
  -2   1   3   30.49    1.20
  -2   1   3   28.94    1.16
  -2   1   3   29.16    1.17
  -2   1   3   28.71    1.19
  -2   1   3   29.08    1.16
  -2   1   3   30.13    1.20
   1  -1  -3   23.17    0.93
   1  -1  -3   22.97    0.95
   1  -1  -3   21.81    0.94
   1  -1  -3   24.07    0.95
  -1   1   3   22.96    0.94
  -1   1   3   23.62    0.95
  -1   1   3   22.85    0.94
  -1   1   3   23.61    0.94
  -1   1   3   25.04    0.97
  -1   1   3   23.34    0.96
   0  -1  -3    0.01    0.06
   0  -1  -3    0.02    0.05
   0  -1  -3    0.07    0.07
   0  -1  -3   -0.05    0.05
   0  -1  -3    0.01    0.04
   0  -1  -3   -0.07    0.05
   0   1   3    0.05    0.05
   0   1   3    0.07    0.06
   0   1   3   -0.02    0.08
   0   1   3   -0.01    0.04
   0   1   3    0.04    0.05
   0   1   3   -0.05    0.06
  -1  -1  -3   22.29    0.95
  -1  -1  -3   22.09    0.90
  -1  -1  -3   23.33    0.94
   1   1   3   22.34    0.95
   1   1   3   23.25    0.92
   1   1   3   22.13    0.93
  -2  -1  -3   28.68    1.20
  -2  -1  -3   28.85    1.16
  -2  -1  -3   29.97    1.22
  -2  -1  -3   28.54    1.16
   2   1   3   28.85    1.21
   2   1   3   30.02    1.20
   2   1   3   29.69    1.22
   2   1   3   29.28    1.18
   2   1   3   31.52    1.21
  -3  -1  -3   17.24    0.77
  -3  -1  -3   16.85    0.73
   3   1   3   18.03    0.75
   3   1   3   16.68    0.76
   3   1   3   17.97    0.74
   3   1   3   17.59    0.77
   3   1   3   17.07    0.71
  -4  -1  -3    1.19    0.19
  -4  -1  -3    1.10    0.15
  -4  -1  -3    1.25    0.14
  -4  -1  -3    1.10    0.17
   4   1   3    1.39    0.15
   4   1   3    0.93    0.15
   4   1   3    1.04    0.18
   4   1   3    1.19    0.10
   4   1   3    1.23    0.13
  -5  -1  -3   -0.04    0.13
  -5  -1  -3   -0.01    0.11
  -5  -1  -3    0.29    0.16
   5   1   3    0.24    0.14
   5   1   3    0.05    0.12
   5   1   3    0.04    0.07
   5   1   3   -0.02    0.10
  -6  -1  -3    4.54    0.35
  -6  -1  -3    5.52    0.42
   6   1   3    5.17    0.41
   6   1   3    4.44    0.35
   6   1   3    4.98    0.26
  -7  -1  -3    0.08    0.20
  -7  -1  -3    0.41    0.27
   7   1   3    0.33    0.12
   7   1   3    0.11    0.21
  -8  -1  -3   -0.13    0.29
   8   1   3    0.19    0.13
  -9  -1  -3    0.05    0.34
   9   1   3    0.02    0.15
   9  -2  -3   -0.02    0.20
   8  -2  -3   -0.26    0.19
   7  -2  -3    0.16    0.17
   7  -2  -3    0.09    0.23
  -7   2   3    0.42    0.23
   6  -2  -3    0.19    0.13
   6  -2  -3   -0.19    0.19
  -6   2   3    0.16    0.17
  -6   2   3    0.02    0.14
   5  -2  -3    3.32    0.23
   5  -2  -3    2.90    0.27
   5  -2  -3    3.22    0.28
   5  -2  -3    3.46    0.22
   5  -2  -3    3.36    0.26
  -5   2   3    3.28    0.28
  -5   2   3    3.88    0.31
  -5   2   3    3.65    0.28
  -5   2   3    3.14    0.25
   4  -2  -3   19.82    0.80
   4  -2  -3   19.15    0.83
   4  -2  -3   19.28    0.79
   4  -2  -3   19.28    0.81
   4  -2  -3   18.85    0.82
   4  -2  -3   19.07    0.77
   4  -2  -3   18.77    0.78
  -4   2   3   19.55    0.85
  -4   2   3   17.98    0.80
  -4   2   3   17.93    0.82
  -4   2   3   18.55    0.81
  -4   2   3   19.39    0.85
   3  -2  -3   11.11    0.52
   3  -2  -3   11.76    0.50
   3  -2  -3   11.37    0.50
   3  -2  -3   11.34    0.47
   3  -2  -3   12.00    0.49
  -3   2   3   11.40    0.52
  -3   2   3   12.07    0.54
  -3   2   3   10.91    0.50
  -3   2   3   10.97    0.50
   2  -2  -3   14.52    0.59
   2  -2  -3   13.70    0.58
   2  -2  -3   13.60    0.57
   2  -2  -3   14.02    0.59
   2  -2  -3   13.88    0.61
  -2   2   3   13.95    0.57
  -2   2   3   14.37    0.57
  -2   2   3   13.88    0.59
  -2   2   3   14.40    0.62
  -2   2   3   14.98    0.62
  -2   2   3   13.93    0.58
  -2   2   3   13.90    0.59
   1  -2  -3   30.90    1.28
   1  -2  -3   26.63    1.29
   1  -2  -3   31.89    1.30
   1  -2  -3   32.42    1.28
   1  -2  -3   30.90    1.26
   1  -2  -3   32.24    1.29
  -1   2   3   32.67    1.28
  -1   2   3   32.31    1.29
  -1   2   3   33.40    1.32
  -1   2   3   33.37    1.30
  -1   2   3   33.20    1.28
  -1   2   3   32.30    1.28
   0  -2  -3  238.91    9.33
   0  -2  -3  239.70    9.33
   0  -2  -3  233.76    9.33
   0  -2  -3  243.84    9.33
   0  -2  -3  231.21    9.34
   0   2   3  240.53    9.36
   0   2   3  241.02    9.33
   0   2   3  230.91    9.33
   0   2   3  242.38    9.34
   0   2   3  242.84    9.33
   0   2   3  233.74    9.32
  -1  -2  -3   29.10    1.31
  -1  -2  -3   32.31    1.26
  -1  -2  -3   32.72    1.29
   1   2   3   30.30    1.30
   1   2   3   31.62    1.28
   1   2   3   27.79    1.30
   1   2   3   33.64    1.29
   1   2   3   32.48    1.28
   1   2   3   32.79    1.29
   1   2   3   31.62    1.28
  -2  -2  -3   13.70    0.62
  -2  -2  -3   14.48    0.57
  -2  -2  -3   14.35    0.61
  -2  -2  -3   11.98    0.58
   2   2   3   14.42    0.60
   2   2   3   12.12    0.64
   2   2   3   13.62    0.62
   2   2   3   13.89    0.61
   2   2   3   14.05    0.58
   2   2   3   14.11    0.61
   2   2   3   14.38    0.63
  -3  -2  -3   11.20    0.53
  -3  -2  -3   12.20    0.55
  -3  -2  -3   11.81    0.52
  -3  -2  -3   11.61    0.56
   3   2   3   11.08    0.53
   3   2   3   11.00    0.54
   3   2   3   12.88    0.54
   3   2   3   11.42    0.50
   3   2   3   10.67    0.56
  -4  -2  -3   19.16    0.84
  -4  -2  -3   18.71    0.81
  -4  -2  -3   17.84    0.86
  -4  -2  -3   19.50    0.85
   4   2   3   18.26    0.82
   4   2   3   18.86    0.84
   4   2   3   18.93    0.87
   4   2   3   20.11    0.82
   4   2   3   19.09    0.79
  -5  -2  -3    2.95    0.27
  -5  -2  -3    3.39    0.30
  -5  -2  -3    3.09    0.25
   5   2   3    3.36    0.28
   5   2   3    3.30    0.26
   5   2   3    3.55    0.21
   5   2   3    3.27    0.26
  -6  -2  -3    0.07    0.16
  -6  -2  -3   -0.11    0.22
   6   2   3   -0.02    0.19
   6   2   3    0.19    0.11
  -7  -2  -3    0.30    0.26
  -7  -2  -3    0.16    0.20
   7   2   3    0.10    0.13
   7   2   3    0.49    0.22
  -8  -2  -3    0.72    0.33
   8   2   3    0.26    0.16
  -9  -2  -3   -0.39    0.34
   9   2   3   -0.02    0.17
   9  -3  -3   -0.31    0.23
   8  -3  -3   -0.10    0.20
   7  -3  -3   -0.07    0.15
   7  -3  -3   -0.06    0.25
   6  -3  -3    1.66    0.18
   6  -3  -3    1.58    0.25
  -6   3   3    1.15    0.23
   5  -3  -3    0.59    0.12
   5  -3  -3    0.58    0.14
  -5   3   3    0.58    0.17
   4  -3  -3    0.87    0.10
   4  -3  -3    0.84    0.11
   4  -3  -3    1.07    0.12
   4  -3  -3    0.87    0.11
   4  -3  -3    0.76    0.13
  -4   3   3    0.89    0.17
  -4   3   3    0.87    0.12
  -4   3   3    0.92    0.15
  -4   3   3    0.81    0.13
   3  -3  -3    6.38    0.31
   3  -3  -3    6.79    0.32
   3  -3  -3    6.38    0.35
   3  -3  -3    6.23    0.29
   3  -3  -3    6.76    0.32
   3  -3  -3    6.50    0.30
  -3   3   3    6.95    0.36
  -3   3   3    6.08    0.34
  -3   3   3    6.26    0.32
  -3   3   3    6.17    0.30
   2  -3  -3  112.49    4.48
   2  -3  -3  117.85    4.50
   2  -3  -3  114.07    4.50
   2  -3  -3  113.49    4.52
   2  -3  -3  118.39    4.49
  -2   3   3  119.50    4.52
  -2   3   3  117.43    4.53
  -2   3   3  114.44    4.48
  -2   3   3  104.93    4.50
  -2   3   3  111.60    4.48
  -2   3   3  115.35    4.49
  -2   3   3  111.29    4.50
   1  -3  -3   37.52    1.48
   1  -3  -3   36.69    1.49
   1  -3  -3   34.82    1.49
   1  -3  -3   38.17    1.47
   1  -3  -3   36.09    1.46
   1  -3  -3   36.07    1.48
  -1   3   3   33.58    1.52
  -1   3   3   35.62    1.48
  -1   3   3   38.28    1.50
  -1   3   3   37.52    1.47
  -1   3   3   37.87    1.48
  -1   3   3   37.46    1.48
   0  -3  -3    0.07    0.06
   0  -3  -3    0.02    0.05
   0  -3  -3    0.03    0.06
   0  -3  -3   -0.02    0.08
   0  -3  -3    0.02    0.08
   0   3   3    0.00    0.08
   0   3   3    0.04    0.08
   0   3   3    0.01    0.06
   0   3   3    0.03    0.06
   0   3   3    0.03    0.07
   0   3   3    0.03    0.10
   0   3   3   -0.03    0.06
  -1  -3  -3   37.61    1.52
  -1  -3  -3   38.76    1.55
  -1  -3  -3   38.21    1.50
  -1  -3  -3   37.19    1.52
  -1  -3  -3   36.87    1.56
   1   3   3   37.24    1.52
   1   3   3   35.98    1.51
   1   3   3   38.27    1.53
   1   3   3   37.75    1.52
   1   3   3   36.68    1.54
   1   3   3   38.02    1.52
   1   3   3   36.88    1.54
  -2  -3  -3  116.34    4.51
  -2  -3  -3  102.66    4.51
  -2  -3  -3  115.48    4.46
   2   3   3  110.19    4.48
   2   3   3  117.98    4.50
   2   3   3  112.82    4.50
   2   3   3  118.96    4.49
   2   3   3  106.18    4.51
   2   3   3  116.38    4.47
   2   3   3  117.29    4.50
  -3  -3  -3    5.38    0.30
  -3  -3  -3    7.11    0.37
  -3  -3  -3    6.89    0.34
  -3  -3  -3    6.76    0.39
  -3  -3  -3    6.42    0.36
  -3  -3  -3    6.80    0.29
   3   3   3    6.51    0.35
   3   3   3    6.88    0.32
   3   3   3    6.46    0.36
   3   3   3    6.74    0.35
   3   3   3    6.94    0.38
   3   3   3    6.42    0.38
  -4  -3  -3    0.72    0.17
  -4  -3  -3    0.68    0.19
  -4  -3  -3    0.90    0.13
   4   3   3    1.03    0.17
   4   3   3    1.11    0.16
   4   3   3    1.03    0.12
   4   3   3    0.48    0.16
  -5  -3  -3    0.53    0.21
  -5  -3  -3    0.59    0.17
   5   3   3    0.50    0.12
   5   3   3    0.60    0.19
  -6  -3  -3    0.96    0.21
  -6  -3  -3    1.33    0.29
   6   3   3    1.62    0.25
   6   3   3    1.25    0.16
  -7  -3  -3    0.50    0.27
   7   3   3    0.00    0.14
  -8  -3  -3   -0.53    0.32
   8   3   3   -0.06    0.16
  -9  -3  -3   -0.18    0.36
   9   3   3   -0.08    0.18
   9  -4  -3    0.41    0.26
   8  -4  -3    0.03    0.20
   7  -4  -3   -0.18    0.15
   6  -4  -3    0.40    0.14
  -6   4   3    0.19    0.32
   5  -4  -3    0.26    0.12
  -5   4   3    0.22    0.16
   4  -4  -3   19.03    0.80
   4  -4  -3   18.60    0.80
  -4   4   3   18.28    0.83
  -4   4   3   18.46    0.89
   3  -4  -3    5.25    0.28
   3  -4  -3    4.75    0.24
   3  -4  -3    4.78    0.24
   3  -4  -3    4.73    0.24
   3  -4  -3    5.11    0.27
  -3   4   3    5.38    0.33
  -3   4   3    5.31    0.30
  -3   4   3    4.86    0.24
   2  -4  -3    6.42    0.32
   2  -4  -3    6.13    0.29
   2  -4  -3    5.75    0.29
   2  -4  -3    6.49    0.34
   2  -4  -3    6.79    0.32
  -2   4   3    5.72    0.32
  -2   4   3    6.44    0.29
  -2   4   3    6.19    0.35
  -2   4   3    7.10    0.36
  -2   4   3    6.14    0.27
  -2   4   3    6.45    0.30
  -2   4   3    6.30    0.33
   1  -4  -3   10.85    0.44
   1  -4  -3   10.82    0.49
   1  -4  -3   10.68    0.45
   1  -4  -3   10.08    0.47
   1  -4  -3   11.09    0.48
   1  -4  -3   10.62    0.49
  -1   4   3   10.70    0.44
  -1   4   3   10.24    0.50
  -1   4   3   10.89    0.47
  -1   4   3    9.09    0.52
  -1   4   3    8.74    0.46
  -1   4   3   10.33    0.48
  -1   4   3   11.18    0.48
   0  -4  -3   57.87    2.31
   0  -4  -3   59.47    2.33
   0  -4  -3   58.90    2.32
   0  -4  -3   55.68    2.32
   0  -4  -3   57.50    2.33
   0   4   3   57.70    2.34
   0   4   3   56.23    2.31
   0   4   3   57.99    2.31
   0   4   3   58.04    2.36
   0   4   3   56.45    2.32
   0   4   3   61.40    2.34
   0   4   3   59.05    2.34
  -1  -4  -3    9.91    0.48
  -1  -4  -3   10.75    0.47
  -1  -4  -3   10.52    0.52
  -1  -4  -3   10.21    0.49
  -1  -4  -3   10.44    0.51
   1   4   3   10.57    0.48
   1   4   3   10.49    0.49
   1   4   3   10.02    0.47
   1   4   3   11.06    0.50
   1   4   3   10.47    0.50
   1   4   3   10.99    0.48
   1   4   3   10.62    0.49
  -2  -4  -3    6.63    0.37
  -2  -4  -3    6.93    0.36
  -2  -4  -3    6.38    0.31
  -2  -4  -3    6.62    0.35
  -2  -4  -3    5.94    0.38
   2   4   3    6.24    0.35
   2   4   3    6.60    0.34
   2   4   3    6.65    0.35
   2   4   3    6.21    0.36
   2   4   3    6.47    0.36
  -3  -4  -3    4.96    0.30
  -3  -4  -3    4.66    0.28
  -3  -4  -3    4.95    0.32
  -3  -4  -3    4.75    0.34
  -3  -4  -3    5.04    0.25
   3   4   3    4.93    0.34
   3   4   3    5.28    0.31
   3   4   3    4.87    0.32
   3   4   3    4.76    0.32
   3   4   3    4.99    0.28
  -4  -4  -3   17.41    0.79
  -4  -4  -3   18.66    0.84
   4   4   3   18.77    0.78
   4   4   3   17.46    0.82
   4   4   3   18.12    0.84
  -5  -4  -3    0.05    0.21
   5   4   3    0.27    0.13
   5   4   3    0.38    0.19
  -6  -4  -3    0.28    0.26
   6   4   3    0.31    0.14
   6   4   3    0.22    0.19
  -7  -4  -3    0.16    0.31
   7   4   3    0.04    0.16
  -8  -4  -3   -0.04    0.36
   8   4   3    0.17    0.19
  -9  -4  -3   -0.16    0.39
   9   4   3   -0.32    0.20
   8  -5  -3   -0.10    0.20
   7  -5  -3    0.03    0.16
   6  -5  -3    0.25    0.14
   5  -5  -3    0.18    0.13
   4  -5  -3    0.14    0.12
   4  -5  -3    0.17    0.13
  -4   5   3    0.04    0.13
   3  -5  -3    1.42    0.13
   3  -5  -3    1.56    0.16
   3  -5  -3    1.40    0.16
  -3   5   3    1.36    0.16
  -3   5   3    1.86    0.22
  -3   5   3    1.58    0.11
  -3   5   3    1.39    0.11
   2  -5  -3   26.32    1.11
   2  -5  -3   26.17    1.11
   2  -5  -3   25.91    1.08
   2  -5  -3   24.78    1.12
  -2   5   3   27.55    1.09
  -2   5   3   28.48    1.14
  -2   5   3   26.56    1.09
  -2   5   3   26.74    1.15
   1  -5  -3    1.48    0.15
   1  -5  -3    1.10    0.14
   1  -5  -3    1.58    0.13
   1  -5  -3    1.66    0.16
   1  -5  -3    1.33    0.12
   1  -5  -3    1.36    0.14
  -1   5   3    1.50    0.14
  -1   5   3    1.39    0.20
  -1   5   3    1.47    0.18
  -1   5   3    1.38    0.14
  -1   5   3    1.14    0.13
  -1   5   3    1.23    0.11
   0  -5  -3    0.00    0.10
   0  -5  -3    0.15    0.09
   0  -5  -3   -0.06    0.09
   0  -5  -3   -0.02    0.08
   0  -5  -3   -0.03    0.11
   0   5   3    0.01    0.07
   0   5   3    0.07    0.09
   0   5   3   -0.03    0.09
   0   5   3   -0.03    0.12
   0   5   3    0.12    0.08
   0   5   3   -0.06    0.11
  -1  -5  -3    1.50    0.16
  -1  -5  -3    1.22    0.14
  -1  -5  -3    1.50    0.18
  -1  -5  -3    1.45    0.19
  -1  -5  -3    1.56    0.15
   1   5   3    1.28    0.15
   1   5   3    1.50    0.17
   1   5   3    2.08    0.18
   1   5   3    1.61    0.16
   1   5   3    1.35    0.15
   1   5   3    1.38    0.14
  -2  -5  -3   27.42    1.10
  -2  -5  -3   26.52    1.12
  -2  -5  -3   26.51    1.14
  -2  -5  -3   26.53    1.17
  -2  -5  -3   27.38    1.17
  -2  -5  -3   26.78    1.12
  -2  -5  -3   23.87    1.11
   2   5   3   26.99    1.12
   2   5   3   24.97    1.12
   2   5   3   25.59    1.11
   2   5   3   26.47    1.11
   2   5   3   26.64    1.14
   2   5   3   27.39    1.13
   2   5   3   27.99    1.14
  -3  -5  -3    2.01    0.22
  -3  -5  -3    1.45    0.14
  -3  -5  -3    1.61    0.22
  -3  -5  -3    1.21    0.18
   3   5   3    1.61    0.19
   3   5   3    1.64    0.21
   3   5   3    1.32    0.18
   3   5   3    1.45    0.16
  -4  -5  -3    0.32    0.07
  -4  -5  -3    0.26    0.19
   4   5   3    0.10    0.15
   4   5   3    0.13    0.13
  -5  -5  -3    0.51    0.24
   5   5   3    0.40    0.20
   5   5   3    0.49    0.15
  -6  -5  -3    0.13    0.28
   6   5   3   -0.16    0.15
   6   5   3   -0.14    0.22
  -7  -5  -3   -0.11    0.28
   7   5   3    0.13    0.18
  -8  -5  -3    0.03    0.38
   8   5   3    0.18    0.20
   8  -6  -3    0.03    0.21
   7  -6  -3   -0.05    0.17
   6  -6  -3    0.35    0.17
   5  -6  -3    0.02    0.14
   4  -6  -3    0.44    0.14
   4  -6  -3    0.40    0.14
   3  -6  -3    5.08    0.31
   3  -6  -3    4.78    0.31
   3  -6  -3    4.67    0.27
  -3   6   3    4.78    0.24
  -3   6   3    4.77    0.32
   2  -6  -3    3.81    0.28
   2  -6  -3    3.82    0.27
   2  -6  -3    3.64    0.23
  -2   6   3    3.83    0.25
  -2   6   3    3.98    0.24
  -2   6   3    4.02    0.31
  -2   6   3    3.89    0.31
   1  -6  -3    0.47    0.07
   1  -6  -3    0.23    0.12
   1  -6  -3    0.50    0.13
   1  -6  -3    0.43    0.11
   1  -6  -3    0.50    0.12
  -1   6   3    0.43    0.18
  -1   6   3    0.30    0.11
  -1   6   3    0.41    0.10
  -1   6   3    0.68    0.16
  -1   6   3    0.42    0.07
  -1   6   3    0.34    0.11
   0  -6  -3   34.99    1.48
   0  -6  -3   35.17    1.51
   0  -6  -3   35.34    1.52
   0  -6  -3   36.38    1.49
   0  -6  -3   38.44    1.52
   0  -6  -3   37.42    1.52
   0   6   3   34.80    1.48
   0   6   3   38.03    1.53
   0   6   3   36.82    1.49
   0   6   3   38.10    1.56
   0   6   3   37.58    1.54
   0   6   3   37.49    1.52
  -1  -6  -3    0.73    0.13
  -1  -6  -3    0.54    0.12
  -1  -6  -3    0.86    0.17
  -1  -6  -3    0.43    0.13
  -1  -6  -3    0.58    0.14
  -1  -6  -3    0.52    0.12
   1   6   3    0.40    0.12
   1   6   3    0.24    0.11
   1   6   3    0.28    0.12
   1   6   3    0.31    0.13
   1   6   3    0.28    0.11
   1   6   3    0.27    0.13
   1   6   3    0.35    0.14
  -2  -6  -3    3.87    0.28
  -2  -6  -3    3.80    0.32
  -2  -6  -3    3.77    0.33
  -2  -6  -3    3.44    0.29
  -2  -6  -3    3.92    0.26
   2   6   3    3.97    0.27
   2   6   3    3.80    0.29
   2   6   3    3.80    0.28
   2   6   3    3.85    0.29
   2   6   3    4.21    0.28
   2   6   3    3.55    0.27
   2   6   3    3.34    0.30
  -3  -6  -3    4.42    0.36
  -3  -6  -3    4.92    0.27
  -3  -6  -3    4.61    0.34
  -3  -6  -3    3.19    0.32
   3   6   3    4.62    0.31
   3   6   3    4.08    0.35
   3   6   3    4.71    0.33
   3   6   3    4.76    0.32
  -4  -6  -3    0.28    0.10
  -4  -6  -3    0.31    0.21
   4   6   3    0.22    0.15
   4   6   3    0.32    0.19
  -5  -6  -3    0.20    0.24
   5   6   3   -0.03    0.20
   5   6   3    0.02    0.15
  -6  -6  -3    0.04    0.29
   6   6   3    0.00    0.17
  -7  -6  -3    0.24    0.36
   7   6   3    0.21    0.20
  -8  -6  -3   -0.88    0.36
   8   6   3    0.21    0.22
   7  -7  -3    0.39    0.20
   6  -7  -3    0.15    0.18
   5  -7  -3    0.38    0.17
   4  -7  -3    0.17    0.15
   4  -7  -3    0.27    0.16
   3  -7  -3    0.49    0.16
   3  -7  -3    0.66    0.16
  -3   7   3    0.40    0.10
   2  -7  -3    2.06    0.21
   2  -7  -3    1.71    0.19
   2  -7  -3    2.04    0.18
  -2   7   3    1.98    0.18
  -2   7   3    1.81    0.23
   1  -7  -3    5.13    0.33
   1  -7  -3    4.91    0.32
   1  -7  -3    4.69    0.32
   1  -7  -3    4.82    0.29
  -1   7   3    4.71    0.37
  -1   7   3    4.65    0.31
  -1   7   3    5.19    0.32
  -1   7   3    5.18    0.41
   0  -7  -3    0.08    0.11
   0  -7  -3    0.02    0.13
   0  -7  -3    0.05    0.13
   0  -7  -3   -0.02    0.11
   0   7   3   -0.13    0.12
   0   7   3    0.08    0.14
   0   7   3    0.24    0.13
   0   7   3   -0.03    0.13
   0   7   3   -0.24    0.14
  -1  -7  -3    4.58    0.29
  -1  -7  -3    4.85    0.32
  -1  -7  -3    4.79    0.34
  -1  -7  -3    5.13    0.32
   1   7   3    4.92    0.35
   1   7   3    4.91    0.32
   1   7   3    4.92    0.33
   1   7   3    4.97    0.33
   1   7   3    4.90    0.30
   1   7   3    4.83    0.34
   1   7   3    4.71    0.32
  -2  -7  -3    1.97    0.22
  -2  -7  -3    1.67    0.24
  -2  -7  -3    2.07    0.20
  -2  -7  -3    2.28    0.27
  -2  -7  -3    2.18    0.24
   2   7   3    1.99    0.21
   2   7   3    2.25    0.22
   2   7   3    2.17    0.23
   2   7   3    1.90    0.23
   2   7   3    2.21    0.24
   2   7   3    2.09    0.21
  -3  -7  -3    0.65    0.14
  -3  -7  -3    0.50    0.19
   3   7   3    0.53    0.18
   3   7   3    0.27    0.16
  -4  -7  -3    0.30    0.22
  -4  -7  -3    0.13    0.11
   4   7   3    0.07    0.17
   4   7   3    0.33    0.17
  -5  -7  -3    0.49    0.28
   5   7   3    0.40    0.18
   5   7   3    0.32    0.20
  -6  -7  -3    0.30    0.29
   6   7   3   -0.01    0.18
  -7  -7  -3    0.03    0.37
   7   7   3    0.30    0.22
  -8  -7  -3    0.13    0.36
   8   7   3   -0.16    0.23
   7  -8  -3    0.27    0.22
   6  -8  -3    0.27    0.21
   5  -8  -3    0.07    0.18
   4  -8  -3    0.02    0.17
   3  -8  -3    0.23    0.17
   3  -8  -3    0.58    0.17
  -3   8   3    0.37    0.12
   2  -8  -3    0.06    0.13
   2  -8  -3    0.15    0.15
   2  -8  -3   -0.08    0.14
  -2   8   3   -0.02    0.12
   1  -8  -3    2.06    0.23
   1  -8  -3    2.97    0.24
   1  -8  -3    2.16    0.23
  -1   8   3    2.77    0.24
  -1   8   3    2.56    0.23
  -1   8   3    3.22    0.33
   0  -8  -3    0.13    0.15
   0  -8  -3    0.05    0.14
   0  -8  -3   -0.08    0.14
   0   8   3    0.24    0.15
   0   8   3    0.12    0.18
   0   8   3    0.15    0.14
  -1  -8  -3    3.00    0.29
  -1  -8  -3    2.55    0.24
   1   8   3    2.65    0.27
   1   8   3    2.93    0.26
   1   8   3    2.40    0.25
   1   8   3    2.73    0.26
  -2  -8  -3    0.00    0.16
  -2  -8  -3   -0.06    0.14
   2   8   3   -0.09    0.16
   2   8   3   -0.10    0.14
   2   8   3   -0.13    0.15
   2   8   3    0.09    0.16
   2   8   3    0.07    0.15
  -3  -8  -3    0.47    0.16
  -3  -8  -3    0.43    0.21
   3   8   3    0.33    0.17
   3   8   3    0.19    0.16
  -4  -8  -3    0.08    0.23
  -4  -8  -3    0.00    0.13
   4   8   3    0.34    0.20
   4   8   3   -0.04    0.17
  -5  -8  -3    0.22    0.29
  -5  -8  -3    0.16    0.11
   5   8   3    0.13    0.18
  -6  -8  -3   -0.12    0.28
   6   8   3    0.19    0.21
  -7  -8  -3    0.42    0.39
   7   8   3   -0.07    0.22
   7  -9  -3    0.22    0.24
   6  -9  -3    0.06    0.23
   5  -9  -3    0.70    0.23
   4  -9  -3   -0.03    0.20
   3  -9  -3    0.20    0.19
  -3   9   3    0.02    0.13
   2  -9  -3    0.35    0.19
   2  -9  -3    0.40    0.16
  -2   9   3    0.34    0.16
   1  -9  -3   -0.14    0.17
   1  -9  -3    0.13    0.16
  -1   9   3    0.04    0.14
  -1   9   3    0.29    0.16
   0  -9  -3   -0.01    0.16
   0   9   3    0.38    0.23
   0   9   3   -0.08    0.15
   0   9   3    0.15    0.16
  -1  -9  -3    0.17    0.16
   1   9   3    0.17    0.16
   1   9   3    0.11    0.17
   1   9   3   -0.03    0.17
  -2  -9  -3   -0.01    0.16
   2   9   3    0.02    0.17
   2   9   3    0.17    0.19
  -3  -9  -3    0.18    0.17
  -3  -9  -3    0.09    0.22
   3   9   3    0.04    0.17
   3   9   3   -0.09    0.18
  -4  -9  -3    0.19    0.16
  -4  -9  -3    0.59    0.26
   4   9   3    0.28    0.19
   4   9   3   -0.12    0.21
  -5  -9  -3    0.72    0.15
  -5  -9  -3    0.98    0.33
   5   9   3    0.90    0.23
  -6  -9  -3   -0.10    0.33
   6   9   3    0.26    0.22
  -7  -9  -3    0.07    0.40
   7   9   3   -0.42    0.23
   6 -10  -3   -0.03    0.24
   5 -10  -3    0.57    0.26
   4 -10  -3    0.01    0.22
   3 -10  -3    0.08    0.21
  -3  10   3    0.31    0.15
   2 -10  -3   -0.11    0.23
   2 -10  -3   -0.17    0.19
  -2  10   3   -0.06    0.16
  -2  10   3    0.13    0.18
  -1  10   3   -0.08    0.17
   0 -10  -3    1.66    0.24
   0  10   3    1.76    0.26
   0  10   3    1.34    0.23
  -1 -10  -3   -0.14    0.18
   1  10   3    0.26    0.20
   1  10   3    0.04    0.19
  -2 -10  -3    0.12    0.19
   2  10   3    0.13    0.19
  -3 -10  -3    0.32    0.19
   3  10   3    0.11    0.21
  -4 -10  -3   -0.03    0.27
  -4 -10  -3    0.31    0.18
   4  10   3    0.11    0.22
  -5 -10  -3    0.22    0.33
  -5 -10  -3    0.03    0.15
   5  10   3   -0.33    0.21
  -6 -10  -3   -0.44    0.34
   6  10   3   -0.28    0.23
   6 -11  -3   -0.26    0.27
   5 -11  -3    0.01    0.26
   4 -11  -3   -0.15    0.23
   3 -11  -3    0.18    0.24
  -3  11   3    0.78    0.19
   2 -11  -3    0.42    0.24
  -2  11   3    0.63    0.20
  -2  11   3    0.27    0.21
  -1  11   3    0.23    0.20
   0  11   3    0.08    0.21
  -1 -11  -3    0.43    0.23
   1  11   3    0.01    0.21
  -2 -11  -3    0.52    0.22
  -3 -11  -3    0.74    0.23
  -4 -11  -3    0.00    0.20
  -5 -11  -3    0.13    0.18
  -5 -11  -3    0.03    0.32
   5  11   3    0.01    0.25
  -6 -11  -3   -0.14    0.37
   6  11   3   -0.07    0.25
   5 -12  -3   -0.07    0.29
   4 -12  -3   -0.28    0.27
  -3  12   3    0.10    0.19
  -2  12   3   -0.22    0.21
  -1  12   3    0.48    0.26
  -1  12   3    0.36    0.23
   0  12   3    0.01    0.22
  -1 -12  -3    0.18    0.24
   1  12   3    0.28    0.25
  -2 -12  -3   -0.03    0.23
  -3 -12  -3   -0.21    0.22
  -4 -12  -3   -0.28    0.20
  -5 -12  -3   -0.32    0.19
   4 -13  -3   -0.35    0.29
  -3  13   3   -0.09    0.20
  -2  13   3    0.24    0.23
  -1  13   3    0.25    0.24
  -1  13   3   -0.20    0.26
   0  13   3    0.11    0.26
  -1 -13  -3   -0.01    0.25
   1  13   3    0.57    0.28
  -2 -13  -3    0.45    0.27
  -3 -13  -3    0.05    0.25
  -2  14   3   -0.08    0.43
  -1  14   3    0.30    0.30
  -1  14   3    0.19    0.25
   0  14   3    0.24    0.32
   0  14   3    0.35    0.29
  -1 -14  -3    0.56    0.31
   1  14   3    0.30    0.31
  -2 -14  -3   -0.05    0.27
  -2 -16   4    0.07    0.24
   1  16  -4    0.26    0.26
  -1 -16   4    0.19    0.31
   0  16  -4    0.13    0.25
   0 -16   4    0.25    0.31
  -1  16  -4    0.17    0.24
   1 -16   4    0.21    0.26
  -2  16  -4    0.19    0.20
   2 -16   4    0.01    0.26
  -4 -15   4   -0.01    0.29
  -3 -15   4    0.18    0.22
  -2 -15   4    0.16    0.22
   1  15  -4    0.67    0.25
  -1 -15   4    0.35    0.27
   0  15  -4   -0.20    0.22
   0 -15   4    0.25    0.29
  -1  15  -4    0.25    0.22
   1 -15   4    0.38    0.28
  -2  15  -4   -0.03    0.19
   2 -15   4   -0.49    0.27
  -3  15  -4    0.15    0.15
   3 -15   4   -0.03    0.28
   3 -15   4    0.12    0.28
   4 -15   4   -0.25    0.28
   4 -15   4   -0.05    0.28
  -5 -14   4    0.18    0.20
  -4 -14   4    0.14    0.21
  -3 -14   4    0.10    0.21
  -2 -14   4    0.55    0.26
  -2 -14   4    0.32    0.21
   1  14  -4    0.42    0.23
  -1 -14   4    0.20    0.21
  -1 -14   4    0.36    0.25
   0  14  -4    0.05    0.20
   0 -14   4    0.15    0.25
  -1  14  -4    0.30    0.20
   1 -14   4    0.12    0.26
  -2  14  -4    0.36    0.18
   2 -14   4   -0.18    0.24
   2 -14   4    0.22    0.23
  -3  14  -4    0.10    0.14
   3 -14   4    0.02    0.23
   3 -14   4   -0.19    0.26
   4 -14   4   -0.04    0.26
   4 -14   4    0.24    0.28
   5 -14   4    0.15    0.28
   6  13  -4    0.57    0.30
  -6 -13   4    0.61    0.21
  -6 -13   4    0.80    0.35
  -5 -13   4    0.30    0.19
  -5 -13   4    0.43    0.30
  -4 -13   4    1.71    0.24
  -3 -13   4    0.20    0.19
  -2 -13   4    0.26    0.23
  -2 -13   4    0.16    0.18
   1  13  -4   -0.07    0.20
  -1 -13   4   -0.25    0.20
  -1 -13   4   -0.15    0.17
   0  13  -4   -0.12    0.18
   0 -13   4   -0.09    0.20
  -1  13  -4    0.14    0.18
   1 -13   4   -0.03    0.23
  -2  13  -4    0.06    0.16
   2 -13   4    0.02    0.23
   2 -13   4    0.10    0.21
  -3  13  -4    0.11    0.12
   3 -13   4    0.00    0.24
   3 -13   4    0.22    0.25
   4 -13   4    1.25    0.30
   4 -13   4    1.68    0.31
   5 -13   4    0.32    0.28
   6 -13   4    0.57    0.29
   6  12  -4    0.22    0.27
  -6 -12   4    0.66    0.32
   5  12  -4    0.21    0.25
  -5 -12   4    0.86    0.19
  -5 -12   4    0.28    0.27
  -4 -12   4    1.38    0.28
  -4 -12   4    1.21    0.21
  -3 -12   4    0.11    0.17
   2  12  -4    0.20    0.21
  -2 -12   4    0.35    0.23
  -2 -12   4    0.29    0.18
   1  12  -4    1.04    0.21
  -1 -12   4    0.87    0.25
  -1 -12   4    0.90    0.19
   0  12  -4    4.57    0.34
   0 -12   4    4.23    0.36
  -1  12  -4    0.65    0.18
   1 -12   4    1.00    0.23
   1 -12   4    1.00    0.25
  -2  12  -4    0.31    0.15
   2 -12   4    0.56    0.23
   2 -12   4    0.29    0.22
  -3  12  -4    0.11    0.11
   3 -12   4    0.39    0.23
   3 -12   4   -0.10    0.22
   4 -12   4    1.58    0.28
   4 -12   4    1.35    0.28
   5 -12   4    0.41    0.25
   5 -12   4    0.37    0.23
   6 -12   4    0.70    0.28
   7  11  -4    0.23    0.28
  -7 -11   4    0.29    0.34
   6  11  -4    0.80    0.27
  -6 -11   4    0.43    0.28
   5  11  -4   -0.09    0.22
  -5 -11   4    0.25    0.26
  -5 -11   4    0.30    0.15
   4  11  -4    0.30    0.19
   4  11  -4   -0.04    0.21
  -4 -11   4    0.11    0.15
  -4 -11   4    0.04    0.20
  -4 -11   4    0.24    0.23
   3  11  -4    0.82    0.25
  -3 -11   4    1.09    0.19
  -3 -11   4    0.77    0.21
   2  11  -4   10.43    0.59
   2  11  -4   10.89    0.58
  -2 -11   4   12.10    0.58
  -2 -11   4   10.87    0.58
  -2 -11   4   10.37    0.59
   1  11  -4    0.79    0.19
  -1 -11   4    0.53    0.17
  -1 -11   4    0.79    0.21
   0  11  -4   -0.14    0.14
   0  11  -4    0.21    0.19
   0 -11   4    0.38    0.18
   0 -11   4   -0.03    0.17
   0 -11   4   -0.02    0.15
  -1  11  -4    0.77    0.17
   1 -11   4    0.71    0.21
   1 -11   4    0.93    0.20
  -2  11  -4   10.53    0.52
   2 -11   4   10.96    0.59
   2 -11   4   11.42    0.60
  -3  11  -4    1.06    0.13
   3 -11   4    1.12    0.24
   3 -11   4    1.08    0.22
   4 -11   4   -0.36    0.20
   4 -11   4    0.27    0.20
   5 -11   4    0.41    0.22
   5 -11   4    0.10    0.22
   6 -11   4    0.96    0.26
   7 -11   4    0.17    0.25
   7  10  -4    0.01    0.26
  -7 -10   4   -0.07    0.31
   6  10  -4    0.06    0.23
  -6 -10   4    0.20    0.29
   5  10  -4    0.29    0.23
   5  10  -4    0.40    0.23
  -5 -10   4    0.56    0.22
  -5 -10   4    0.71    0.27
  -5 -10   4    0.86    0.15
   4  10  -4    4.90    0.40
   4  10  -4    5.02    0.39
  -4 -10   4    5.65    0.42
  -4 -10   4    4.96    0.40
  -4 -10   4    4.55    0.51
  -4 -10   4    4.90    0.33
   3  10  -4    0.98    0.19
   3  10  -4    0.85    0.20
  -3 -10   4    0.76    0.16
  -3 -10   4    1.07    0.20
  -3 -10   4    1.03    0.19
  -3 -10   4    0.72    0.23
   2  10  -4    0.09    0.15
   2  10  -4    0.01    0.17
   2  10  -4   -0.07    0.13
   2  10  -4   -0.20    0.15
   2  10  -4   -0.05    0.13
  -2 -10   4    0.03    0.13
  -2 -10   4   -0.12    0.17
  -2 -10   4   -0.02    0.14
  -2 -10   4   -0.15    0.13
  -2 -10   4   -0.08    0.13
   1  10  -4    0.72    0.17
   1  10  -4    0.60    0.20
   1  10  -4    0.99    0.19
  -1 -10   4    0.81    0.17
  -1 -10   4    0.72    0.18
  -1 -10   4    1.13    0.20
  -1 -10   4    0.84    0.16
   0  10  -4    8.31    0.44
   0  10  -4    7.72    0.45
   0 -10   4    7.81    0.45
   0 -10   4    8.41    0.44
   0 -10   4    8.59    0.47
   0 -10   4    8.40    0.47
   0 -10   4    7.79    0.45
  -1  10  -4    1.13    0.16
  -1  10  -4    0.43    0.17
   1 -10   4    1.26    0.21
   1 -10   4    0.89    0.22
   1 -10   4    0.83    0.19
   1 -10   4    0.97    0.20
  -2  10  -4    0.01    0.10
   2 -10   4   -0.07    0.16
  -3  10  -4    1.09    0.11
   3 -10   4    0.83    0.20
   4 -10   4    4.93    0.39
   5 -10   4    0.41    0.20
   5 -10   4    0.97    0.22
   6 -10   4    0.34    0.25
   6 -10   4    0.19    0.21
   7 -10   4    0.07    0.22
   8   9  -4    0.05    0.28
  -8  -9   4    0.06    0.36
   7   9  -4   -0.04    0.25
  -7  -9   4    0.25    0.29
   6   9  -4    0.47    0.23
  -6  -9   4    0.15    0.29
   5   9  -4    1.04    0.24
   5   9  -4    1.15    0.26
  -5  -9   4    1.23    0.25
  -5  -9   4    1.13    0.25
  -5  -9   4    1.09    0.15
   4   9  -4    0.17    0.18
   4   9  -4    0.38    0.19
  -4  -9   4    0.36    0.24
  -4  -9   4    0.63    0.21
  -4  -9   4    0.12    0.12
  -4  -9   4    0.41    0.20
   3   9  -4   10.46    0.53
   3   9  -4    9.48    0.52
  -3  -9   4    9.51    0.56
  -3  -9   4    9.66    0.52
  -3  -9   4   10.34    0.50
  -3  -9   4   10.69    0.54
   2   9  -4    0.28    0.14
   2   9  -4    0.55    0.16
   2   9  -4    0.37    0.15
   2   9  -4    0.41    0.16
   2   9  -4    0.38    0.15
  -2  -9   4    0.34    0.15
  -2  -9   4    0.49    0.14
  -2  -9   4    0.30    0.13
  -2  -9   4    0.43    0.16
  -2  -9   4    0.21    0.13
   1   9  -4    1.37    0.14
   1   9  -4    1.49    0.18
   1   9  -4    1.29    0.18
   1   9  -4    1.11    0.15
  -1  -9   4    1.10    0.20
  -1  -9   4    1.68    0.17
  -1  -9   4    1.12    0.18
  -1  -9   4    1.07    0.16
  -1  -9   4    1.40    0.14
  -1  -9   4    1.15    0.14
  -1  -9   4    1.30    0.14
   0   9  -4   -0.03    0.11
   0   9  -4    0.13    0.12
   0   9  -4   -0.14    0.11
   0  -9   4   -0.09    0.10
   0  -9   4   -0.01    0.11
   0  -9   4    0.15    0.11
   0  -9   4   -0.14    0.10
   0  -9   4    0.12    0.14
   0  -9   4    0.00    0.12
  -1   9  -4    1.10    0.15
  -1   9  -4    1.32    0.19
   1  -9   4    1.09    0.17
   1  -9   4    1.53    0.19
   1  -9   4    1.37    0.20
  -2   9  -4    0.45    0.10
   2  -9   4    0.54    0.16
   2  -9   4    0.46    0.17
  -3   9  -4   10.22    0.42
   3  -9   4   10.00    0.54
   3  -9   4   10.02    0.56
   4  -9   4    0.34    0.19
   5  -9   4    1.17    0.22
   6  -9   4    1.04    0.25
   7  -9   4    0.42    0.20
   8  -9   4    0.22    0.22
   8   8  -4    0.04    0.26
  -8  -8   4    0.92    0.37
   7   8  -4    0.15    0.24
  -7  -8   4   -0.16    0.31
   6   8  -4    1.53    0.26
  -6  -8   4    1.31    0.32
   5   8  -4    4.79    0.39
   5   8  -4    5.19    0.42
  -5  -8   4    4.57    0.27
  -5  -8   4    5.25    0.40
  -5  -8   4    4.68    0.40
   4   8  -4    0.51    0.19
   4   8  -4    0.87    0.19
  -4  -8   4    0.57    0.12
  -4  -8   4    0.62    0.21
  -4  -8   4    0.56    0.18
  -4  -8   4    0.74    0.23
   3   8  -4    3.64    0.30
   3   8  -4    3.34    0.28
  -3  -8   4    3.80    0.28
  -3  -8   4    4.07    0.26
  -3  -8   4    3.70    0.30
  -3  -8   4    3.81    0.31
   2   8  -4    2.73    0.22
   2   8  -4    2.68    0.22
   2   8  -4    2.12    0.22
   2   8  -4    2.22    0.21
   2   8  -4    2.63    0.23
  -2  -8   4    2.23    0.20
  -2  -8   4    2.90    0.24
  -2  -8   4    2.54    0.23
  -2  -8   4    2.56    0.20
  -2  -8   4    2.57    0.21
   1   8  -4    4.75    0.30
   1   8  -4    4.87    0.28
   1   8  -4    4.69    0.27
   1   8  -4    5.15    0.30
   1   8  -4    5.05    0.31
  -1  -8   4    5.11    0.28
  -1  -8   4    4.62    0.30
  -1  -8   4    5.50    0.31
  -1  -8   4    4.79    0.27
  -1  -8   4    5.02    0.29
  -1  -8   4    4.73    0.30
  -1  -8   4    4.93    0.27
   0   8  -4    1.18    0.15
   0   8  -4    1.16    0.15
   0   8  -4    0.98    0.14
   0   8  -4    1.04    0.10
   0   8  -4    0.95    0.10
   0  -8   4    1.15    0.14
   0  -8   4    1.03    0.15
   0  -8   4    1.15    0.14
   0  -8   4    1.05    0.13
   0  -8   4    0.88    0.13
   0  -8   4    1.05    0.15
  -1   8  -4    5.51    0.34
  -1   8  -4    4.84    0.28
  -1   8  -4    4.82    0.32
   1  -8   4    4.28    0.27
   1  -8   4    5.53    0.32
   1  -8   4    4.81    0.26
   1  -8   4    5.11    0.30
   1  -8   4    4.62    0.31
   1  -8   4    4.64    0.31
  -2   8  -4    2.41    0.23
  -2   8  -4    2.54    0.25
  -2   8  -4    2.46    0.17
   2  -8   4    2.52    0.24
   2  -8   4    2.57    0.22
   2  -8   4    2.40    0.22
   2  -8   4    2.11    0.23
   3  -8   4    3.33    0.27
   3  -8   4    3.64    0.23
   3  -8   4    3.29    0.27
   4  -8   4    0.88    0.21
   4  -8   4    0.50    0.18
   5  -8   4    4.63    0.35
   5  -8   4    5.16    0.29
   6  -8   4    1.03    0.23
   6  -8   4    1.47    0.17
   8  -8   4   -0.09    0.19
   8   7  -4   -0.20    0.24
  -8  -7   4   -0.08    0.34
   7   7  -4   -0.02    0.22
  -7  -7   4    0.73    0.32
   6   7  -4    0.72    0.27
   6   7  -4    0.23    0.20
  -6  -7   4    0.45    0.27
  -6  -7   4    0.38    0.25
   5   7  -4    0.90    0.24
   5   7  -4    0.80    0.19
  -5  -7   4    0.49    0.21
  -5  -7   4    1.04    0.24
   4   7  -4   13.30    0.66
   4   7  -4   12.35    0.62
  -4  -7   4   12.69    0.57
  -4  -7   4   12.55    0.65
  -4  -7   4   13.73    0.65
   3   7  -4    4.27    0.30
   3   7  -4    4.26    0.31
   3   7  -4    3.99    0.31
   3   7  -4    4.33    0.30
  -3  -7   4    4.16    0.25
  -3  -7   4    4.45    0.31
  -3  -7   4    4.24    0.31
  -3  -7   4    4.34    0.33
   2   7  -4    6.42    0.35
   2   7  -4    6.80    0.38
   2   7  -4    6.82    0.30
   2   7  -4    6.50    0.36
   2   7  -4    6.23    0.34
  -2  -7   4    6.70    0.35
  -2  -7   4    6.56    0.36
  -2  -7   4    6.63    0.35
  -2  -7   4    6.06    0.34
  -2  -7   4    6.38    0.38
  -2  -7   4    5.77    0.29
  -2  -7   4    6.44    0.36
  -2  -7   4    6.57    0.29
  -2  -7   4    6.89    0.33
   1   7  -4    9.77    0.48
   1   7  -4   10.03    0.49
   1   7  -4   10.17    0.46
   1   7  -4    9.92    0.47
   1   7  -4   10.54    0.46
  -1  -7   4    9.95    0.45
  -1  -7   4   10.11    0.45
  -1  -7   4    9.95    0.48
  -1  -7   4   10.20    0.47
  -1  -7   4    9.85    0.48
  -1  -7   4    9.96    0.48
  -1  -7   4   10.58    0.46
  -1  -7   4   10.09    0.47
   0   7  -4    0.06    0.08
   0   7  -4    0.03    0.09
   0   7  -4    0.02    0.05
   0   7  -4   -0.04    0.08
   0   7  -4    0.03    0.06
   0  -7   4    0.02    0.10
   0  -7   4    0.10    0.06
   0  -7   4    0.09    0.10
   0  -7   4    0.01    0.08
   0  -7   4    0.04    0.08
   0  -7   4   -0.11    0.08
   0  -7   4   -0.01    0.08
  -1   7  -4   10.41    0.49
  -1   7  -4   11.18    0.53
  -1   7  -4   10.33    0.46
   1  -7   4   10.02    0.46
   1  -7   4    9.44    0.49
   1  -7   4    9.54    0.49
   1  -7   4   10.92    0.50
   1  -7   4    9.96    0.46
   1  -7   4   10.96    0.50
  -2   7  -4    6.43    0.36
  -2   7  -4    6.46    0.38
  -2   7  -4    6.08    0.29
  -2   7  -4    6.44    0.30
   2  -7   4    6.70    0.32
   2  -7   4    5.99    0.32
   2  -7   4    6.51    0.37
   2  -7   4    6.81    0.36
   2  -7   4    7.00    0.37
  -3   7  -4    4.22    0.25
  -3   7  -4    3.74    0.31
   3  -7   4    4.48    0.25
   3  -7   4    4.76    0.32
   3  -7   4    4.49    0.30
   3  -7   4    4.34    0.31
   3  -7   4    3.72    0.28
   4  -7   4   13.15    0.56
   4  -7   4   12.60    0.63
   4  -7   4   12.25    0.62
   5  -7   4    0.87    0.12
   5  -7   4    1.05    0.21
   6  -7   4    0.27    0.21
   6  -7   4    0.08    0.10
   7  -7   4    0.24    0.12
   7  -7   4    0.32    0.25
   8  -7   4    0.17    0.12
   8  -7   4    0.13    0.17
   9   6  -4   -0.34    0.25
  -9  -6   4    0.03    0.35
   8   6  -4   -0.25    0.22
  -8  -6   4    0.10    0.32
   7   6  -4   -0.04    0.19
  -7  -6   4    0.14    0.26
   6   6  -4    4.59    0.36
   6   6  -4    4.36    0.42
  -6  -6   4    4.07    0.37
  -6  -6   4    4.48    0.40
   5   6  -4    0.73    0.23
   5   6  -4    0.32    0.16
  -5  -6   4    0.73    0.22
  -5  -6   4    0.86    0.23
   4   6  -4    7.67    0.47
   4   6  -4    7.98    0.41
  -4  -6   4    7.54    0.45
  -4  -6   4    8.24    0.46
  -4  -6   4    7.85    0.37
   3   6  -4   -0.12    0.15
   3   6  -4    0.03    0.11
   3   6  -4   -0.01    0.08
   3   6  -4   -0.01    0.13
   3   6  -4    0.05    0.10
   3   6  -4    0.12    0.14
  -3  -6   4    0.07    0.13
  -3  -6   4    0.08    0.12
  -3  -6   4    0.02    0.08
  -3  -6   4    0.03    0.07
  -3  -6   4    0.03    0.11
   2   6  -4   14.68    0.66
   2   6  -4   16.44    0.67
   2   6  -4   15.73    0.70
   2   6  -4   15.59    0.68
   2   6  -4   15.51    0.66
   2   6  -4   15.47    0.68
  -2  -6   4   14.43    0.66
  -2  -6   4   15.16    0.62
  -2  -6   4   14.64    0.62
  -2  -6   4   15.61    0.68
  -2  -6   4   15.90    0.68
  -2  -6   4   15.41    0.66
  -2  -6   4   15.65    0.67
  -2  -6   4   15.06    0.70
  -2  -6   4   15.54    0.68
   1   6  -4   14.09    0.59
   1   6  -4   13.93    0.60
   1   6  -4   13.69    0.60
   1   6  -4   13.56    0.60
   1   6  -4   14.05    0.62
  -1  -6   4   14.04    0.58
  -1  -6   4   14.47    0.60
  -1  -6   4   13.41    0.61
  -1  -6   4   14.10    0.61
  -1  -6   4   14.52    0.60
  -1  -6   4   13.43    0.62
  -1  -6   4   13.27    0.58
  -1  -6   4   13.65    0.60
   0   6  -4   33.30    1.34
   0   6  -4   32.64    1.37
   0   6  -4   33.50    1.36
   0   6  -4   33.53    1.34
   0   6  -4   33.63    1.38
   0   6  -4   33.36    1.36
   0  -6   4   32.63    1.37
   0  -6   4   33.52    1.36
   0  -6   4   34.29    1.34
   0  -6   4   33.93    1.37
   0  -6   4   33.34    1.37
   0  -6   4   33.96    1.36
   0  -6   4   33.87    1.36
  -1   6  -4   12.90    0.61
  -1   6  -4   13.91    0.58
  -1   6  -4   13.84    0.65
  -1   6  -4   14.03    0.62
   1  -6   4   13.52    0.62
   1  -6   4   14.01    0.61
   1  -6   4   13.74    0.60
   1  -6   4   13.44    0.59
   1  -6   4   14.47    0.62
   1  -6   4   13.92    0.61
   1  -6   4   13.64    0.59
  -2   6  -4   15.45    0.63
  -2   6  -4   15.70    0.69
  -2   6  -4   15.01    0.69
  -2   6  -4   14.72    0.63
  -2   6  -4   15.15    0.69
   2  -6   4   15.13    0.68
   2  -6   4   15.34    0.69
   2  -6   4   16.01    0.65
   2  -6   4   15.07    0.68
   2  -6   4   16.03    0.69
   2  -6   4   15.51    0.70
  -3   6  -4    0.00    0.08
  -3   6  -4   -0.09    0.12
   3  -6   4   -0.02    0.12
   3  -6   4   -0.02    0.08
   3  -6   4    0.10    0.12
   3  -6   4    0.08    0.07
   3  -6   4   -0.01    0.05
   3  -6   4   -0.04    0.11
   3  -6   4    0.29    0.13
  -4   6  -4    7.04    0.38
   4  -6   4    7.76    0.43
   4  -6   4    7.67    0.34
   4  -6   4    7.42    0.39
   4  -6   4    6.54    0.47
   4  -6   4    7.72    0.44
   4  -6   4    7.74    0.37
   5  -6   4    0.72    0.09
   5  -6   4    0.71    0.12
   5  -6   4    0.63    0.18
   5  -6   4    0.50    0.17
   6  -6   4    4.36    0.23
   7  -6   4    0.18    0.09
   7  -6   4   -0.22    0.22
   8  -6   4    0.02    0.09
   9  -6   4   -0.02    0.14
   9   5  -4   -0.13    0.23
  -9  -5   4    0.48    0.35
   8   5  -4    0.14    0.21
  -8  -5   4   -0.05    0.30
   7   5  -4    0.32    0.18
  -7  -5   4    0.13    0.27
   6   5  -4    1.17    0.26
   6   5  -4    1.74    0.21
  -6  -5   4    1.45    0.26
  -6  -5   4    1.71    0.27
   5   5  -4    0.58    0.21
   5   5  -4    0.56    0.14
  -5  -5   4    0.62    0.22
  -5  -5   4    0.70    0.21
   4   5  -4    8.07    0.44
   4   5  -4    7.48    0.36
   4   5  -4    7.90    0.39
   4   5  -4    8.05    0.46
  -4  -5   4    6.50    0.34
  -4  -5   4    7.68    0.42
  -4  -5   4    7.55    0.32
  -4  -5   4    8.06    0.44
   3   5  -4   15.67    0.68
   3   5  -4   16.62    0.71
   3   5  -4   15.84    0.70
   3   5  -4   15.96    0.70
   3   5  -4   17.37    0.74
   3   5  -4   16.26    0.71
   3   5  -4   16.73    0.75
  -3  -5   4   15.34    0.68
  -3  -5   4   15.57    0.73
  -3  -5   4   16.25    0.76
  -3  -5   4   17.07    0.69
  -3  -5   4   16.63    0.74
  -3  -5   4   16.90    0.73
  -3  -5   4   16.69    0.68
   2   5  -4   61.13    2.37
   2   5  -4   57.69    2.34
   2   5  -4   57.83    2.32
   2   5  -4   61.61    2.36
   2   5  -4   56.92    2.33
  -2  -5   4   51.87    2.33
  -2  -5   4   60.60    2.33
  -2  -5   4   53.02    2.29
  -2  -5   4   60.39    2.35
  -2  -5   4   58.94    2.37
  -2  -5   4   60.54    2.35
  -2  -5   4   60.81    2.34
  -2  -5   4   61.26    2.36
   1   5  -4    5.50    0.30
   1   5  -4    5.80    0.28
   1   5  -4    5.39    0.27
   1   5  -4    5.37    0.25
   1   5  -4    5.41    0.27
  -1  -5   4    5.64    0.27
  -1  -5   4    5.68    0.25
  -1  -5   4    5.37    0.28
  -1  -5   4    5.53    0.25
  -1  -5   4    5.62    0.27
  -1  -5   4    5.33    0.29
  -1  -5   4    5.76    0.28
  -1  -5   4    5.16    0.27
   0   5  -4   -0.01    0.06
   0   5  -4    0.04    0.06
   0   5  -4    0.07    0.08
   0   5  -4    0.03    0.06
   0   5  -4    0.21    0.07
   0   5  -4   -0.03    0.04
   0  -5   4   -0.05    0.04
   0  -5   4    0.05    0.06
   0  -5   4    0.01    0.08
   0  -5   4   -0.01    0.06
   0  -5   4    0.01    0.06
   0  -5   4   -0.09    0.05
   0  -5   4    0.01    0.06
   0  -5   4    0.04    0.06
  -1   5  -4    5.44    0.29
  -1   5  -4    5.37    0.22
  -1   5  -4    5.49    0.29
  -1   5  -4    5.50    0.28
  -1   5  -4    5.53    0.33
  -1   5  -4    5.29    0.25
   1  -5   4    5.46    0.28
   1  -5   4    5.22    0.28
   1  -5   4    5.24    0.25
   1  -5   4    5.37    0.28
   1  -5   4    5.40    0.29
   1  -5   4    5.21    0.27
   1  -5   4    5.24    0.25
   1  -5   4    5.46    0.28
  -2   5  -4   61.24    2.38
  -2   5  -4   58.89    2.37
  -2   5  -4   57.88    2.37
  -2   5  -4   61.49    2.32
  -2   5  -4   58.19    2.31
   2  -5   4   60.31    2.38
   2  -5   4   60.33    2.37
   2  -5   4   59.02    2.37
   2  -5   4   59.33    2.40
   2  -5   4   59.39    2.33
   2  -5   4   59.66    2.37
   2  -5   4   57.78    2.31
   2  -5   4   50.69    2.32
   2  -5   4   60.22    2.34
  -3   5  -4   16.76    0.75
  -3   5  -4   16.19    0.71
   3  -5   4   15.91    0.68
   3  -5   4   17.15    0.69
   3  -5   4   16.66    0.74
   3  -5   4   16.27    0.67
   3  -5   4   14.69    0.77
   3  -5   4   17.07    0.74
   3  -5   4   17.46    0.68
   3  -5   4   16.06    0.74
  -4   5  -4    7.54    0.45
  -4   5  -4    8.23    0.41
   4  -5   4    7.92    0.36
   4  -5   4    7.48    0.37
   4  -5   4    7.82    0.43
   4  -5   4    7.96    0.34
   4  -5   4    7.89    0.44
   4  -5   4    7.54    0.41
   4  -5   4    7.50    0.42
   4  -5   4    8.05    0.46
  -5   5  -4    0.41    0.15
   5  -5   4    0.53    0.18
   5  -5   4    0.59    0.07
   5  -5   4    0.68    0.10
   5  -5   4    0.58    0.16
   5  -5   4    0.63    0.20
   6  -5   4    1.59    0.14
   6  -5   4    1.70    0.11
   6  -5   4    1.80    0.26
   7  -5   4    0.38    0.10
   7  -5   4    0.38    0.26
   9   4  -4   -0.11    0.21
  -9  -4   4    0.30    0.32
   8   4  -4    0.26    0.19
  -8  -4   4   -0.06    0.28
   7   4  -4    0.31    0.17
  -7  -4   4    0.24    0.23
   6   4  -4    0.38    0.24
   6   4  -4    0.37    0.14
  -6  -4   4    0.43    0.23
  -6  -4   4    0.33    0.20
   5   4  -4    9.92    0.56
   5   4  -4   10.33    0.49
  -5  -4   4   10.81    0.55
  -5  -4   4    9.98    0.56
   4   4  -4    9.91    0.45
   4   4  -4    9.87    0.52
   4   4  -4    9.48    0.52
   4   4  -4    9.15    0.43
  -4  -4   4    9.62    0.52
  -4  -4   4   10.22    0.49
   3   4  -4    1.04    0.15
   3   4  -4    1.21    0.10
   3   4  -4    1.05    0.16
   3   4  -4    1.03    0.12
   3   4  -4    1.03    0.11
  -3  -4   4    1.16    0.14
  -3  -4   4    1.02    0.08
  -3  -4   4    1.01    0.15
  -3  -4   4    1.13    0.11
  -3  -4   4    0.71    0.14
  -3  -4   4    0.92    0.08
   2   4  -4    2.13    0.13
   2   4  -4    1.94    0.14
   2   4  -4    2.27    0.19
   2   4  -4    2.10    0.10
   2   4  -4    2.14    0.15
  -2  -4   4    2.15    0.19
  -2  -4   4    2.31    0.17
  -2  -4   4    1.97    0.15
  -2  -4   4    2.10    0.16
  -2  -4   4    2.40    0.16
  -2  -4   4    2.17    0.14
  -2  -4   4    1.66    0.09
  -2  -4   4    1.98    0.10
   1   4  -4  154.11    6.05
   1   4  -4  156.00    6.04
   1   4  -4  154.66    6.07
   1   4  -4  154.11    6.04
  -1  -4   4  153.61    6.06
  -1  -4   4  155.40    6.04
  -1  -4   4  153.72    6.05
  -1  -4   4  152.12    6.06
  -1  -4   4  149.00    6.07
  -1  -4   4  156.08    6.04
  -1  -4   4  152.98    6.05
  -1  -4   4  156.16    6.06
  -1  -4   4  156.98    6.06
   0   4  -4  130.52    5.33
   0   4  -4  136.05    5.35
   0   4  -4  139.44    5.37
   0   4  -4  136.76    5.35
   0   4  -4  135.54    5.34
   0  -4   4  140.69    5.34
   0  -4   4  136.65    5.35
   0  -4   4  137.11    5.34
   0  -4   4  136.70    5.35
   0  -4   4  136.45    5.33
   0  -4   4  138.58    5.35
   0  -4   4  133.97    5.34
   0  -4   4  130.97    5.36
  -1   4  -4  157.71    6.11
  -1   4  -4  157.90    6.11
  -1   4  -4  154.66    6.11
  -1   4  -4  151.33    6.07
  -1   4  -4  153.43    6.08
   1  -4   4  153.97    6.11
   1  -4   4  153.18    6.08
   1  -4   4  150.55    6.10
   1  -4   4  158.01    6.10
   1  -4   4  156.53    6.07
   1  -4   4  154.98    6.11
   1  -4   4  160.28    6.14
   1  -4   4  156.76    6.11
  -2   4  -4    1.73    0.16
  -2   4  -4    2.06    0.18
  -2   4  -4    2.18    0.17
  -2   4  -4    1.85    0.16
  -2   4  -4    2.13    0.12
   2  -4   4    2.10    0.17
   2  -4   4    1.93    0.16
   2  -4   4    1.77    0.21
   2  -4   4    2.16    0.12
   2  -4   4    2.09    0.12
   2  -4   4    2.15    0.18
   2  -4   4    2.04    0.12
   2  -4   4    2.07    0.17
   2  -4   4    2.17    0.14
  -3   4  -4    1.26    0.15
  -3   4  -4    1.09    0.11
  -3   4  -4    0.93    0.15
  -3   4  -4    1.13    0.13
   3  -4   4    1.34    0.10
   3  -4   4    0.93    0.15
   3  -4   4    1.10    0.15
   3  -4   4    1.19    0.17
   3  -4   4    0.93    0.15
   3  -4   4    1.00    0.10
   3  -4   4    1.27    0.09
   3  -4   4    1.09    0.10
   3  -4   4    1.12    0.15
  -4   4  -4    9.48    0.50
  -4   4  -4    9.30    0.44
  -4   4  -4    8.88    0.47
   4  -4   4   10.18    0.50
   4  -4   4    9.77    0.50
   4  -4   4    9.76    0.41
   4  -4   4    9.60    0.50
   4  -4   4    9.36    0.47
   4  -4   4    9.79    0.45
   4  -4   4   10.00    0.50
   4  -4   4    9.05    0.40
  -5   4  -4    9.46    0.51
  -5   4  -4    9.55    0.48
  -5   4  -4    9.75    0.48
   5  -4   4    9.63    0.48
   5  -4   4    9.57    0.41
   5  -4   4    9.37    0.51
   5  -4   4   10.50    0.55
   5  -4   4   10.23    0.42
   5  -4   4   10.55    0.54
  -6   4  -4    0.32    0.17
   6  -4   4    0.55    0.08
   6  -4   4    0.26    0.22
   6  -4   4    0.38    0.25
   7  -4   4    0.45    0.27
   7  -4   4    0.45    0.08
   8  -4   4    0.75    0.33
   9   3  -4   -0.13    0.19
  -9  -3   4   -0.06    0.25
   8   3  -4    0.19    0.17
  -8  -3   4    0.17    0.25
   7   3  -4    3.83    0.30
   7   3  -4    3.82    0.47
  -7  -3   4    3.63    0.49
  -7  -3   4    3.13    0.35
   6   3  -4    2.45    0.21
   6   3  -4    2.78    0.32
  -6  -3   4    2.19    0.28
  -6  -3   4    2.30    0.28
   5   3  -4    0.18    0.10
   5   3  -4    0.13    0.17
  -5  -3   4   -0.12    0.15
  -5  -3   4    0.23    0.16
   4   3  -4    4.94    0.27
   4   3  -4    4.72    0.25
   4   3  -4    4.79    0.31
   4   3  -4    4.95    0.34
   4   3  -4    4.67    0.23
   4   3  -4    4.85    0.23
   4   3  -4    4.47    0.24
  -4  -3   4    4.53    0.23
  -4  -3   4    5.02    0.32
  -4  -3   4    4.83    0.31
   3   3  -4   60.85    2.38
   3   3  -4   58.33    2.31
   3   3  -4   59.32    2.34
   3   3  -4   57.93    2.32
  -3  -3   4   56.12    2.31
  -3  -3   4   60.04    2.38
  -3  -3   4   57.85    2.38
  -3  -3   4   59.62    2.36
  -3  -3   4   59.22    2.31
   2   3  -4   14.63    0.65
   2   3  -4   16.20    0.68
   2   3  -4   15.18    0.62
   2   3  -4   15.70    0.62
  -2  -3   4   15.46    0.64
  -2  -3   4   15.70    0.63
  -2  -3   4   15.04    0.64
  -2  -3   4   15.74    0.67
  -2  -3   4   14.58    0.67
  -2  -3   4   15.08    0.64
  -2  -3   4   15.77    0.62
  -2  -3   4   15.57    0.65
   1   3  -4   33.33    1.35
   1   3  -4   33.63    1.32
   1   3  -4   32.62    1.33
   1   3  -4   33.55    1.32
  -1  -3   4   33.96    1.34
  -1  -3   4   32.46    1.35
  -1  -3   4   32.83    1.32
  -1  -3   4   32.56    1.33
  -1  -3   4   33.15    1.33
  -1  -3   4   34.66    1.33
   0   3  -4    0.07    0.04
   0   3  -4   -0.04    0.04
   0   3  -4    0.09    0.06
   0   3  -4   -0.02    0.04
   0   3  -4    0.03    0.04
   0  -3   4    0.02    0.04
   0  -3   4    0.03    0.04
   0  -3   4   -0.04    0.06
   0  -3   4    0.06    0.05
   0  -3   4    0.00    0.04
   0  -3   4    0.08    0.05
   0  -3   4    0.08    0.05
   0  -3   4   -0.02    0.04
  -1   3  -4   32.78    1.29
  -1   3  -4   34.33    1.29
  -1   3  -4   28.00    1.35
  -1   3  -4   32.38    1.31
  -1   3  -4   32.99    1.31
   1  -3   4   33.25    1.29
   1  -3   4   28.55    1.35
   1  -3   4   33.41    1.31
   1  -3   4   32.33    1.31
   1  -3   4   33.38    1.31
   1  -3   4   32.75    1.31
  -2   3  -4   16.61    0.69
  -2   3  -4   14.51    0.64
  -2   3  -4   15.40    0.67
  -2   3  -4   15.49    0.67
   2  -3   4   14.75    0.64
   2  -3   4   16.09    0.64
   2  -3   4   15.43    0.67
   2  -3   4   15.06    0.68
   2  -3   4   16.09    0.67
   2  -3   4   15.51    0.64
   2  -3   4   15.89    0.68
   2  -3   4   16.13    0.71
   2  -3   4   14.87    0.63
  -3   3  -4   60.85    2.42
  -3   3  -4   60.96    2.42
  -3   3  -4   58.43    2.41
   3  -3   4   58.86    2.38
   3  -3   4   60.01    2.43
   3  -3   4   61.64    2.41
   3  -3   4   59.50    2.42
   3  -3   4   62.83    2.38
   3  -3   4   57.74    2.43
   3  -3   4   58.41    2.41
   3  -3   4   59.67    2.42
  -4   3  -4    4.84    0.26
  -4   3  -4    4.57    0.30
  -4   3  -4    4.76    0.32
  -4   3  -4    4.55    0.36
   4  -3   4    4.67    0.30
   4  -3   4    4.74    0.31
   4  -3   4    5.26    0.45
   4  -3   4    4.60    0.30
   4  -3   4    4.27    0.20
   4  -3   4    4.75    0.27
   4  -3   4    4.59    0.31
   4  -3   4    4.08    0.23
  -5   3  -4    0.15    0.14
  -5   3  -4   -0.04    0.12
  -5   3  -4    0.10    0.14
   5  -3   4   -0.05    0.13
   5  -3   4    0.07    0.04
   5  -3   4    0.07    0.13
   5  -3   4    0.03    0.13
   5  -3   4    0.14    0.15
   5  -3   4    0.05    0.07
  -6   3  -4    2.33    0.26
  -6   3  -4    2.17    0.23
   6  -3   4    2.09    0.15
   6  -3   4    2.01    0.26
   6  -3   4    2.24    0.24
   6  -3   4    2.39    0.12
  -7   3  -4    3.33    0.33
   7  -3   4    3.96    0.42
   8  -3   4    0.06    0.30
   9   2  -4    0.49    0.20
  -9  -2   4    0.38    0.29
   8   2  -4    0.17    0.17
  -8  -2   4    0.48    0.25
   7   2  -4    0.01    0.14
   7   2  -4    0.01    0.22
  -7  -2   4    0.13    0.22
  -7  -2   4   -0.14    0.18
   6   2  -4    0.01    0.22
   6   2  -4    0.11    0.12
  -6  -2   4    0.01    0.20
  -6  -2   4   -0.01    0.17
   5   2  -4   16.84    0.81
   5   2  -4   17.25    0.82
   5   2  -4   17.63    0.74
  -5  -2   4   17.70    0.82
  -5  -2   4   16.80    0.77
   4   2  -4    6.90    0.39
   4   2  -4    6.85    0.32
   4   2  -4    7.08    0.31
   4   2  -4    6.79    0.32
   4   2  -4    6.83    0.33
   4   2  -4    7.30    0.34
   4   2  -4    5.75    0.34
  -4  -2   4    7.05    0.36
  -4  -2   4    7.09    0.33
  -4  -2   4    6.74    0.40
  -4  -2   4    7.04    0.40
   3   2  -4    8.22    0.38
   3   2  -4    7.95    0.34
   3   2  -4    7.99    0.33
   3   2  -4    8.65    0.41
   3   2  -4    7.72    0.35
  -3  -2   4    7.91    0.36
  -3  -2   4    7.86    0.38
  -3  -2   4    8.47    0.42
  -3  -2   4    7.77    0.41
   2   2  -4    8.11    0.37
   2   2  -4    8.26    0.38
   2   2  -4    8.65    0.40
  -2  -2   4    8.79    0.39
  -2  -2   4    8.47    0.36
  -2  -2   4    8.15    0.40
  -2  -2   4    7.67    0.38
  -2  -2   4    8.54    0.36
   1   2  -4   51.98    2.04
   1   2  -4   53.17    2.02
   1   2  -4   52.66    2.05
   1   2  -4   51.01    2.03
  -1  -2   4   52.09    2.01
  -1  -2   4   49.46    2.05
  -1  -2   4   48.14    2.05
  -1  -2   4   51.45    2.04
  -1  -2   4   51.89    2.05
  -1  -2   4   51.35    2.03
   0   2  -4    1.33    0.11
   0   2  -4    1.47    0.10
   0   2  -4    1.52    0.14
   0   2  -4    1.53    0.10
   0  -2   4    1.44    0.10
   0  -2   4    1.54    0.11
   0  -2   4    1.49    0.10
   0  -2   4    1.45    0.14
   0  -2   4    1.46    0.10
   0  -2   4    1.82    0.12
   0  -2   4    1.36    0.09
  -1   2  -4   52.31    2.03
  -1   2  -4   51.30    2.03
  -1   2  -4   52.19    2.02
  -1   2  -4   48.96    2.07
  -1   2  -4   46.99    2.02
   1  -2   4   52.32    2.02
   1  -2   4   52.32    2.04
   1  -2   4   53.58    2.04
   1  -2   4   52.96    2.02
   1  -2   4   44.88    2.08
  -2   2  -4    8.10    0.37
  -2   2  -4    8.67    0.41
  -2   2  -4    8.61    0.39
   2  -2   4    7.62    0.36
   2  -2   4    8.25    0.36
   2  -2   4    7.08    0.37
   2  -2   4    8.56    0.40
   2  -2   4    8.69    0.40
   2  -2   4    8.60    0.39
   2  -2   4    8.58    0.41
  -3   2  -4    7.81    0.39
  -3   2  -4    7.70    0.40
   3  -2   4    8.18    0.37
   3  -2   4    7.85    0.40
   3  -2   4    8.61    0.41
   3  -2   4    7.96    0.40
   3  -2   4    7.25    0.40
   3  -2   4    8.34    0.35
   3  -2   4    7.53    0.38
  -4   2  -4    6.56    0.39
  -4   2  -4    6.89    0.36
  -4   2  -4    6.65    0.38
   4  -2   4    7.09    0.39
   4  -2   4    6.64    0.39
   4  -2   4    7.33    0.36
   4  -2   4    7.04    0.30
   4  -2   4    7.42    0.40
   4  -2   4    6.87    0.29
   4  -2   4    6.68    0.40
   4  -2   4    7.39    0.38
  -5   2  -4   17.34    0.78
  -5   2  -4   16.80    0.80
  -5   2  -4   16.76    0.76
   5  -2   4   17.38    0.78
   5  -2   4   16.61    0.80
   5  -2   4   16.50    0.80
   5  -2   4   17.37    0.68
   5  -2   4   16.59    0.68
   5  -2   4   17.96    0.77
  -6   2  -4    0.04    0.15
  -6   2  -4    0.33    0.19
   6  -2   4    0.11    0.17
   6  -2   4    0.04    0.05
   6  -2   4    0.09    0.05
   6  -2   4    0.04    0.16
  -7   2  -4   -0.08    0.21
  -7   2  -4   -0.17    0.18
   7  -2   4    0.07    0.06
   7  -2   4    0.16    0.20
  -8   2  -4    0.51    0.28
   8  -2   4    0.38    0.09
   9   1  -4   -0.40    0.17
  -9  -1   4    0.21    0.27
   8   1  -4    0.00    0.16
  -8  -1   4    0.17    0.23
   7   1  -4    2.18    0.21
   7   1  -4    2.38    0.34
  -7  -1   4    2.03    0.27
  -7  -1   4    1.86    0.29
   6   1  -4    0.14    0.20
   6   1  -4    0.29    0.13
  -6  -1   4   -0.06    0.19
  -6  -1   4    0.18    0.16
   5   1  -4   -0.06    0.10
   5   1  -4   -0.02    0.14
   5   1  -4    0.07    0.10
   5   1  -4   -0.07    0.10
  -5  -1   4    0.14    0.15
  -5  -1   4    0.02    0.10
  -5  -1   4    0.18    0.14
   4   1  -4    1.61    0.12
   4   1  -4    1.53    0.11
   4   1  -4    1.52    0.16
   4   1  -4    1.71    0.14
   4   1  -4    1.59    0.15
   4   1  -4    1.75    0.19
  -4  -1   4    1.45    0.17
  -4  -1   4    1.84    0.15
  -4  -1   4    1.48    0.18
  -4  -1   4    1.53    0.16
   3   1  -4   58.67    2.28
   3   1  -4   56.21    2.33
   3   1  -4   57.92    2.33
   3   1  -4   57.60    2.30
  -3  -1   4   57.88    2.34
  -3  -1   4   57.81    2.31
  -3  -1   4   57.76    2.31
  -3  -1   4   60.15    2.35
   2   1  -4    5.54    0.28
   2   1  -4    4.78    0.27
   2   1  -4    5.35    0.26
  -2  -1   4    5.53    0.28
  -2  -1   4    4.86    0.23
  -2  -1   4    5.43    0.26
  -2  -1   4    5.43    0.27
  -2  -1   4    5.46    0.24
  -2  -1   4    5.10    0.25
   1   1  -4   50.27    1.92
   1   1  -4   45.20    1.93
   1   1  -4   46.31    1.90
  -1  -1   4   50.07    1.93
  -1  -1   4   50.76    1.92
  -1  -1   4   48.45    1.93
  -1  -1   4   46.75    1.89
  -1  -1   4   46.07    1.92
   0   1  -4    0.35    0.09
   0   1  -4    0.00    0.06
   0   1  -4    0.17    0.06
   0  -1   4    0.08    0.09
   0  -1   4    0.15    0.06
   0  -1   4    0.20    0.06
   0  -1   4    0.10    0.07
   0  -1   4    0.04    0.07
  -1   1  -4   49.45    2.01
  -1   1  -4   49.23    2.01
  -1   1  -4   48.41    2.00
  -1   1  -4   51.96    2.05
   1  -1   4   50.76    2.01
   1  -1   4   52.01    2.01
   1  -1   4   51.14    2.05
  -2   1  -4    5.75    0.30
  -2   1  -4    5.09    0.27
   2  -1   4    5.59    0.26
   2  -1   4    5.41    0.30
   2  -1   4    5.18    0.29
   2  -1   4    5.17    0.27
   2  -1   4    5.26    0.26
  -3   1  -4   59.35    2.36
  -3   1  -4   54.84    2.33
   3  -1   4   58.93    2.33
   3  -1   4   57.72    2.29
   3  -1   4   56.41    2.35
   3  -1   4   58.49    2.33
   3  -1   4   58.40    2.35
   3  -1   4   60.76    2.37
   3  -1   4   58.76    2.34
  -4   1  -4    1.68    0.20
  -4   1  -4    1.41    0.16
   4  -1   4    2.04    0.22
   4  -1   4    1.91    0.18
   4  -1   4    1.59    0.11
   4  -1   4    1.44    0.16
   4  -1   4    1.61    0.20
   4  -1   4    1.56    0.17
   4  -1   4    1.53    0.10
   4  -1   4    1.86    0.18
  -5   1  -4   -0.11    0.15
  -5   1  -4    0.11    0.14
  -5   1  -4    0.18    0.16
   5  -1   4   -0.01    0.14
   5  -1   4    0.02    0.06
   5  -1   4    0.13    0.15
   5  -1   4    0.31    0.15
   5  -1   4    0.06    0.05
   5  -1   4   -0.06    0.12
  -6   1  -4    0.19    0.18
  -6   1  -4    0.24    0.17
   6  -1   4    0.38    0.18
   6  -1   4    0.30    0.07
   6  -1   4    0.48    0.19
  -7   1  -4    1.80    0.25
  -7   1  -4    2.74    0.32
   7  -1   4    2.34    0.16
   7  -1   4    2.20    0.27
  -8   1  -4   -0.08    0.27
   8  -1   4    0.13    0.10
  -9   1  -4    0.10    0.32
   9  -1   4   -0.02    0.11
   9   0  -4    0.35    0.19
   8   0  -4    0.38    0.18
  -8   0   4    0.15    0.22
   7   0  -4    0.36    0.17
   7   0  -4   -0.01    0.22
  -7   0   4    0.33    0.21
  -7   0   4    0.18    0.19
   6   0  -4    0.64    0.24
   6   0  -4    0.69    0.18
  -6   0   4    0.58    0.22
  -6   0   4    0.71    0.18
   5   0  -4   17.34    0.79
   5   0  -4   17.20    0.75
   5   0  -4   15.96    0.76
   5   0  -4   17.35    0.77
  -5   0   4   17.71    0.77
  -5   0   4   17.42    0.81
  -5   0   4   16.40    0.75
   4   0  -4   -0.01    0.09
   4   0  -4   -0.01    0.11
   4   0  -4    0.01    0.09
   4   0  -4    0.06    0.06
   4   0  -4    0.11    0.05
  -4   0   4    0.02    0.11
  -4   0   4   -0.06    0.10
  -4   0   4   -0.09    0.09
  -4   0   4    0.01    0.10
   3   0  -4    3.48    0.23
   3   0  -4    3.59    0.17
   3   0  -4    3.24    0.21
   3   0  -4    3.70    0.23
  -3   0   4    3.63    0.18
  -3   0   4    3.59    0.24
  -3   0   4    3.71    0.24
  -3   0   4    3.27    0.22
   2   0  -4    1.23    0.07
   2   0  -4    1.17    0.11
   2   0  -4    1.23    0.13
   2   0  -4    1.07    0.11
  -2   0   4    1.22    0.13
  -2   0   4    1.12    0.11
  -2   0   4    1.06    0.08
  -2   0   4    1.31    0.09
  -2   0   4    1.28    0.09
  -2   0   4    1.12    0.11
  -2   0   4    1.10    0.07
   1   0  -4   67.69    2.62
   1   0  -4   62.05    2.60
   1   0  -4   65.02    2.62
  -1   0   4   61.91    2.61
  -1   0   4   66.66    2.59
  -1   0   4   69.66    2.63
  -1   0   4   65.45    2.62
  -1   0   4   64.79    2.62
  -1   0   4   69.00    2.63
   0   0  -4    3.52    0.23
   0   0  -4    2.89    0.21
   0   0  -4    3.48    0.25
   0   0  -4    2.69    0.19
   0   0   4    3.10    0.24
   0   0   4    2.82    0.19
   0   0   4    3.28    0.21
   0   0   4    2.94    0.23
  -1   0  -4   63.99    2.68
  -1   0  -4   69.94    2.70
  -1   0  -4   68.56    2.65
   1   0   4   67.92    2.68
   1   0   4   67.31    2.67
   1   0   4   65.55    2.69
  -2   0  -4    1.06    0.06
  -2   0  -4    1.05    0.06
  -2   0  -4    1.10    0.14
  -2   0  -4    0.81    0.10
   2   0   4    1.06    0.11
   2   0   4    1.02    0.10
   2   0   4    1.25    0.14
   2   0   4    1.13    0.09
   2   0   4    1.01    0.12
  -3   0  -4    3.65    0.22
  -3   0  -4    3.55    0.26
   3   0   4    3.59    0.22
   3   0   4    3.43    0.26
   3   0   4    3.33    0.22
   3   0   4    3.14    0.23
   3   0   4    3.34    0.18
  -4   0  -4    0.03    0.10
  -4   0  -4    0.11    0.12
  -4   0  -4    0.06    0.14
   4   0   4   -0.06    0.12
   4   0   4    0.02    0.09
   4   0   4    0.09    0.13
   4   0   4   -0.03    0.10
   4   0   4   -0.01    0.05
  -5   0  -4   19.07    0.83
  -5   0  -4   17.04    0.80
  -5   0  -4   16.60    0.86
   5   0   4   18.05    0.86
   5   0   4   17.90    0.73
   5   0   4   18.31    0.81
   5   0   4   17.63    0.79
  -6   0  -4    0.78    0.18
  -6   0  -4    1.00    0.24
   6   0   4    0.59    0.18
   6   0   4    0.60    0.10
   6   0   4    0.68    0.21
   6   0   4    0.62    0.17
  -7   0  -4    0.08    0.25
  -7   0  -4    0.24    0.19
   7   0   4    0.30    0.11
   7   0   4    0.17    0.19
  -8   0  -4   -0.35    0.28
   8   0   4    0.23    0.12
  -9   0  -4    0.01    0.34
   9   0   4    0.17    0.13
   9  -1  -4    0.06    0.20
   8  -1  -4    0.02    0.19
   7  -1  -4    1.71    0.24
   7  -1  -4    1.98    0.32
  -7   1   4    1.59    0.29
  -7   1   4    1.91    0.24
   6  -1  -4   -0.08    0.14
   6  -1  -4    0.02    0.18
  -6   1   4   -0.10    0.14
  -6   1   4   -0.09    0.19
   5  -1  -4    0.28    0.16
   5  -1  -4    0.29    0.14
   5  -1  -4    0.22    0.12
   5  -1  -4    0.16    0.13
  -5   1   4    0.12    0.12
  -5   1   4    0.17    0.14
  -5   1   4    0.19    0.13
  -5   1   4   -0.17    0.15
   4  -1  -4    6.90    0.34
   4  -1  -4    6.28    0.29
   4  -1  -4    5.51    0.35
   4  -1  -4    6.59    0.34
   4  -1  -4    5.15    0.30
   4  -1  -4    6.19    0.34
  -4   1   4    6.22    0.35
  -4   1   4    6.11    0.32
  -4   1   4    6.64    0.37
  -4   1   4    6.59    0.37
   3  -1  -4   32.68    1.32
   3  -1  -4   32.65    1.28
   3  -1  -4   32.27    1.32
   3  -1  -4   33.46    1.32
   3  -1  -4   30.77    1.27
  -3   1   4   31.69    1.29
  -3   1   4   32.60    1.34
  -3   1   4   32.38    1.33
  -3   1   4   31.40    1.32
   2  -1  -4    5.38    0.23
   2  -1  -4    5.17    0.27
   2  -1  -4    5.30    0.27
   2  -1  -4    4.86    0.26
  -2   1   4    5.29    0.24
  -2   1   4    5.75    0.28
  -2   1   4    5.08    0.23
  -2   1   4    5.32    0.28
  -2   1   4    5.08    0.24
  -2   1   4    4.84    0.23
  -2   1   4    4.74    0.26
   1  -1  -4    6.65    0.35
   1  -1  -4    7.22    0.33
   1  -1  -4    7.68    0.36
   1  -1  -4    6.96    0.34
   1  -1  -4    7.42    0.36
  -1   1   4    7.56    0.33
  -1   1   4    7.57    0.36
  -1   1   4    8.01    0.35
  -1   1   4    7.20    0.37
  -1   1   4    7.58    0.34
  -1   1   4    7.35    0.36
   0  -1  -4   -0.03    0.07
   0  -1  -4   -0.05    0.05
   0  -1  -4   -0.12    0.07
   0   1   4    0.02    0.06
   0   1   4    0.05    0.06
   0   1   4   -0.14    0.06
   0   1   4   -0.06    0.08
   0   1   4   -0.01    0.09
   0   1   4   -0.11    0.08
  -1  -1  -4    5.95    0.35
  -1  -1  -4    8.10    0.36
  -1  -1  -4    7.19    0.32
   1   1   4    7.50    0.34
   1   1   4    6.09    0.33
   1   1   4    7.40    0.38
   1   1   4    7.05    0.35
  -2  -1  -4    5.08    0.29
  -2  -1  -4    5.31    0.23
  -2  -1  -4    4.95    0.27
  -2  -1  -4    4.53    0.23
   2   1   4    5.02    0.28
   2   1   4    5.31    0.29
   2   1   4    5.09    0.26
   2   1   4    4.95    0.25
   2   1   4    4.98    0.28
  -3  -1  -4   32.37    1.37
  -3  -1  -4   30.95    1.33
   3   1   4   33.24    1.33
   3   1   4   33.73    1.33
   3   1   4   32.13    1.35
   3   1   4   31.40    1.36
   3   1   4   32.36    1.30
  -4  -1  -4    5.62    0.38
  -4  -1  -4    6.11    0.36
  -4  -1  -4    6.05    0.34
   4   1   4    5.68    0.37
   4   1   4    6.41    0.36
   4   1   4    6.47    0.36
   4   1   4    6.32    0.29
   4   1   4    6.02    0.33
  -5  -1  -4    0.09    0.12
  -5  -1  -4    0.20    0.17
   5   1   4    0.20    0.12
   5   1   4    0.18    0.14
   5   1   4    0.24    0.09
   5   1   4    0.26    0.13
  -6  -1  -4   -0.01    0.22
   6   1   4   -0.02    0.16
   6   1   4    0.08    0.10
   6   1   4    0.07    0.20
  -7  -1  -4    1.56    0.30
   7   1   4    2.16    0.30
   7   1   4    1.86    0.17
  -8  -1  -4    0.13    0.32
   8   1   4    0.22    0.14
  -9  -1  -4    0.03    0.31
   9   1   4   -0.03    0.15
   9  -2  -4   -0.18    0.22
   8  -2  -4    0.56    0.23
   7  -2  -4   -0.05    0.17
   7  -2  -4   -0.15    0.22
  -7   2   4    0.11    0.22
   6  -2  -4    1.70    0.21
  -6   2   4    1.43    0.25
   5  -2  -4    4.63    0.36
   5  -2  -4    5.00    0.35
   5  -2  -4    5.35    0.31
  -5   2   4    5.06    0.36
  -5   2   4    4.84    0.36
   4  -2  -4    5.70    0.30
   4  -2  -4    4.85    0.37
   4  -2  -4    5.48    0.28
   4  -2  -4    5.53    0.31
   4  -2  -4    4.95    0.31
  -4   2   4    5.61    0.33
  -4   2   4    5.43    0.31
  -4   2   4    5.27    0.30
  -4   2   4    5.71    0.35
   3  -2  -4    1.39    0.11
   3  -2  -4    1.51    0.13
   3  -2  -4    1.63    0.15
   3  -2  -4    1.10    0.13
   3  -2  -4    1.33    0.09
  -3   2   4    1.46    0.13
  -3   2   4    1.51    0.16
  -3   2   4    1.39    0.12
  -3   2   4    1.12    0.16
   2  -2  -4    1.28    0.13
   2  -2  -4    1.21    0.08
   2  -2  -4    1.30    0.11
   2  -2  -4    1.35    0.13
   2  -2  -4    1.07    0.10
  -2   2   4    1.60    0.16
  -2   2   4    1.36    0.11
  -2   2   4    1.36    0.11
  -2   2   4    1.32    0.11
  -2   2   4    1.69    0.13
  -2   2   4    1.37    0.10
  -2   2   4    1.57    0.16
   1  -2  -4   35.03    1.46
   1  -2  -4   32.85    1.46
   1  -2  -4   35.03    1.51
   1  -2  -4   36.72    1.44
   1  -2  -4   36.63    1.47
  -1   2   4   37.41    1.44
  -1   2   4   34.66    1.49
  -1   2   4   36.79    1.47
  -1   2   4   34.52    1.46
  -1   2   4   35.25    1.44
  -1   2   4   37.77    1.45
   0  -2  -4    1.49    0.14
   0  -2  -4    1.68    0.16
   0  -2  -4    1.49    0.13
   0  -2  -4    1.23    0.12
   0  -2  -4    1.73    0.14
   0   2   4    1.32    0.16
   0   2   4    1.69    0.14
   0   2   4    1.35    0.14
   0   2   4    1.30    0.13
   0   2   4    1.61    0.13
   0   2   4    1.41    0.18
  -1  -2  -4   37.32    1.41
  -1  -2  -4   36.35    1.44
  -1  -2  -4   33.84    1.47
   1   2   4   35.62    1.45
   1   2   4   33.93    1.46
   1   2   4   35.72    1.44
   1   2   4   35.19    1.43
   1   2   4   34.85    1.43
   1   2   4   35.48    1.43
   1   2   4   31.49    1.45
  -2  -2  -4    1.47    0.11
  -2  -2  -4    1.14    0.14
  -2  -2  -4    1.28    0.15
   2   2   4    1.19    0.17
   2   2   4    1.34    0.12
   2   2   4    1.14    0.14
   2   2   4    1.52    0.14
   2   2   4    1.26    0.14
   2   2   4    1.16    0.15
  -3  -2  -4    1.51    0.15
  -3  -2  -4    1.35    0.18
  -3  -2  -4    1.39    0.08
  -3  -2  -4    1.46    0.08
   3   2   4    1.56    0.19
   3   2   4    1.48    0.13
   3   2   4    1.74    0.17
   3   2   4    1.61    0.17
   3   2   4    1.48    0.17
   3   2   4    1.18    0.14
  -4  -2  -4    5.14    0.37
  -4  -2  -4    4.84    0.36
  -4  -2  -4    5.55    0.32
   4   2   4    6.18    0.38
   4   2   4    5.32    0.29
   4   2   4    5.78    0.35
   4   2   4    6.10    0.35
  -5  -2  -4    5.20    0.40
  -5  -2  -4    4.49    0.32
   5   2   4    5.15    0.28
   5   2   4    4.87    0.33
   5   2   4    5.52    0.34
   5   2   4    4.96    0.34
  -6  -2  -4    1.08    0.26
   6   2   4    1.23    0.22
   6   2   4    1.34    0.15
  -7  -2  -4    0.09    0.25
   7   2   4    0.05    0.13
  -8  -2  -4    0.30    0.33
   8   2   4    0.20    0.16
  -9  -2  -4   -0.34    0.36
   9   2   4   -0.06    0.17
   9  -3  -4   -0.06    0.26
   8  -3  -4    0.36    0.23
   7  -3  -4    0.29    0.30
   7  -3  -4    0.16    0.19
   6  -3  -4    4.66    0.33
  -6   3   4    4.32    0.37
   5  -3  -4    0.26    0.12
  -5   3   4    0.16    0.16
   4  -3  -4    0.95    0.12
   4  -3  -4    1.10    0.16
   4  -3  -4    1.05    0.13
   4  -3  -4    1.00    0.14
  -4   3   4    1.13    0.15
  -4   3   4    1.00    0.17
  -4   3   4    0.77    0.16
   3  -3  -4   18.84    0.77
   3  -3  -4   19.05    0.85
   3  -3  -4   19.14    0.80
   3  -3  -4   19.15    0.80
   3  -3  -4   19.35    0.81
  -3   3   4   19.31    0.86
  -3   3   4   20.49    0.85
  -3   3   4   18.41    0.81
  -3   3   4   19.44    0.76
  -3   3   4   18.50    0.80
  -3   3   4   18.81    0.76
  -3   3   4   19.02    0.76
   2  -3  -4    6.00    0.33
   2  -3  -4    5.94    0.27
   2  -3  -4    6.64    0.32
   2  -3  -4    6.41    0.30
   2  -3  -4    5.79    0.39
   2  -3  -4    6.18    0.32
  -2   3   4    6.48    0.36
  -2   3   4    6.21    0.29
  -2   3   4    6.22    0.29
  -2   3   4    4.84    0.33
  -2   3   4    6.65    0.36
  -2   3   4    6.06    0.29
  -2   3   4    6.07    0.31
   1  -3  -4    6.83    0.33
   1  -3  -4    6.62    0.34
   1  -3  -4    6.52    0.32
   1  -3  -4    6.46    0.34
   1  -3  -4    6.56    0.33
  -1   3   4    5.34    0.37
  -1   3   4    6.78    0.33
  -1   3   4    6.33    0.32
  -1   3   4    5.60    0.33
  -1   3   4    6.60    0.32
  -1   3   4    7.20    0.35
   0  -3  -4   -0.05    0.07
   0  -3  -4    0.05    0.09
   0  -3  -4   -0.10    0.07
   0  -3  -4    0.05    0.07
   0  -3  -4    0.05    0.07
   0   3   4   -0.08    0.07
   0   3   4   -0.10    0.11
   0   3   4   -0.17    0.08
   0   3   4    0.03    0.08
   0   3   4   -0.02    0.09
   0   3   4    0.11    0.08
  -1  -3  -4    6.71    0.32
  -1  -3  -4    6.99    0.36
  -1  -3  -4    6.20    0.40
   1   3   4    6.53    0.33
   1   3   4    6.41    0.33
   1   3   4    6.59    0.35
   1   3   4    7.44    0.36
   1   3   4    6.64    0.35
   1   3   4    5.99    0.42
   1   3   4    6.61    0.33
   1   3   4    6.75    0.38
  -2  -3  -4    6.42    0.30
  -2  -3  -4    6.40    0.37
  -2  -3  -4    4.99    0.36
   2   3   4    6.35    0.36
   2   3   4    6.43    0.35
   2   3   4    6.60    0.32
   2   3   4    6.20    0.33
   2   3   4    6.28    0.34
   2   3   4    6.42    0.34
   2   3   4    6.48    0.38
  -3  -3  -4   19.19    0.86
  -3  -3  -4   18.60    0.84
  -3  -3  -4   16.69    0.79
  -3  -3  -4   19.96    0.77
   3   3   4   19.29    0.83
   3   3   4   19.34    0.87
   3   3   4   19.80    0.80
   3   3   4   20.47    0.88
   3   3   4   17.60    0.89
   3   3   4   18.54    0.84
  -4  -3  -4    1.24    0.22
  -4  -3  -4    1.45    0.16
   4   3   4    1.16    0.19
   4   3   4    1.18    0.14
   4   3   4    1.19    0.19
  -5  -3  -4    0.28    0.22
   5   3   4    0.32    0.17
   5   3   4    0.18    0.12
  -6  -3  -4    4.40    0.40
   6   3   4    4.73    0.30
   6   3   4    3.83    0.35
  -7  -3  -4    0.23    0.31
   7   3   4    0.29    0.16
  -8  -3  -4    0.10    0.35
   8   3   4    0.27    0.17
  -9  -3  -4    0.27    0.36
   9   3   4    0.06    0.19
   8  -4  -4    0.37    0.23
   7  -4  -4    0.27    0.19
   6  -4  -4    0.30    0.15
  -6   4   4    0.46    0.32
   5  -4  -4    1.77    0.19
  -5   4   4    1.79    0.24
   4  -4  -4    4.33    0.27
   4  -4  -4    4.35    0.29
  -4   4   4    4.43    0.32
   3  -4  -4    0.42    0.09
   3  -4  -4    0.46    0.12
   3  -4  -4    0.31    0.07
   3  -4  -4    0.47    0.11
  -3   4   4    0.28    0.06
  -3   4   4    0.42    0.07
  -3   4   4    0.52    0.17
  -3   4   4    0.20    0.13
   2  -4  -4    7.72    0.44
   2  -4  -4    8.73    0.38
   2  -4  -4    8.74    0.46
   2  -4  -4    8.65    0.40
   2  -4  -4    9.20    0.41
   2  -4  -4    8.69    0.43
  -2   4   4    8.58    0.38
  -2   4   4    8.94    0.40
  -2   4   4    8.80    0.40
  -2   4   4    8.47    0.47
  -2   4   4    9.12    0.47
   1  -4  -4   19.64    0.82
   1  -4  -4   19.65    0.80
   1  -4  -4   19.15    0.81
   1  -4  -4   18.75    0.83
   1  -4  -4   19.48    0.83
  -1   4   4   17.57    0.82
  -1   4   4   19.61    0.81
  -1   4   4   18.12    0.88
  -1   4   4   19.34    0.85
  -1   4   4   19.30    0.82
   0  -4  -4   35.75    1.52
   0  -4  -4   38.02    1.51
   0  -4  -4   37.89    1.50
   0  -4  -4   37.51    1.51
   0   4   4   35.96    1.52
   0   4   4   34.84    1.50
   0   4   4   37.32    1.50
   0   4   4   36.91    1.51
   0   4   4   36.35    1.56
   0   4   4   37.18    1.52
  -1  -4  -4   18.82    0.88
  -1  -4  -4   20.13    0.84
  -1  -4  -4   19.28    0.82
  -1  -4  -4   19.76    0.87
  -1  -4  -4   17.98    0.83
   1   4   4   19.91    0.86
   1   4   4   19.60    0.84
   1   4   4   19.52    0.83
   1   4   4   19.31    0.85
   1   4   4   18.68    0.82
   1   4   4   19.05    0.82
   1   4   4   18.94    0.84
  -2  -4  -4    9.03    0.48
  -2  -4  -4    9.26    0.42
  -2  -4  -4    8.43    0.49
   2   4   4    9.43    0.47
   2   4   4    9.25    0.47
   2   4   4    8.73    0.45
   2   4   4    9.08    0.45
   2   4   4    9.53    0.49
   2   4   4    8.75    0.45
   2   4   4    9.14    0.44
  -3  -4  -4    0.50    0.17
  -3  -4  -4    0.51    0.14
  -3  -4  -4    0.26    0.16
  -3  -4  -4    0.50    0.09
   3   4   4    0.40    0.17
   3   4   4    0.43    0.16
   3   4   4    0.49    0.14
   3   4   4    0.32    0.16
   3   4   4    0.37    0.11
  -4  -4  -4    4.76    0.34
  -4  -4  -4    3.75    0.30
   4   4   4    4.85    0.36
   4   4   4    4.47    0.32
   4   4   4    4.66    0.29
  -5  -4  -4    2.01    0.28
   5   4   4    1.85    0.19
   5   4   4    1.56    0.22
  -6  -4  -4    0.20    0.25
   6   4   4    0.21    0.15
   6   4   4    0.57    0.23
  -7  -4  -4    0.50    0.34
   7   4   4    0.25    0.17
  -8  -4  -4    0.37    0.34
   8   4   4    0.50    0.20
   8  -5  -4    0.10    0.22
   7  -5  -4    0.17    0.19
   6  -5  -4    0.56    0.17
   5  -5  -4    0.38    0.15
  -5   5   4    0.47    0.31
   4  -5  -4    1.72    0.19
   4  -5  -4    1.80    0.18
  -4   5   4    1.91    0.22
   3  -5  -4    1.18    0.16
   3  -5  -4    1.44    0.16
  -3   5   4    1.48    0.12
  -3   5   4    1.22    0.19
   2  -5  -4   12.57    0.58
   2  -5  -4   13.36    0.60
   2  -5  -4   12.56    0.54
   2  -5  -4   12.51    0.55
  -2   5   4   13.31    0.57
  -2   5   4   12.82    0.57
  -2   5   4   12.39    0.64
  -2   5   4   12.81    0.63
   1  -5  -4    2.95    0.23
   1  -5  -4    3.11    0.24
   1  -5  -4    3.02    0.19
   1  -5  -4    3.10    0.24
  -1   5   4    3.40    0.24
  -1   5   4    3.20    0.19
  -1   5   4    3.59    0.28
  -1   5   4    3.06    0.22
  -1   5   4    2.92    0.24
  -1   5   4    3.81    0.33
   0  -5  -4   -0.05    0.10
   0  -5  -4   -0.02    0.11
   0  -5  -4   -0.09    0.09
   0  -5  -4   -0.03    0.11
   0  -5  -4   -0.17    0.09
   0   5   4   -0.08    0.14
   0   5   4   -0.02    0.13
   0   5   4    0.07    0.09
   0   5   4   -0.01    0.09
   0   5   4    0.02    0.10
   0   5   4    0.11    0.10
  -1  -5  -4    2.98    0.25
  -1  -5  -4    3.04    0.23
  -1  -5  -4    3.27    0.23
  -1  -5  -4    2.81    0.23
  -1  -5  -4    2.83    0.26
   1   5   4    3.08    0.24
   1   5   4    2.73    0.21
   1   5   4    3.44    0.27
   1   5   4    3.47    0.24
   1   5   4    2.99    0.23
   1   5   4    2.89    0.25
   1   5   4    2.89    0.24
  -2  -5  -4   12.67    0.65
  -2  -5  -4   13.18    0.59
  -2  -5  -4   12.55    0.57
  -2  -5  -4   12.20    0.61
   2   5   4   12.46    0.59
   2   5   4   12.21    0.61
   2   5   4   13.30    0.62
   2   5   4   12.24    0.62
   2   5   4   12.07    0.58
   2   5   4   12.56    0.59
   2   5   4   12.06    0.59
  -3  -5  -4    1.21    0.20
  -3  -5  -4    1.36    0.14
  -3  -5  -4    0.59    0.18
  -3  -5  -4    1.61    0.22
   3   5   4    1.43    0.20
   3   5   4    1.18    0.19
   3   5   4    1.33    0.21
   3   5   4    1.39    0.17
  -4  -5  -4    1.84    0.14
  -4  -5  -4    1.58    0.25
   4   5   4    1.81    0.20
   4   5   4    2.00    0.24
  -5  -5  -4    0.33    0.25
   5   5   4    0.42    0.20
   5   5   4    0.50    0.16
  -6  -5  -4    0.49    0.27
   6   5   4    0.66    0.18
  -7  -5  -4    0.36    0.31
   7   5   4    0.15    0.18
  -8  -5  -4   -0.31    0.33
   8   5   4    0.03    0.20
   8  -6  -4    0.02    0.22
   7  -6  -4    0.31    0.20
   6  -6  -4    0.44    0.19
   5  -6  -4    0.32    0.17
   4  -6  -4    2.71    0.25
   4  -6  -4    2.98    0.24
   3  -6  -4   -0.05    0.13
   3  -6  -4    0.03    0.14
  -3   6   4    0.21    0.14
  -3   6   4    0.07    0.10
  -3   6   4    0.02    0.09
   2  -6  -4    0.33    0.13
   2  -6  -4    0.20    0.14
   2  -6  -4    0.04    0.10
  -2   6   4    0.18    0.11
  -2   6   4    0.19    0.10
  -2   6   4    0.19    0.16
   1  -6  -4    0.28    0.12
   1  -6  -4    0.37    0.14
   1  -6  -4    0.22    0.14
  -1   6   4    0.25    0.14
  -1   6   4    0.15    0.11
  -1   6   4   -0.14    0.17
  -1   6   4    0.18    0.11
   0  -6  -4    1.55    0.20
   0  -6  -4    1.36    0.17
   0  -6  -4    1.12    0.17
   0  -6  -4    1.47    0.15
   0   6   4    1.45    0.15
   0   6   4    1.24    0.20
   0   6   4    1.52    0.15
   0   6   4    1.11    0.16
   0   6   4    1.17    0.17
   0   6   4    1.58    0.24
  -1  -6  -4    0.20    0.12
  -1  -6  -4    0.23    0.13
  -1  -6  -4    0.02    0.16
   1   6   4    0.33    0.11
   1   6   4    0.10    0.12
   1   6   4    0.23    0.15
   1   6   4    0.13    0.14
   1   6   4    0.21    0.13
   1   6   4    0.33    0.14
   1   6   4    0.16    0.13
  -2  -6  -4    0.36    0.20
  -2  -6  -4    0.16    0.15
  -2  -6  -4    0.16    0.17
  -2  -6  -4    0.13    0.15
  -2  -6  -4    0.24    0.12
   2   6   4    0.14    0.14
   2   6   4    0.23    0.14
   2   6   4    0.35    0.14
   2   6   4    0.24    0.16
   2   6   4    0.21    0.15
   2   6   4    0.03    0.12
   2   6   4    0.27    0.14
  -3  -6  -4    0.11    0.11
  -3  -6  -4   -0.18    0.16
  -3  -6  -4    0.20    0.18
   3   6   4   -0.06    0.16
   3   6   4    0.01    0.13
   3   6   4    0.02    0.15
  -4  -6  -4    3.31    0.23
  -4  -6  -4    3.28    0.33
   4   6   4    3.22    0.30
   4   6   4    2.95    0.26
  -5  -6  -4    0.25    0.24
   5   6   4    0.16    0.19
   5   6   4    0.23    0.17
  -6  -6  -4    0.42    0.31
   6   6   4    0.48    0.19
  -7  -6  -4   -0.09    0.32
   7   6   4    0.30    0.21
  -8  -6  -4   -0.48    0.39
   8   6   4    0.16    0.23
   8  -7  -4   -0.13    0.23
   7  -7  -4    0.55    0.23
   6  -7  -4    0.10    0.19
   5  -7  -4    0.47    0.19
   4  -7  -4    0.97    0.18
   4  -7  -4    0.90    0.20
   3  -7  -4    0.84    0.17
   3  -7  -4    0.72    0.18
  -3   7   4    0.78    0.14
  -3   7   4    0.85    0.13
   2  -7  -4    1.48    0.18
   2  -7  -4    1.44    0.17
   2  -7  -4    1.44    0.21
  -2   7   4    1.46    0.18
  -2   7   4    1.09    0.23
  -2   7   4    1.45    0.17
   1  -7  -4    0.99    0.17
   1  -7  -4    1.05    0.19
   1  -7  -4    1.01    0.19
  -1   7   4    1.05    0.17
  -1   7   4    1.02    0.17
  -1   7   4    1.43    0.25
   0  -7  -4    0.10    0.14
   0  -7  -4   -0.08    0.15
   0  -7  -4   -0.21    0.14
   0   7   4   -0.04    0.13
   0   7   4   -0.07    0.18
   0   7   4    0.19    0.17
   0   7   4   -0.05    0.13
  -1  -7  -4    1.27    0.18
  -1  -7  -4    0.95    0.17
  -1  -7  -4    1.17    0.17
  -1  -7  -4    1.12    0.21
   1   7   4    1.21    0.19
   1   7   4    1.14    0.19
   1   7   4    1.03    0.18
   1   7   4    1.15    0.17
   1   7   4    0.87    0.18
   1   7   4    1.13    0.18
   1   7   4    1.40    0.20
  -2  -7  -4    1.56    0.27
  -2  -7  -4    1.99    0.23
  -2  -7  -4    1.19    0.19
  -2  -7  -4    1.54    0.22
   2   7   4    1.64    0.22
   2   7   4    1.60    0.22
   2   7   4    1.45    0.20
   2   7   4    1.45    0.22
   2   7   4    1.84    0.24
  -3  -7  -4    0.42    0.19
  -3  -7  -4    0.80    0.16
   3   7   4    0.40    0.19
   3   7   4    0.49    0.18
  -4  -7  -4    1.02    0.27
  -4  -7  -4    1.12    0.16
   4   7   4    0.78    0.20
   4   7   4    1.03    0.23
  -5  -7  -4    1.04    0.31
   5   7   4    0.68    0.20
  -6  -7  -4   -0.22    0.32
   6   7   4    0.17    0.20
  -7  -7  -4   -0.04    0.33
   7   7   4    0.33    0.23
  -8  -7  -4    0.03    0.37
   8   7   4   -0.27    0.24
   7  -8  -4    0.10    0.23
   6  -8  -4    0.11    0.21
   5  -8  -4    2.16    0.29
   4  -8  -4    0.13    0.19
   3  -8  -4    2.40    0.27
  -3   8   4    2.79    0.22
  -3   8   4    2.92    0.23
   2  -8  -4    2.51    0.23
   2  -8  -4    2.06    0.24
   2  -8  -4    2.91    0.28
  -2   8   4    2.68    0.23
  -2   8   4    2.57    0.24
   1  -8  -4    1.31    0.22
   1  -8  -4    1.58    0.22
  -1   8   4    1.56    0.29
  -1   8   4    1.17    0.18
  -1   8   4    1.00    0.19
   0  -8  -4    1.88    0.25
   0  -8  -4    1.77    0.23
   0   8   4    1.72    0.23
   0   8   4    1.89    0.29
   0   8   4    2.18    0.24
  -1  -8  -4    1.70    0.22
   1   8   4    1.34    0.24
   1   8   4    1.13    0.22
   1   8   4    1.24    0.21
  -2  -8  -4    2.72    0.26
  -2  -8  -4    2.60    0.27
   2   8   4    2.73    0.29
   2   8   4    2.16    0.25
   2   8   4    2.34    0.29
   2   8   4    2.49    0.27
  -3  -8  -4    2.48    0.25
  -3  -8  -4    2.73    0.30
   3   8   4    2.55    0.28
   3   8   4    2.57    0.28
  -4  -8  -4    0.14    0.15
  -4  -8  -4   -0.14    0.24
   4   8   4    0.02    0.18
   4   8   4    0.12    0.19
  -5  -8  -4    2.38    0.39
  -5  -8  -4    1.67    0.16
   5   8   4    1.45    0.25
  -6  -8  -4    0.53    0.36
   6   8   4    0.32    0.22
  -7  -8  -4   -0.33    0.38
   7   8   4    0.00    0.24
   7  -9  -4    0.28    0.27
   6  -9  -4   -0.05    0.23
   5  -9  -4   -0.19    0.22
   4  -9  -4    0.37    0.23
   3  -9  -4    5.74    0.45
  -3   9   4    5.97    0.37
   2  -9  -4    0.10    0.20
  -2   9   4    0.48    0.17
   1  -9  -4    3.31    0.31
  -1   9   4    3.58    0.31
  -1   9   4    3.69    0.31
   0  -9  -4    0.10    0.18
   0   9   4    0.01    0.16
   0   9   4    0.09    0.27
   0   9   4    0.06    0.17
  -1  -9  -4    3.83    0.33
   1   9   4    4.23    0.37
   1   9   4    3.65    0.33
   1   9   4    3.58    0.34
   2   9   4    0.54    0.21
  -3  -9  -4    5.87    0.45
  -3  -9  -4    6.08    0.41
   3   9   4    5.21    0.42
   3   9   4    4.74    0.39
  -4  -9  -4    0.22    0.28
  -4  -9  -4    0.52    0.18
   4   9   4    0.22    0.21
  -5  -9  -4    0.12    0.14
  -5  -9  -4   -0.48    0.30
   5   9   4   -0.01    0.21
  -6  -9  -4    0.01    0.31
   6   9   4   -0.19    0.22
  -7  -9  -4    0.64    0.43
   7   9   4    0.09    0.25
   6 -10  -4    0.09    0.26
   5 -10  -4    0.84    0.28
   4 -10  -4   -0.20    0.23
   3 -10  -4   -0.02    0.23
  -3  10   4   -0.10    0.15
   2 -10  -4   -0.18    0.20
  -2  10   4    0.11    0.18
  -1  10   4    5.75    0.43
   0 -10  -4    1.47    0.27
   0  10   4    2.07    0.27
  -1 -10  -4    4.82    0.39
   1  10   4    4.03    0.39
   1  10   4    5.18    0.40
  -2 -10  -4   -0.31    0.19
   2  10   4    0.05    0.21
  -3 -10  -4    0.08    0.19
   3  10   4    0.27    0.23
  -4 -10  -4   -0.07    0.28
  -4 -10  -4   -0.04    0.18
   4  10   4   -0.04    0.22
  -5 -10  -4    0.95    0.19
  -5 -10  -4    0.48    0.34
   5  10   4    0.80    0.27
  -6 -10  -4   -0.38    0.36
   6  10   4    0.00    0.25
   5 -11  -4    0.03    0.27
   4 -11  -4    0.05    0.27
   3 -11  -4    0.24    0.26
  -3  11   4    0.05    0.18
  -2  11   4   -0.12    0.21
  -2  11   4    0.03    0.19
  -1  11   4    0.15    0.21
   0  11   4   -0.02    0.22
  -1 -11  -4    0.08    0.22
   1  11   4    0.15    0.23
  -2 -11  -4   -0.02    0.22
  -3 -11  -4    0.45    0.23
  -4 -11  -4    0.03    0.21
  -5 -11  -4    0.08    0.18
   4 -12  -4   -0.30    0.28
   3 -12  -4    0.05    0.28
  -3  12   4   -0.30    0.19
  -2  12   4    0.21    0.22
  -2  12   4    0.32    0.25
  -1  12   4    0.06    0.24
   0  12   4    0.07    0.25
  -1 -12  -4   -0.21    0.24
   1  12   4    0.22    0.27
  -2 -12  -4   -0.04    0.23
  -3 -12  -4    0.11    0.24
  -4 -12  -4   -0.14    0.23
  -3  13   4   -0.09    0.21
  -2  13   4    0.00    0.24
  -1  13   4   -0.39    0.28
  -1  13   4    0.23    0.25
   0  13   4    0.28    0.28
  -1 -13  -4    0.00    0.27
   1  13   4    0.29    0.29
  -2 -13  -4    0.08    0.28
  -3 -13  -4    0.32    0.27
   0  14   4    0.21    0.31
  -2 -16   5    0.43    0.24
   1  16  -5   -0.19    0.24
  -1 -16   5    0.17    0.27
   0  16  -5    0.12    0.25
   0 -16   5    0.17    0.31
  -1  16  -5   -0.09    0.22
   1 -16   5    0.05    0.26
  -2  16  -5    0.62    0.21
   2 -16   5    0.36    0.31
   3 -16   5    0.21    0.27
  -4 -15   5    0.29    0.23
  -3 -15   5    0.13    0.21
  -2 -15   5    0.18    0.22
  -2 -15   5   -0.19    0.25
   1  15  -5    0.49    0.25
  -1 -15   5    0.24    0.29
   0  15  -5    0.00    0.22
   0 -15   5    0.07    0.27
  -1  15  -5    0.04    0.21
   1 -15   5    0.41    0.26
  -2  15  -5    0.19    0.18
   2 -15   5   -0.11    0.24
  -3  15  -5    0.15    0.15
   3 -15   5    0.17    0.28
   3 -15   5   -0.02    0.29
   4 -15   5    0.27    0.29
   4 -15   5    0.17    0.30
  -5 -14   5   -0.07    0.19
  -4 -14   5    0.20    0.20
  -3 -14   5   -0.36    0.18
  -2 -14   5    0.21    0.28
  -2 -14   5   -0.09    0.19
   1  14  -5    0.64    0.23
  -1 -14   5    0.03    0.24
  -1 -14   5    0.27    0.21
   0  14  -5    0.41    0.21
   0 -14   5    0.39    0.25
  -1  14  -5    0.20    0.20
   1 -14   5    0.20    0.24
  -2  14  -5    0.28    0.16
   2 -14   5   -0.11    0.24
   2 -14   5   -0.25    0.22
  -3  14  -5    0.20    0.14
   3 -14   5   -0.04    0.26
   3 -14   5   -0.22    0.22
   4 -14   5   -0.12    0.26
   4 -14   5   -0.19    0.26
   5 -14   5    0.19    0.30
   5 -14   5    0.04    0.29
   6  13  -5    0.19    0.29
  -6 -13   5    0.34    0.32
  -6 -13   5    0.20    0.15
  -5 -13   5    0.27    0.18
  -5 -13   5    0.39    0.28
  -4 -13   5    1.06    0.22
  -4 -13   5    1.51    0.45
   2  13  -5    0.13    0.24
  -2 -13   5    0.07    0.19
  -2 -13   5   -0.15    0.22
   1  13  -5    0.74    0.21
  -1 -13   5    0.55    0.21
  -1 -13   5    0.60    0.26
   0  13  -5   -0.17    0.17
   0 -13   5    0.02    0.24
  -1  13  -5    0.72    0.19
   1 -13   5    0.52    0.25
   1 -13   5    1.24    0.46
  -2  13  -5    0.10    0.15
   2 -13   5    0.09    0.21
   2 -13   5   -0.08    0.23
  -3  13  -5    0.93    0.15
   3 -13   5    1.34    0.29
   3 -13   5    1.21    0.28
   4 -13   5    1.23    0.29
   4 -13   5    1.24    0.30
   5 -13   5   -0.15    0.25
   5 -13   5    0.19    0.24
   6 -13   5   -0.15    0.28
   6  12  -5    0.35    0.28
  -6 -12   5    0.89    0.34
   5  12  -5    1.51    0.30
  -5 -12   5    1.89    0.33
  -5 -12   5    1.49    0.21
  -4 -12   5   -0.02    0.16
  -4 -12   5   -0.09    0.22
  -3 -12   5    1.59    0.23
  -3 -12   5    2.33    0.28
   2  12  -5    0.19    0.19
  -2 -12   5    0.41    0.24
  -2 -12   5    0.37    0.18
   1  12  -5    5.78    0.40
  -1 -12   5    4.70    0.39
  -1 -12   5    5.71    0.39
   0  12  -5    1.02    0.20
   0 -12   5    0.88    0.23
  -1  12  -5    5.05    0.36
   1 -12   5    5.36    0.40
   1 -12   5    5.35    0.43
  -2  12  -5    0.20    0.14
   2 -12   5    0.61    0.22
   2 -12   5    0.72    0.24
  -3  12  -5    2.18    0.18
   3 -12   5    2.14    0.29
   3 -12   5    2.42    0.30
   4 -12   5   -0.15    0.21
   4 -12   5    0.20    0.24
   5 -12   5    1.30    0.29
   5 -12   5    1.54    0.28
   6 -12   5    0.61    0.26
   7  11  -5    0.24    0.27
  -7 -11   5    0.20    0.35
   6  11  -5    0.59    0.27
  -6 -11   5    0.23    0.29
   5  11  -5   -0.07    0.22
  -5 -11   5    0.04    0.26
  -5 -11   5    0.08    0.15
   4  11  -5    0.28    0.21
   4  11  -5    0.36    0.21
  -4 -11   5    0.33    0.16
  -4 -11   5    0.40    0.22
  -4 -11   5    0.58    0.24
   3  11  -5    7.16    0.53
  -3 -11   5    8.51    0.49
  -3 -11   5    8.31    0.46
   2  11  -5   -0.05    0.18
  -2 -11   5    0.39    0.25
  -2 -11   5   -0.17    0.18
  -2 -11   5    0.11    0.15
   1  11  -5   10.27    0.52
  -1 -11   5   10.17    0.52
  -1 -11   5    8.39    0.60
  -1 -11   5    9.23    0.53
   0  11  -5   -0.04    0.14
   0 -11   5   -0.24    0.16
   0 -11   5    0.08    0.18
   0 -11   5    0.03    0.15
  -1  11  -5   10.23    0.51
   1 -11   5    9.80    0.56
   1 -11   5    9.78    0.54
  -2  11  -5    0.10    0.12
   2 -11   5    0.07    0.18
  -3  11  -5    8.54    0.39
   3 -11   5    8.14    0.50
   4 -11   5    0.35    0.20
   5 -11   5    0.13    0.21
   5 -11   5   -0.03    0.20
   6 -11   5    0.04    0.22
   6 -11   5    0.44    0.23
   7 -11   5    0.40    0.25
   7  10  -5   -0.03    0.26
  -7 -10   5    0.01    0.33
   6  10  -5    0.90    0.27
  -6 -10   5    1.25    0.32
   5  10  -5    1.18    0.26
   5  10  -5    0.95    0.26
  -5 -10   5    0.88    0.23
  -5 -10   5    1.10    0.28
  -5 -10   5    0.79    0.16
   4  10  -5    0.08    0.20
   4  10  -5   -0.01    0.19
  -4 -10   5    0.02    0.19
  -4 -10   5    0.08    0.19
  -4 -10   5    0.24    0.14
   3  10  -5    0.86    0.20
   3  10  -5    0.99    0.20
  -3 -10   5    0.67    0.19
  -3 -10   5    0.72    0.21
  -3 -10   5    0.93    0.21
  -3 -10   5    0.57    0.21
  -3 -10   5    1.01    0.17
   2  10  -5    0.14    0.20
   2  10  -5    0.29    0.14
   2  10  -5    0.48    0.18
  -2 -10   5    0.33    0.15
  -2 -10   5    0.46    0.15
  -2 -10   5    0.69    0.19
  -2 -10   5    0.46    0.18
   1  10  -5    7.75    0.42
   1  10  -5    7.33    0.44
  -1 -10   5    6.71    0.42
  -1 -10   5    7.54    0.43
  -1 -10   5    7.67    0.42
   0  10  -5    2.29    0.22
   0  10  -5    2.43    0.23
   0 -10   5    2.55    0.24
   0 -10   5    2.42    0.25
   0 -10   5    2.68    0.23
   0 -10   5    2.04    0.21
  -1  10  -5    6.97    0.45
  -1  10  -5    8.23    0.41
   1 -10   5    7.86    0.44
   1 -10   5    7.61    0.46
   1 -10   5    7.50    0.46
  -2  10  -5    0.32    0.11
   2 -10   5    0.44    0.18
  -3  10  -5    0.88    0.10
   3 -10   5    0.57    0.21
   4 -10   5    0.11    0.18
   5 -10   5    1.14    0.24
   6 -10   5    0.55    0.25
   7 -10   5    0.09    0.21
   8   9  -5    0.62    0.29
  -8  -9   5    0.62    0.33
   7   9  -5    0.27    0.27
  -7  -9   5    0.46    0.30
   6   9  -5   -0.06    0.22
  -6  -9   5    0.27    0.25
   5   9  -5    0.19    0.21
   5   9  -5    0.44    0.24
  -5  -9   5    0.27    0.23
  -5  -9   5    0.18    0.12
  -5  -9   5    0.26    0.24
   4   9  -5    0.26    0.20
   4   9  -5    0.25    0.19
  -4  -9   5    0.44    0.20
  -4  -9   5    0.28    0.19
  -4  -9   5    0.18    0.12
   3   9  -5    0.25    0.16
   3   9  -5    0.54    0.19
  -3  -9   5    0.12    0.15
  -3  -9   5    0.32    0.19
  -3  -9   5    0.35    0.17
  -3  -9   5    0.39    0.18
  -3  -9   5    0.19    0.13
   2   9  -5    3.39    0.27
   2   9  -5    3.55    0.28
   2   9  -5    2.98    0.27
   2   9  -5    3.36    0.27
  -2  -9   5    3.18    0.25
  -2  -9   5    3.55    0.26
  -2  -9   5    3.40    0.26
  -2  -9   5    3.69    0.28
  -2  -9   5    3.44    0.27
   1   9  -5    0.47    0.14
   1   9  -5    0.58    0.12
   1   9  -5    0.34    0.11
   1   9  -5    0.58    0.15
  -1  -9   5    0.55    0.11
  -1  -9   5    0.57    0.12
  -1  -9   5    0.57    0.12
  -1  -9   5    0.53    0.14
  -1  -9   5    0.34    0.15
  -1  -9   5    0.45    0.13
  -1  -9   5    0.33    0.14
   0   9  -5    0.04    0.11
   0   9  -5    0.04    0.11
   0   9  -5    0.22    0.13
   0  -9   5    0.00    0.13
   0  -9   5   -0.01    0.11
   0  -9   5   -0.03    0.10
   0  -9   5    0.08    0.13
   0  -9   5    0.02    0.12
   0  -9   5    0.08    0.10
  -1   9  -5    0.59    0.12
  -1   9  -5    0.33    0.14
  -1   9  -5    0.68    0.17
   1  -9   5    0.42    0.16
   1  -9   5    0.58    0.12
   1  -9   5    0.45    0.15
   1  -9   5    0.42    0.15
  -2   9  -5    3.57    0.23
   2  -9   5    3.75    0.30
   2  -9   5    3.72    0.30
   3  -9   5    0.38    0.20
   3  -9   5    0.29    0.16
   4  -9   5    0.39    0.17
   4  -9   5    0.30    0.14
   5  -9   5    0.06    0.18
   5  -9   5    0.26    0.15
   6  -9   5    0.26    0.15
   6  -9   5    0.04    0.20
   8  -9   5    0.30    0.21
   8   8  -5    0.03    0.27
  -8  -8   5    0.12    0.31
   7   8  -5    0.16    0.25
  -7  -8   5    0.52    0.32
   6   8  -5    0.10    0.21
  -6  -8   5    0.44    0.28
   5   8  -5   -0.03    0.19
   5   8  -5    0.12    0.20
  -5  -8   5   -0.04    0.19
  -5  -8   5    0.04    0.21
  -5  -8   5    0.31    0.11
   4   8  -5   -0.03    0.16
   4   8  -5   -0.19    0.16
  -4  -8   5    0.01    0.11
  -4  -8   5    0.16    0.19
  -4  -8   5    0.01    0.16
   3   8  -5   -0.10    0.14
   3   8  -5    0.07    0.15
  -3  -8   5    0.07    0.15
  -3  -8   5    0.02    0.14
  -3  -8   5    0.09    0.14
  -3  -8   5    0.09    0.11
  -3  -8   5    0.29    0.17
   2   8  -5    0.51    0.15
   2   8  -5    0.58    0.14
   2   8  -5    0.33    0.15
   2   8  -5    0.19    0.12
  -2  -8   5    0.40    0.13
  -2  -8   5    0.50    0.12
  -2  -8   5    0.42    0.12
  -2  -8   5    0.58    0.14
  -2  -8   5    0.55    0.15
   1   8  -5    1.10    0.13
   1   8  -5    1.32    0.14
   1   8  -5    1.45    0.18
   1   8  -5    1.10    0.17
   1   8  -5    1.59    0.17
  -1  -8   5    1.29    0.17
  -1  -8   5    1.22    0.14
  -1  -8   5    1.22    0.13
  -1  -8   5    1.16    0.15
  -1  -8   5    1.12    0.15
  -1  -8   5    1.46    0.13
  -1  -8   5    1.35    0.15
   0   8  -5   21.36    0.89
   0   8  -5   20.85    0.86
   0   8  -5   18.03    0.88
   0   8  -5   22.05    0.92
   0   8  -5   20.99    0.90
   0  -8   5   21.35    0.90
   0  -8   5   20.77    0.90
   0  -8   5   21.41    0.92
   0  -8   5   19.96    0.90
   0  -8   5   21.80    0.90
   0  -8   5   21.60    0.90
   0  -8   5   21.57    0.86
  -1   8  -5    1.28    0.14
  -1   8  -5    1.32    0.16
  -1   8  -5    1.66    0.21
   1  -8   5    1.11    0.13
   1  -8   5    1.32    0.18
   1  -8   5    1.23    0.15
   1  -8   5    1.08    0.15
   1  -8   5    1.53    0.15
   1  -8   5    1.37    0.18
  -2   8  -5    0.33    0.15
  -2   8  -5    0.40    0.15
  -2   8  -5    0.52    0.09
   2  -8   5    0.45    0.10
   2  -8   5    0.57    0.12
   2  -8   5    0.59    0.16
   2  -8   5    0.71    0.15
   2  -8   5    0.58    0.16
   3  -8   5    0.11    0.11
   3  -8   5    0.10    0.16
   3  -8   5    0.17    0.16
   4  -8   5    0.13    0.18
   4  -8   5   -0.06    0.11
   5  -8   5    0.25    0.12
   5  -8   5    0.19    0.18
   6  -8   5   -0.02    0.12
   6  -8   5    0.08    0.22
   7  -8   5    0.30    0.14
   7  -8   5    0.21    0.22
   8  -8   5    0.20    0.16
   8   7  -5   -0.21    0.24
  -8  -7   5    0.26    0.34
   7   7  -5   -0.07    0.22
  -7  -7   5   -0.09    0.28
   6   7  -5    0.15    0.19
   6   7  -5   -0.20    0.21
  -6  -7   5    0.44    0.24
  -6  -7   5   -0.24    0.20
   5   7  -5    0.58    0.19
   5   7  -5    0.04    0.21
  -5  -7   5    0.34    0.22
  -5  -7   5    0.55    0.21
   4   7  -5   -0.05    0.14
   4   7  -5    0.14    0.16
  -4  -7   5    0.23    0.11
  -4  -7   5    0.46    0.19
  -4  -7   5    0.15    0.16
   3   7  -5    0.27    0.15
   3   7  -5    0.55    0.15
   3   7  -5    0.42    0.15
  -3  -7   5    0.41    0.15
  -3  -7   5    0.46    0.16
  -3  -7   5    0.49    0.15
  -3  -7   5    0.42    0.15
  -3  -7   5    0.41    0.11
   2   7  -5    5.76    0.32
   2   7  -5    5.59    0.33
   2   7  -5    5.87    0.36
   2   7  -5    5.78    0.32
  -2  -7   5    5.45    0.26
  -2  -7   5    5.78    0.33
  -2  -7   5    5.64    0.32
  -2  -7   5    5.55    0.32
  -2  -7   5    5.42    0.35
  -2  -7   5    5.76    0.26
  -2  -7   5    5.19    0.32
  -2  -7   5    5.84    0.30
  -2  -7   5    5.99    0.34
   1   7  -5    0.56    0.10
   1   7  -5    0.65    0.11
   1   7  -5    0.68    0.14
   1   7  -5    0.47    0.12
   1   7  -5    0.63    0.10
  -1  -7   5    0.34    0.12
  -1  -7   5    0.56    0.10
  -1  -7   5    0.58    0.13
  -1  -7   5    0.48    0.12
  -1  -7   5    0.43    0.11
  -1  -7   5    0.58    0.09
  -1  -7   5    0.47    0.09
  -1  -7   5    0.47    0.11
   0   7  -5   -0.07    0.08
   0   7  -5    0.00    0.06
   0   7  -5    0.04    0.10
   0   7  -5    0.02    0.08
   0   7  -5    0.05    0.09
   0   7  -5   -0.10    0.05
   0  -7   5    0.11    0.09
   0  -7   5    0.13    0.09
   0  -7   5    0.04    0.08
   0  -7   5    0.04    0.09
   0  -7   5   -0.02    0.06
   0  -7   5    0.09    0.10
   0  -7   5    0.06    0.11
  -1   7  -5    0.37    0.11
  -1   7  -5    0.62    0.13
  -1   7  -5    0.58    0.09
  -1   7  -5    0.75    0.16
   1  -7   5    0.55    0.11
   1  -7   5    0.48    0.12
   1  -7   5    0.50    0.10
   1  -7   5    0.41    0.12
   1  -7   5    0.61    0.13
   1  -7   5    0.43    0.10
   1  -7   5    0.49    0.11
  -2   7  -5    5.05    0.26
  -2   7  -5    5.82    0.27
  -2   7  -5    5.61    0.35
  -2   7  -5    5.29    0.37
   2  -7   5    5.87    0.29
   2  -7   5    5.82    0.34
   2  -7   5    5.55    0.34
   2  -7   5    5.63    0.31
   2  -7   5    5.72    0.33
  -3   7  -5    0.45    0.12
  -3   7  -5    0.44    0.17
   3  -7   5    0.48    0.16
   3  -7   5    0.34    0.09
   3  -7   5    0.40    0.19
   3  -7   5    0.71    0.15
   3  -7   5    0.59    0.15
   3  -7   5    0.32    0.11
   4  -7   5    0.25    0.12
   4  -7   5    0.29    0.17
   4  -7   5    0.23    0.09
   4  -7   5    0.36    0.18
   5  -7   5    0.39    0.18
   5  -7   5    0.47    0.10
   6  -7   5    0.16    0.10
   6  -7   5    0.39    0.20
   7  -7   5   -0.17    0.10
   7  -7   5    0.05    0.22
   8  -7   5   -0.03    0.11
   9   6  -5   -0.06    0.26
   8   6  -5   -0.22    0.22
  -8  -6   5    0.10    0.31
   7   6  -5    0.43    0.21
  -7  -6   5    0.49    0.27
   6   6  -5   -0.10    0.21
   6   6  -5    0.00    0.17
  -6  -6   5    0.09    0.21
  -6  -6   5    0.24    0.22
   5   6  -5    0.82    0.23
   5   6  -5    0.62    0.16
  -5  -6   5    0.64    0.22
  -5  -6   5    0.67    0.20
   4   6  -5    0.03    0.13
   4   6  -5    0.15    0.16
  -4  -6   5    0.01    0.09
  -4  -6   5    0.20    0.15
  -4  -6   5   -0.04    0.16
  -4  -6   5    0.22    0.06
   3   6  -5    5.34    0.31
   3   6  -5    5.69    0.37
   3   6  -5    5.30    0.28
   3   6  -5    5.26    0.33
  -3  -6   5    5.77    0.32
  -3  -6   5    5.36    0.34
  -3  -6   5    5.37    0.34
  -3  -6   5    5.36    0.28
  -3  -6   5    5.11    0.33
   2   6  -5    0.11    0.12
   2   6  -5    0.06    0.10
   2   6  -5    0.13    0.10
   2   6  -5    0.03    0.07
   2   6  -5   -0.03    0.09
  -2  -6   5   -0.04    0.09
  -2  -6   5   -0.02    0.08
  -2  -6   5    0.03    0.11
  -2  -6   5   -0.08    0.10
  -2  -6   5    0.09    0.08
  -2  -6   5    0.07    0.10
  -2  -6   5    0.03    0.04
  -2  -6   5    0.06    0.05
  -2  -6   5   -0.07    0.10
   1   6  -5   10.95    0.50
   1   6  -5    9.67    0.46
   1   6  -5   10.04    0.46
   1   6  -5   10.23    0.44
   1   6  -5   10.16    0.46
  -1  -6   5   10.36    0.47
  -1  -6   5   10.30    0.46
  -1  -6   5    9.92    0.48
  -1  -6   5   10.05    0.45
  -1  -6   5   10.39    0.44
  -1  -6   5    9.88    0.46
  -1  -6   5   10.48    0.48
  -1  -6   5    9.84    0.47
   0   6  -5    0.44    0.09
   0   6  -5    0.55    0.10
   0   6  -5    0.55    0.11
   0   6  -5    0.51    0.07
   0   6  -5    0.55    0.09
   0   6  -5    0.43    0.09
   0  -6   5    0.46    0.11
   0  -6   5    0.32    0.10
   0  -6   5    0.51    0.09
   0  -6   5    0.53    0.10
   0  -6   5    0.63    0.10
   0  -6   5    0.48    0.07
   0  -6   5    0.59    0.10
   0  -6   5    0.54    0.09
  -1   6  -5   11.40    0.54
  -1   6  -5   10.32    0.48
  -1   6  -5    9.64    0.42
  -1   6  -5   10.39    0.48
  -1   6  -5   10.11    0.45
   1  -6   5    9.85    0.45
   1  -6   5    9.93    0.48
   1  -6   5   10.36    0.48
   1  -6   5   10.06    0.48
   1  -6   5   10.26    0.48
   1  -6   5    9.96    0.47
   1  -6   5   10.13    0.41
   1  -6   5   10.52    0.45
   1  -6   5   10.20    0.48
  -2   6  -5    0.05    0.11
  -2   6  -5    0.04    0.12
  -2   6  -5   -0.01    0.04
  -2   6  -5    0.07    0.06
  -2   6  -5    0.17    0.10
   2  -6   5    0.18    0.09
   2  -6   5    0.07    0.11
   2  -6   5    0.07    0.07
   2  -6   5   -0.01    0.11
   2  -6   5   -0.03    0.10
   2  -6   5    0.33    0.13
   2  -6   5    0.00    0.10
  -3   6  -5    5.68    0.32
  -3   6  -5    5.08    0.35
   3  -6   5    5.55    0.35
   3  -6   5    5.38    0.26
   3  -6   5    5.83    0.35
   3  -6   5    5.72    0.35
   3  -6   5    5.97    0.30
   3  -6   5    4.01    0.37
   3  -6   5    5.78    0.27
  -4   6  -5    0.08    0.12
   4  -6   5    0.23    0.16
   4  -6   5    0.10    0.08
   4  -6   5    0.13    0.10
   4  -6   5    0.36    0.15
   4  -6   5    0.16    0.17
   4  -6   5    0.11    0.12
   5  -6   5    0.52    0.09
   5  -6   5    0.55    0.12
   5  -6   5    0.57    0.18
   5  -6   5    0.59    0.19
   6  -6   5    0.00    0.21
   6  -6   5    0.31    0.09
   7  -6   5    0.35    0.09
   7  -6   5    0.09    0.25
   7  -6   5    0.38    0.13
   8  -6   5   -0.04    0.09
   9   5  -5    0.20    0.24
  -9  -5   5   -0.03    0.30
   8   5  -5   -0.06    0.20
  -8  -5   5    0.27    0.30
   7   5  -5    0.30    0.19
  -7  -5   5    0.26    0.26
   6   5  -5    0.06    0.21
   6   5  -5   -0.04    0.15
  -6  -5   5    0.21    0.23
  -6  -5   5    0.06    0.19
   5   5  -5    0.06    0.14
   5   5  -5   -0.11    0.20
  -5  -5   5   -0.02    0.19
  -5  -5   5   -0.01    0.17
   4   5  -5   -0.05    0.16
   4   5  -5   -0.02    0.11
  -4  -5   5   -0.02    0.15
  -4  -5   5    0.09    0.05
  -4  -5   5    0.06    0.08
  -4  -5   5   -0.03    0.16
   3   5  -5    0.07    0.07
   3   5  -5    0.08    0.12
   3   5  -5    0.12    0.12
   3   5  -5   -0.07    0.08
   3   5  -5    0.11    0.10
  -3  -5   5   -0.13    0.10
  -3  -5   5    0.08    0.11
  -3  -5   5    0.16    0.10
  -3  -5   5   -0.15    0.07
  -3  -5   5   -0.01    0.06
   2   5  -5    0.78    0.13
   2   5  -5    1.06    0.11
   2   5  -5    0.99    0.13
   2   5  -5    1.03    0.09
   2   5  -5    0.83    0.06
  -2  -5   5    0.82    0.10
  -2  -5   5    0.64    0.12
  -2  -5   5    0.52    0.11
  -2  -5   5    0.90    0.07
  -2  -5   5    0.78    0.10
  -2  -5   5    1.01    0.09
  -2  -5   5    0.66    0.10
  -2  -5   5    0.76    0.12
   1   5  -5    2.08    0.14
   1   5  -5    2.11    0.18
   1   5  -5    1.77    0.13
   1   5  -5    2.11    0.15
  -1  -5   5    2.01    0.15
  -1  -5   5    2.12    0.14
  -1  -5   5    2.04    0.15
  -1  -5   5    2.10    0.16
  -1  -5   5    2.02    0.18
  -1  -5   5    1.99    0.13
  -1  -5   5    1.85    0.14
   0   5  -5    0.20    0.07
   0   5  -5    0.02    0.06
   0   5  -5    0.02    0.08
   0   5  -5    0.00    0.04
   0   5  -5   -0.04    0.07
   0  -5   5    0.06    0.06
   0  -5   5   -0.03    0.07
   0  -5   5    0.06    0.06
   0  -5   5    0.00    0.08
   0  -5   5    0.01    0.05
   0  -5   5    0.06    0.07
   0  -5   5    0.20    0.07
   0  -5   5   -0.06    0.06
  -1   5  -5    2.27    0.18
  -1   5  -5    2.04    0.13
  -1   5  -5    1.77    0.15
  -1   5  -5    2.22    0.17
  -1   5  -5    2.21    0.14
  -1   5  -5    2.19    0.22
   1  -5   5    1.92    0.14
   1  -5   5    1.74    0.15
   1  -5   5    1.87    0.17
   1  -5   5    2.08    0.14
   1  -5   5    1.88    0.16
   1  -5   5    1.83    0.16
   1  -5   5    1.96    0.11
   1  -5   5    2.24    0.17
   1  -5   5    1.92    0.17
  -2   5  -5    0.64    0.12
  -2   5  -5    0.90    0.07
  -2   5  -5    0.90    0.16
  -2   5  -5    0.82    0.09
  -2   5  -5    0.91    0.07
  -2   5  -5    0.68    0.13
   2  -5   5    0.83    0.13
   2  -5   5    0.92    0.14
   2  -5   5    0.73    0.14
   2  -5   5    0.93    0.07
   2  -5   5    0.98    0.14
   2  -5   5    0.62    0.10
   2  -5   5    1.15    0.11
   2  -5   5    0.78    0.16
   2  -5   5    0.85    0.09
  -3   5  -5    0.08    0.07
  -3   5  -5    0.02    0.12
  -3   5  -5   -0.05    0.10
   3  -5   5    0.16    0.12
   3  -5   5    0.04    0.12
   3  -5   5    0.24    0.07
   3  -5   5    0.18    0.15
   3  -5   5   -0.02    0.07
   3  -5   5    0.19    0.07
   3  -5   5    0.06    0.07
   3  -5   5   -0.13    0.11
  -4   5  -5    0.05    0.14
  -4   5  -5   -0.02    0.12
   4  -5   5    0.08    0.09
   4  -5   5    0.06    0.13
   4  -5   5    0.12    0.08
   4  -5   5    0.13    0.07
   4  -5   5   -0.05    0.15
   4  -5   5    0.12    0.15
   4  -5   5    0.16    0.12
   4  -5   5    0.09    0.15
  -5   5  -5    0.00    0.14
  -5   5  -5    0.15    0.14
   5  -5   5    0.18    0.09
   5  -5   5    0.01    0.07
   5  -5   5    0.15    0.18
   5  -5   5   -0.12    0.14
   5  -5   5    0.08    0.19
   6  -5   5   -0.04    0.09
   6  -5   5   -0.15    0.08
   6  -5   5    0.12    0.21
   7  -5   5   -0.06    0.08
   7  -5   5    0.11    0.10
   7  -5   5    0.17    0.24
   8  -5   5    0.00    0.10
   8  -5   5   -0.25    0.28
   8  -5   5   -0.01    0.11
   9   4  -5   -0.07    0.21
  -9  -4   5    0.12    0.30
   8   4  -5    0.15    0.20
  -8  -4   5   -0.13    0.27
   7   4  -5    0.04    0.16
  -7  -4   5    0.51    0.23
   6   4  -5    0.56    0.16
   6   4  -5    0.20    0.24
  -6  -4   5    0.57    0.24
  -6  -4   5    0.22    0.19
   5   4  -5    0.02    0.12
   5   4  -5    0.12    0.18
  -5  -4   5   -0.08    0.18
  -5  -4   5    0.24    0.18
   4   4  -5    1.95    0.21
   4   4  -5    1.33    0.21
   4   4  -5    1.75    0.17
  -4  -4   5    2.45    0.22
  -4  -4   5    1.70    0.21
   3   4  -5   16.13    0.68
   3   4  -5   17.27    0.67
   3   4  -5   17.30    0.72
   3   4  -5   17.16    0.76
  -3  -4   5   15.45    0.69
  -3  -4   5   16.74    0.77
  -3  -4   5   16.46    0.75
  -3  -4   5   16.82    0.67
  -3  -4   5   17.27    0.71
  -3  -4   5   17.19    0.74
  -3  -4   5   16.77    0.69
   2   4  -5    0.22    0.10
   2   4  -5    0.19    0.08
   2   4  -5    0.06    0.06
   2   4  -5    0.13    0.04
   2   4  -5    0.18    0.05
  -2  -4   5    0.18    0.07
  -2  -4   5    0.16    0.07
  -2  -4   5    0.28    0.07
  -2  -4   5    0.20    0.06
  -2  -4   5    0.17    0.09
  -2  -4   5    0.23    0.09
   1   4  -5    7.36    0.31
   1   4  -5    6.93    0.31
   1   4  -5    7.16    0.36
  -1  -4   5    6.72    0.32
  -1  -4   5    7.35    0.31
  -1  -4   5    7.09    0.33
  -1  -4   5    6.89    0.31
  -1  -4   5    7.01    0.33
  -1  -4   5    6.59    0.32
  -1  -4   5    6.97    0.35
   0   4  -5    3.59    0.19
   0   4  -5    3.80    0.20
   0   4  -5    3.69    0.20
   0  -4   5    3.76    0.19
   0  -4   5    3.94    0.21
   0  -4   5    3.69    0.19
   0  -4   5    3.63    0.23
   0  -4   5    3.79    0.20
   0  -4   5    3.48    0.20
   0  -4   5    3.58    0.19
  -1   4  -5    6.32    0.41
  -1   4  -5    7.29    0.34
  -1   4  -5    6.99    0.32
  -1   4  -5    7.25    0.34
  -1   4  -5    6.31    0.32
   1  -4   5    7.59    0.34
   1  -4   5    6.73    0.33
   1  -4   5    7.18    0.32
   1  -4   5    6.87    0.35
   1  -4   5    6.94    0.32
   1  -4   5    7.21    0.34
   1  -4   5    7.46    0.35
   1  -4   5    7.21    0.39
  -2   4  -5    0.26    0.12
  -2   4  -5    0.09    0.08
  -2   4  -5    0.23    0.04
  -2   4  -5    0.17    0.06
   2  -4   5    0.19    0.07
   2  -4   5    0.91    0.18
   2  -4   5    0.20    0.10
   2  -4   5    0.18    0.06
   2  -4   5    0.22    0.07
   2  -4   5    0.31    0.11
   2  -4   5    0.14    0.05
   2  -4   5    0.20    0.10
   2  -4   5    0.28    0.10
  -3   4  -5   16.15    0.76
  -3   4  -5   17.01    0.76
  -3   4  -5   17.72    0.77
   3  -4   5   17.25    0.71
   3  -4   5   16.63    0.80
   3  -4   5   16.81    0.71
   3  -4   5   17.24    0.77
   3  -4   5   17.35    0.77
   3  -4   5   16.76    0.71
   3  -4   5   16.46    0.76
   3  -4   5   18.25    0.78
  -4   4  -5    2.46    0.22
   4  -4   5    2.19    0.23
   4  -4   5    1.98    0.15
   4  -4   5    1.99    0.21
   4  -4   5    2.33    0.17
   4  -4   5    2.68    0.23
   4  -4   5    2.20    0.25
   4  -4   5    1.96    0.21
   4  -4   5    2.12    0.17
  -5   4  -5    0.25    0.15
  -5   4  -5    0.13    0.15
   5  -4   5   -0.06    0.12
   5  -4   5    0.00    0.15
   5  -4   5    0.04    0.15
   5  -4   5   -0.21    0.20
   5  -4   5    0.02    0.09
  -6   4  -5    0.37    0.19
   6  -4   5    0.34    0.10
   6  -4   5    0.07    0.25
   7  -4   5    0.58    0.30
   7  -4   5    0.25    0.10
   8  -4   5    0.32    0.32
   8  -4   5    0.09    0.09
   9   3  -5    0.21    0.21
  -9  -3   5    0.08    0.26
   8   3  -5   -0.09    0.18
  -8  -3   5    0.02    0.26
   7   3  -5    0.10    0.16
  -7  -3   5   -0.07    0.19
   6   3  -5   -0.02    0.13
   6   3  -5   -0.16    0.22
  -6  -3   5    0.05    0.17
  -6  -3   5    0.08    0.21
   5   3  -5    1.33    0.16
   5   3  -5    1.01    0.22
  -5  -3   5    0.91    0.18
  -5  -3   5    1.18    0.21
   4   3  -5    4.22    0.22
   4   3  -5    3.96    0.22
   4   3  -5    4.21    0.32
   4   3  -5    4.27    0.21
   4   3  -5    4.31    0.26
   4   3  -5    4.07    0.23
  -4  -3   5    4.60    0.30
  -4  -3   5    4.43    0.23
  -4  -3   5    4.41    0.33
   3   3  -5    2.73    0.22
   3   3  -5    2.39    0.18
   3   3  -5    2.74    0.19
   3   3  -5    2.66    0.13
  -3  -3   5    2.61    0.13
  -3  -3   5    2.34    0.19
  -3  -3   5    2.62    0.14
  -3  -3   5    2.76    0.22
  -3  -3   5    2.83    0.15
  -3  -3   5    2.84    0.24
  -3  -3   5    2.37    0.14
  -3  -3   5    2.12    0.17
   2   3  -5   35.39    1.38
   2   3  -5   35.63    1.44
   2   3  -5   33.39    1.40
   2   3  -5   34.51    1.42
   2   3  -5   35.93    1.41
  -2  -3   5   35.29    1.40
  -2  -3   5   35.66    1.43
  -2  -3   5   36.31    1.42
  -2  -3   5   36.03    1.39
  -2  -3   5   34.85    1.44
  -2  -3   5   36.46    1.41
  -2  -3   5   30.26    1.40
   1   3  -5   17.43    0.73
   1   3  -5   17.45    0.72
   1   3  -5   18.08    0.71
   1   3  -5   17.57    0.75
  -1  -3   5   17.18    0.72
  -1  -3   5   17.84    0.74
  -1  -3   5   17.34    0.73
  -1  -3   5   16.98    0.76
  -1  -3   5   18.25    0.74
  -1  -3   5   17.58    0.71
   0   3  -5   -0.05    0.05
   0   3  -5   -0.01    0.05
   0   3  -5    0.10    0.05
   0   3  -5    0.02    0.08
   0   3  -5   -0.01    0.05
   0  -3   5    0.05    0.05
   0  -3   5    0.06    0.05
   0  -3   5    0.11    0.06
   0  -3   5    0.01    0.05
   0  -3   5    0.03    0.05
   0  -3   5    0.15    0.08
   0  -3   5    0.29    0.07
  -1   3  -5   18.08    0.73
  -1   3  -5   16.83    0.73
  -1   3  -5   16.97    0.81
  -1   3  -5   16.50    0.73
  -1   3  -5   17.89    0.72
   1  -3   5   18.73    0.72
   1  -3   5   16.17    0.75
   1  -3   5   18.78    0.75
   1  -3   5   16.48    0.75
   1  -3   5   14.76    0.79
   1  -3   5   18.46    0.73
   1  -3   5   17.17    0.74
   1  -3   5   18.28    0.74
  -2   3  -5   34.61    1.45
  -2   3  -5   33.97    1.44
  -2   3  -5   36.57    1.48
  -2   3  -5   33.30    1.42
   2  -3   5   34.74    1.45
   2  -3   5   36.14    1.51
   2  -3   5   35.34    1.42
   2  -3   5   34.89    1.45
   2  -3   5   37.07    1.47
   2  -3   5   36.19    1.44
   2  -3   5   34.52    1.42
   2  -3   5   36.39    1.43
  -3   3  -5    3.07    0.24
  -3   3  -5    3.28    0.24
   3  -3   5    2.56    0.19
   3  -3   5    3.05    0.24
   3  -3   5    2.66    0.21
   3  -3   5    2.83    0.19
   3  -3   5    2.51    0.24
   3  -3   5    2.87    0.23
  -4   3  -5    4.64    0.31
   4  -3   5    4.09    0.20
   4  -3   5    4.30    0.30
   4  -3   5    4.36    0.27
   4  -3   5    4.46    0.32
   4  -3   5    4.95    0.31
   4  -3   5    3.86    0.25
   4  -3   5    4.17    0.31
  -5   3  -5    1.12    0.19
  -5   3  -5    1.12    0.19
   5  -3   5    1.09    0.16
   5  -3   5    1.03    0.20
   5  -3   5    1.05    0.13
   5  -3   5    1.37    0.22
   6  -3   5    0.03    0.10
   6  -3   5    0.13    0.16
  -7   3  -5   -0.05    0.22
   7  -3   5   -0.16    0.11
  -8   3  -5    0.37    0.47
   8  -3   5   -0.18    0.12
   8  -3   5    0.66    0.35
   9   2  -5    0.13    0.20
  -9  -2   5    0.00    0.27
   8   2  -5    0.02    0.17
  -8  -2   5    0.20    0.25
   7   2  -5   -0.11    0.15
   7   2  -5   -0.13    0.28
  -7  -2   5    0.26    0.29
  -7  -2   5    0.08    0.19
   6   2  -5    1.13    0.17
   6   2  -5    1.23    0.27
  -6  -2   5    0.69    0.20
  -6  -2   5    1.02    0.25
   5   2  -5    2.63    0.21
   5   2  -5    1.97    0.25
  -5  -2   5    2.01    0.22
  -5  -2   5    1.62    0.23
   4   2  -5    0.98    0.08
   4   2  -5    1.20    0.14
   4   2  -5    0.97    0.07
   4   2  -5    1.05    0.12
   4   2  -5    0.84    0.16
  -4  -2   5    0.71    0.14
  -4  -2   5    0.97    0.18
  -4  -2   5    0.93    0.12
  -4  -2   5    0.85    0.18
   3   2  -5    1.99    0.17
   3   2  -5    2.11    0.16
   3   2  -5    2.18    0.19
  -3  -2   5    1.98    0.11
  -3  -2   5    2.07    0.15
  -3  -2   5    2.05    0.19
  -3  -2   5    1.92    0.18
  -3  -2   5    2.15    0.13
   2   2  -5   21.08    0.87
   2   2  -5   19.45    0.87
   2   2  -5   20.31    0.86
  -2  -2   5   21.92    0.85
  -2  -2   5   19.86    0.86
  -2  -2   5   20.73    0.88
  -2  -2   5   20.72    0.83
   1   2  -5  101.10    4.10
   1   2  -5  101.67    4.12
   1   2  -5  106.22    4.12
  -1  -2   5  105.89    4.08
  -1  -2   5  103.84    4.09
  -1  -2   5  107.84    4.11
  -1  -2   5  105.03    4.13
  -1  -2   5  106.59    4.12
  -1  -2   5   99.42    4.13
   0   2  -5  107.61    4.38
   0   2  -5  110.57    4.37
   0   2  -5  112.31    4.42
   0  -2   5  107.82    4.36
   0  -2   5  113.77    4.37
   0  -2   5  110.09    4.43
   0  -2   5  113.09    4.40
   0  -2   5  113.18    4.38
   0  -2   5  109.63    4.37
   0  -2   5  112.64    4.38
  -1   2  -5  106.63    4.05
  -1   2  -5   91.37    4.09
  -1   2  -5  104.62    4.04
  -1   2  -5   99.38    4.03
   1  -2   5  106.48    4.03
   1  -2   5   98.50    4.03
   1  -2   5   97.33    4.11
   1  -2   5  104.44    4.06
   1  -2   5  109.98    4.05
  -2   2  -5   22.18    0.92
  -2   2  -5   19.67    0.87
   2  -2   5   20.80    0.86
   2  -2   5   20.77    0.91
   2  -2   5   21.25    0.87
   2  -2   5   20.39    0.88
   2  -2   5   21.70    0.90
   2  -2   5   19.22    0.88
  -3   2  -5    2.24    0.21
  -3   2  -5    1.88    0.17
   3  -2   5    1.77    0.18
   3  -2   5    2.17    0.17
   3  -2   5    1.55    0.18
   3  -2   5    1.83    0.17
   3  -2   5    2.17    0.20
   3  -2   5    2.33    0.17
   3  -2   5    2.11    0.20
  -4   2  -5    0.80    0.16
  -4   2  -5    0.79    0.15
   4  -2   5    1.03    0.18
   4  -2   5    0.71    0.16
   4  -2   5    0.93    0.14
   4  -2   5    0.88    0.18
   4  -2   5    0.93    0.16
   4  -2   5    1.26    0.11
   4  -2   5    1.11    0.14
   4  -2   5    0.96    0.08
  -5   2  -5    1.93    0.22
  -5   2  -5    1.83    0.27
   5  -2   5    2.13    0.26
   5  -2   5    1.87    0.21
   5  -2   5    2.12    0.23
   5  -2   5    2.31    0.16
   5  -2   5    2.15    0.25
  -6   2  -5    1.23    0.24
   6  -2   5    1.13    0.20
   6  -2   5    1.02    0.11
  -7   2  -5    0.08    0.23
   7  -2   5    0.02    0.19
   7  -2   5    0.08    0.10
  -8   2  -5    0.04    0.26
   8  -2   5    0.06    0.12
  -9   2  -5   -0.21    0.32
   9  -2   5    0.01    0.14
   9   1  -5    0.39    0.21
   8   1  -5    0.41    0.18
  -8  -1   5   -0.01    0.22
   7   1  -5    0.27    0.17
   7   1  -5    0.92    0.29
  -7  -1   5    0.39    0.23
  -7  -1   5    0.45    0.20
   6   1  -5    0.23    0.15
   6   1  -5   -0.04    0.19
  -6  -1   5    0.19    0.17
  -6  -1   5    0.07    0.18
   5   1  -5    0.12    0.17
   5   1  -5    0.10    0.11
   5   1  -5    0.01    0.12
   5   1  -5   -0.15    0.13
  -5  -1   5    0.14    0.11
  -5  -1   5   -0.01    0.15
  -5  -1   5    0.03    0.14
   4   1  -5    2.19    0.18
   4   1  -5    1.69    0.19
   4   1  -5    2.03    0.20
   4   1  -5    1.93    0.11
  -4  -1   5    2.12    0.17
  -4  -1   5    1.94    0.21
  -4  -1   5    1.79    0.19
  -4  -1   5    1.91    0.17
   3   1  -5   29.75    1.32
   3   1  -5   33.38    1.32
   3   1  -5   31.40    1.29
  -3  -1   5   31.11    1.26
  -3  -1   5   31.21    1.32
  -3  -1   5   32.16    1.26
  -3  -1   5   32.56    1.33
  -3  -1   5   32.55    1.30
   2   1  -5    6.20    0.35
   2   1  -5    7.08    0.34
   2   1  -5    7.08    0.35
  -2  -1   5    6.82    0.33
  -2  -1   5    7.25    0.35
  -2  -1   5    7.18    0.35
  -2  -1   5    7.38    0.34
  -2  -1   5    6.59    0.33
   1   1  -5   57.03    2.21
   1   1  -5   54.38    2.18
   1   1  -5   51.61    2.22
  -1  -1   5   54.05    2.20
  -1  -1   5   55.33    2.16
  -1  -1   5   52.18    2.21
  -1  -1   5   58.61    2.21
  -1  -1   5   55.94    2.21
   0   1  -5    0.13    0.06
   0   1  -5   -0.01    0.06
   0   1  -5    0.22    0.10
   0  -1   5   -0.09    0.05
   0  -1   5   -0.05    0.05
   0  -1   5    0.08    0.10
   0  -1   5   -0.06    0.07
   0  -1   5    0.08    0.07
  -1   1  -5   56.64    2.28
  -1   1  -5   50.90    2.22
  -1   1  -5   56.13    2.23
   1  -1   5   56.15    2.28
   1  -1   5   56.83    2.25
   1  -1   5   57.60    2.23
  -2   1  -5    7.24    0.38
  -2   1  -5    7.06    0.35
  -2   1  -5    6.92    0.29
  -2   1  -5    6.72    0.29
   2  -1   5    7.15    0.35
   2  -1   5    7.06    0.34
   2  -1   5    7.14    0.38
   2  -1   5    7.10    0.33
  -3   1  -5   32.53    1.35
  -3   1  -5   30.99    1.32
   3  -1   5   32.28    1.36
   3  -1   5   31.15    1.33
   3  -1   5   32.38    1.29
   3  -1   5   32.80    1.31
   3  -1   5   31.43    1.34
   3  -1   5   31.68    1.34
   3  -1   5   32.38    1.32
  -4   1  -5    2.06    0.22
  -4   1  -5    1.63    0.18
   4  -1   5    1.87    0.19
   4  -1   5    2.02    0.14
   4  -1   5    1.88    0.18
   4  -1   5    1.58    0.18
   4  -1   5    2.18    0.24
   4  -1   5    1.82    0.20
  -5   1  -5   -0.04    0.15
   5  -1   5    0.03    0.07
   5  -1   5    0.08    0.17
   5  -1   5    0.15    0.15
   5  -1   5   -0.10    0.13
  -6   1  -5    0.24    0.21
   6  -1   5    0.01    0.15
   6  -1   5    0.16    0.08
  -7   1  -5    0.45    0.25
   7  -1   5    0.12    0.21
   7  -1   5    0.31    0.10
  -8   1  -5    0.22    0.25
   8  -1   5    0.25    0.12
  -9   1  -5   -0.20    0.31
   9  -1   5    0.18    0.15
   9   0  -5   -0.44    0.19
   8   0  -5   -0.01    0.20
   7   0  -5    0.63    0.27
   7   0  -5    0.51    0.20
  -7   0   5    0.65    0.23
  -7   0   5    0.44    0.19
   6   0  -5    1.35    0.22
  -6   0   5    1.31    0.19
  -6   0   5    1.64    0.27
   5   0  -5    3.26    0.28
   5   0  -5    3.42    0.25
   5   0  -5    3.13    0.25
   5   0  -5    3.63    0.28
  -5   0   5    3.31    0.26
  -5   0   5    3.20    0.30
  -5   0   5    2.91    0.24
   4   0  -5    2.81    0.22
   4   0  -5    2.11    0.13
   4   0  -5    2.48    0.19
   4   0  -5    2.04    0.19
  -4   0   5    2.01    0.22
  -4   0   5    2.34    0.21
  -4   0   5    2.11    0.19
   3   0  -5    5.22    0.28
   3   0  -5    5.09    0.22
   3   0  -5    5.30    0.29
   3   0  -5    4.62    0.30
  -3   0   5    4.93    0.22
  -3   0   5    5.16    0.29
  -3   0   5    5.09    0.31
  -3   0   5    5.02    0.23
  -3   0   5    4.94    0.29
  -3   0   5    5.02    0.22
   2   0  -5    0.07    0.08
   2   0  -5    0.00    0.08
   2   0  -5    0.09    0.04
   2   0  -5    0.20    0.09
  -2   0   5    0.12    0.09
  -2   0   5    0.08    0.06
  -2   0   5    0.03    0.06
  -2   0   5    0.09    0.09
  -2   0   5    0.06    0.04
  -2   0   5    0.18    0.08
   1   0  -5   57.35    2.31
  -1   0   5   54.08    2.30
  -1   0   5   59.21    2.32
  -1   0   5   55.80    2.27
  -1   0   5   61.59    2.33
  -1   0   5   55.34    2.31
  -1   0   5   58.89    2.32
   0   0  -5    0.44    0.11
   0   0  -5    0.29    0.09
   0   0  -5    0.40    0.12
   0   0   5    0.23    0.12
   0   0   5    0.16    0.12
   0   0   5    0.18    0.08
   0   0   5    0.31    0.11
  -1   0  -5   56.83    2.35
  -1   0  -5   60.73    2.38
  -1   0  -5   58.06    2.33
   1   0   5   58.76    2.36
   1   0   5   54.46    2.33
   1   0   5   60.79    2.35
   1   0   5   59.30    2.37
  -2   0  -5    0.11    0.09
  -2   0  -5    0.05    0.04
  -2   0  -5    0.06    0.10
  -2   0  -5    0.16    0.04
   2   0   5    0.06    0.09
   2   0   5    0.08    0.08
   2   0   5    0.13    0.09
   2   0   5    0.06    0.07
  -3   0  -5    4.93    0.34
  -3   0  -5    4.89    0.29
   3   0   5    5.06    0.32
   3   0   5    4.84    0.29
   3   0   5    4.73    0.30
   3   0   5    5.41    0.29
   3   0   5    4.88    0.25
  -4   0  -5    2.11    0.20
  -4   0  -5    1.87    0.23
   4   0   5    2.05    0.22
   4   0   5    2.34    0.21
   4   0   5    2.21    0.16
   4   0   5    2.55    0.22
   4   0   5    2.28    0.19
  -5   0  -5    4.27    0.34
   5   0   5    3.74    0.21
   5   0   5    2.91    0.25
   5   0   5    3.83    0.36
   5   0   5    3.63    0.29
  -6   0  -5    1.75    0.29
   6   0   5    1.45    0.22
   6   0   5    1.78    0.15
  -7   0  -5    0.55    0.25
   7   0   5    0.52    0.12
   7   0   5    0.78    0.23
  -8   0  -5    0.00    0.29
   8   0   5    0.04    0.13
  -9   0  -5   -0.04    0.31
   9   0   5   -0.08    0.14
   9  -1  -5    0.42    0.24
   8  -1  -5    0.28    0.22
   7  -1  -5    0.00    0.25
   7  -1  -5   -0.14    0.19
  -7   1   5    0.21    0.23
   6  -1  -5    0.11    0.16
  -6   1   5   -0.07    0.17
   5  -1  -5    1.73    0.20
   5  -1  -5    1.77    0.21
   5  -1  -5    2.10    0.24
  -5   1   5    1.66    0.21
  -5   1   5    1.58    0.22
  -5   1   5    2.41    0.23
   4  -1  -5    6.55    0.36
   4  -1  -5    6.84    0.31
   4  -1  -5    6.82    0.38
   4  -1  -5    6.55    0.37
  -4   1   5    6.70    0.37
  -4   1   5    6.60    0.39
  -4   1   5    6.67    0.40
   3  -1  -5   21.64    0.95
   3  -1  -5   22.87    0.95
   3  -1  -5   23.89    0.97
   3  -1  -5   22.93    0.91
  -3   1   5   22.58    0.96
  -3   1   5   22.98    0.98
  -3   1   5   22.61    0.90
  -3   1   5   22.13    0.90
  -3   1   5   22.14    0.92
  -3   1   5   22.44    0.97
   2  -1  -5    0.11    0.09
   2  -1  -5    0.05    0.09
   2  -1  -5    0.01    0.05
   2  -1  -5   -0.01    0.07
  -2   1   5    0.03    0.05
  -2   1   5    0.02    0.09
  -2   1   5    0.17    0.06
  -2   1   5    0.05    0.06
  -2   1   5    0.03    0.07
  -2   1   5   -0.01    0.09
   1  -1  -5   23.19    1.05
   1  -1  -5   26.24    1.07
   1  -1  -5   24.94    1.06
   1  -1  -5   25.42    1.03
  -1   1   5   25.02    1.03
  -1   1   5   24.27    1.06
  -1   1   5   25.16    1.09
  -1   1   5   25.45    1.04
  -1   1   5   25.85    1.05
  -1   1   5   25.38    1.06
   0  -1  -5   -0.22    0.08
   0  -1  -5    0.08    0.11
   0  -1  -5    0.00    0.07
   0   1   5    0.02    0.08
   0   1   5   -0.07    0.10
   0   1   5    0.10    0.12
   0   1   5    0.06    0.10
   0   1   5   -0.15    0.08
   0   1   5    0.12    0.08
  -1  -1  -5   26.41    1.01
  -1  -1  -5   21.86    1.05
  -1  -1  -5   25.33    1.05
   1   1   5   23.95    1.03
   1   1   5   22.69    1.02
   1   1   5   25.27    1.04
   1   1   5   25.25    1.03
   1   1   5   24.47    1.06
  -2  -1  -5    0.05    0.05
  -2  -1  -5    0.03    0.09
  -2  -1  -5    0.05    0.10
  -2  -1  -5    0.15    0.06
   2   1   5    0.04    0.09
   2   1   5    0.00    0.08
   2   1   5   -0.05    0.09
   2   1   5   -0.02    0.07
   2   1   5    0.06    0.09
  -3  -1  -5   24.00    1.03
  -3  -1  -5   22.73    1.00
   3   1   5   25.45    1.01
   3   1   5   23.79    0.99
   3   1   5   21.88    1.00
   3   1   5   22.62    0.96
   3   1   5   22.68    1.02
  -4  -1  -5    6.60    0.37
  -4  -1  -5    6.15    0.41
   4   1   5    6.29    0.37
   4   1   5    6.58    0.41
   4   1   5    7.03    0.33
   4   1   5    7.02    0.38
  -5  -1  -5    1.83    0.25
   5   1   5    1.74    0.21
   5   1   5    1.68    0.19
   5   1   5    2.23    0.16
  -6  -1  -5   -0.15    0.20
   6   1   5    0.16    0.19
   6   1   5    0.16    0.11
  -7  -1  -5   -0.02    0.25
   7   1   5    0.04    0.21
   7   1   5   -0.11    0.12
  -8  -1  -5    0.12    0.32
   8   1   5    0.12    0.15
  -9  -1  -5    0.42    0.33
   9   1   5    0.17    0.17
   9  -2  -5   -0.07    0.24
   8  -2  -5    0.07    0.22
   7  -2  -5    2.25    0.28
   7  -2  -5    1.60    0.31
  -7   2   5    1.78    0.29
   6  -2  -5    0.02    0.16
  -6   2   5   -0.02    0.19
   5  -2  -5    3.39    0.27
  -5   2   5    3.24    0.31
   4  -2  -5    2.89    0.23
   4  -2  -5    3.20    0.25
   4  -2  -5    2.96    0.19
  -4   2   5    3.04    0.27
  -4   2   5    3.18    0.27
  -4   2   5    2.97    0.24
   3  -2  -5    0.15    0.07
   3  -2  -5    0.01    0.10
   3  -2  -5    0.24    0.11
   3  -2  -5    0.02    0.08
  -3   2   5    0.24    0.08
  -3   2   5    0.12    0.05
  -3   2   5    0.16    0.12
  -3   2   5    0.16    0.05
  -3   2   5    0.23    0.13
  -3   2   5    0.16    0.09
   2  -2  -5    4.28    0.26
   2  -2  -5    3.73    0.26
   2  -2  -5    4.24    0.25
   2  -2  -5    4.08    0.22
   2  -2  -5    4.09    0.26
  -2   2   5    4.41    0.23
  -2   2   5    4.31    0.28
  -2   2   5    4.30    0.23
  -2   2   5    4.53    0.30
  -2   2   5    4.04    0.23
  -2   2   5    4.34    0.25
   1  -2  -5   24.92    1.03
   1  -2  -5   24.35    1.05
   1  -2  -5   27.74    1.08
   1  -2  -5   24.93    1.06
   1  -2  -5   23.77    1.06
  -1   2   5   25.91    1.04
  -1   2   5   26.37    1.05
  -1   2   5   26.00    1.04
  -1   2   5   22.48    1.06
  -1   2   5   22.66    1.09
  -1   2   5   25.34    1.07
   0  -2  -5   20.50    0.86
   0  -2  -5   19.21    0.84
   0  -2  -5   20.44    0.85
   0  -2  -5   19.17    0.87
   0   2   5   20.35    0.84
   0   2   5   19.19    0.90
   0   2   5   19.40    0.88
   0   2   5   18.62    0.85
   0   2   5   19.83    0.86
   0   2   5   19.55    0.88
  -1  -2  -5   25.62    1.07
  -1  -2  -5   26.00    1.03
  -1  -2  -5   24.85    1.09
   1   2   5   24.93    1.04
   1   2   5   25.39    1.06
   1   2   5   25.21    1.09
   1   2   5   23.87    1.05
   1   2   5   22.95    1.07
   1   2   5   24.62    1.05
   1   2   5   25.32    1.07
  -2  -2  -5    4.09    0.29
  -2  -2  -5    4.20    0.30
  -2  -2  -5    4.15    0.22
   2   2   5    4.49    0.24
   2   2   5    3.77    0.28
   2   2   5    4.25    0.26
   2   2   5    4.36    0.27
   2   2   5    4.28    0.30
   2   2   5    4.12    0.28
   2   2   5    3.53    0.26
  -3  -2  -5    0.16    0.06
  -3  -2  -5    0.21    0.15
  -3  -2  -5    0.10    0.05
  -3  -2  -5    0.25    0.11
   3   2   5    0.17    0.12
   3   2   5    0.25    0.15
   3   2   5    0.08    0.09
   3   2   5    0.29    0.12
   3   2   5    0.34    0.12
  -4  -2  -5    2.64    0.23
   4   2   5    3.20    0.26
   4   2   5    2.82    0.24
   4   2   5    3.14    0.22
  -5  -2  -5    3.39    0.32
   5   2   5    3.35    0.24
   5   2   5    2.98    0.27
   5   2   5    2.66    0.26
  -6  -2  -5   -0.26    0.22
   6   2   5    0.08    0.17
   6   2   5    0.08    0.13
  -7  -2  -5    2.21    0.37
   7   2   5    1.59    0.20
  -8  -2  -5    0.06    0.31
   8   2   5    0.11    0.17
  -9  -2  -5    0.14    0.39
   9   2   5    0.25    0.19
   9  -3  -5    0.07    0.28
   8  -3  -5    0.77    0.24
   7  -3  -5   -0.02    0.19
   6  -3  -5    0.16    0.16
  -6   3   5    0.02    0.20
   5  -3  -5    0.80    0.16
  -5   3   5    0.85    0.21
   4  -3  -5    0.78    0.12
   4  -3  -5    0.75    0.15
  -4   3   5    0.54    0.16
  -4   3   5    0.78    0.18
   3  -3  -5    7.48    0.37
   3  -3  -5    7.90    0.38
   3  -3  -5    8.14    0.41
  -3   3   5    8.23    0.35
  -3   3   5    8.13    0.45
  -3   3   5    7.72    0.37
  -3   3   5    7.48    0.39
  -3   3   5    7.85    0.43
  -3   3   5    7.63    0.35
   2  -3  -5   31.70    1.28
   2  -3  -5   31.18    1.33
   2  -3  -5   31.19    1.32
   2  -3  -5   32.10    1.31
   2  -3  -5   31.00    1.32
  -2   3   5   30.23    1.29
  -2   3   5   32.52    1.29
  -2   3   5   31.67    1.29
  -2   3   5   31.30    1.30
  -2   3   5   31.21    1.34
  -2   3   5   32.98    1.36
   1  -3  -5    2.34    0.20
   1  -3  -5    2.07    0.20
   1  -3  -5    2.47    0.21
   1  -3  -5    2.85    0.23
   1  -3  -5    2.32    0.18
  -1   3   5    2.40    0.21
  -1   3   5    2.69    0.20
  -1   3   5    2.68    0.19
  -1   3   5    2.46    0.20
  -1   3   5    2.37    0.26
  -1   3   5    2.40    0.23
   0  -3  -5   -0.02    0.10
   0  -3  -5   -0.07    0.09
   0  -3  -5   -0.06    0.09
   0  -3  -5   -0.01    0.10
   0  -3  -5    0.05    0.09
   0   3   5   -0.03    0.11
   0   3   5    0.19    0.12
   0   3   5    0.06    0.10
   0   3   5   -0.07    0.08
   0   3   5    0.06    0.09
   0   3   5   -0.21    0.12
  -1  -3  -5    2.38    0.21
  -1  -3  -5    2.80    0.19
  -1  -3  -5    2.87    0.27
   1   3   5    2.18    0.20
   1   3   5    2.72    0.23
   1   3   5    2.54    0.24
   1   3   5    2.34    0.20
   1   3   5    2.35    0.20
   1   3   5    2.87    0.23
   1   3   5    2.52    0.22
  -2  -3  -5   27.35    1.36
  -2  -3  -5   33.51    1.30
  -2  -3  -5   33.38    1.36
   2   3   5   34.86    1.39
   2   3   5   30.42    1.33
   2   3   5   32.27    1.35
   2   3   5   31.84    1.35
   2   3   5   31.79    1.33
   2   3   5   30.99    1.33
   2   3   5   31.81    1.31
  -3  -3  -5    8.32    0.36
  -3  -3  -5    7.59    0.45
  -3  -3  -5    7.59    0.44
   3   3   5    8.22    0.40
   3   3   5    6.91    0.48
   3   3   5    8.14    0.42
   3   3   5    7.52    0.46
   3   3   5    8.13    0.47
  -4  -3  -5    1.01    0.21
  -4  -3  -5    0.76    0.16
   4   3   5    0.73    0.14
   4   3   5    0.96    0.19
   4   3   5    0.71    0.16
  -5  -3  -5    0.78    0.26
   5   3   5    1.12    0.16
   5   3   5    1.34    0.23
  -6  -3  -5   -0.28    0.26
   6   3   5   -0.01    0.14
   6   3   5   -0.10    0.20
  -7  -3  -5    0.19    0.31
   7   3   5    0.10    0.16
  -8  -3  -5    0.11    0.37
   8   3   5    0.12    0.19
   8  -4  -5    0.40    0.24
   7  -4  -5    0.07    0.20
   6  -4  -5    0.24    0.17
   5  -4  -5    0.12    0.15
  -5   4   5    0.34    0.19
   4  -4  -5    6.21    0.36
   4  -4  -5    5.65    0.32
  -4   4   5    5.51    0.39
   3  -4  -5    0.56    0.14
   3  -4  -5    0.40    0.11
  -3   4   5    0.61    0.15
  -3   4   5    0.60    0.09
  -3   4   5    0.40    0.18
   2  -4  -5    0.12    0.09
   2  -4  -5    0.00    0.10
   2  -4  -5   -0.01    0.09
   2  -4  -5   -0.09    0.11
  -2   4   5    0.13    0.08
  -2   4   5   -0.11    0.14
  -2   4   5    0.00    0.14
  -2   4   5    0.11    0.09
  -2   4   5    0.07    0.08
   1  -4  -5    3.15    0.29
   1  -4  -5    3.43    0.24
   1  -4  -5    3.68    0.25
   1  -4  -5    3.50    0.27
   1  -4  -5    3.48    0.23
  -1   4   5    3.54    0.24
  -1   4   5    3.11    0.27
  -1   4   5    4.19    0.34
  -1   4   5    3.14    0.27
  -1   4   5    3.77    0.25
   0  -4  -5   20.35    0.90
   0  -4  -5   21.10    0.90
   0  -4  -5   19.55    0.90
   0  -4  -5   21.01    0.89
   0  -4  -5   20.32    0.92
   0   4   5   20.28    0.89
   0   4   5   21.20    0.93
   0   4   5   20.93    0.97
   0   4   5   21.27    0.89
   0   4   5   20.03    0.90
   0   4   5   21.19    0.91
  -1  -4  -5    3.71    0.24
  -1  -4  -5    3.66    0.31
  -1  -4  -5    4.20    0.31
  -1  -4  -5    3.10    0.24
  -1  -4  -5    3.77    0.27
   1   4   5    3.33    0.25
   1   4   5    3.49    0.26
   1   4   5    2.84    0.26
   1   4   5    3.24    0.25
   1   4   5    3.49    0.28
   1   4   5    3.21    0.24
   1   4   5    3.77    0.28
  -2  -4  -5    0.00    0.15
  -2  -4  -5    0.07    0.14
  -2  -4  -5    0.02    0.09
   2   4   5   -0.01    0.11
   2   4   5    0.09    0.11
   2   4   5   -0.20    0.12
   2   4   5   -0.08    0.13
   2   4   5    0.02    0.13
   2   4   5    0.10    0.11
   2   4   5    0.02    0.12
  -3  -4  -5    0.59    0.11
  -3  -4  -5    0.63    0.17
  -3  -4  -5    0.51    0.18
   3   4   5    0.76    0.16
   3   4   5    0.64    0.19
   3   4   5    0.78    0.14
   3   4   5    0.96    0.19
  -4  -4  -5    6.36    0.42
  -4  -4  -5    5.67    0.40
  -4  -4  -5    6.10    0.28
   4   4   5    6.33    0.36
   4   4   5    6.65    0.43
   4   4   5    5.99    0.39
  -5  -4  -5    0.37    0.23
   5   4   5    0.25    0.15
   5   4   5    0.02    0.17
  -6  -4  -5    0.29    0.30
   6   4   5    0.30    0.16
  -7  -4  -5   -0.21    0.32
   7   4   5    0.07    0.18
  -8  -4  -5    0.46    0.40
   8   4   5   -0.25    0.19
   8  -5  -5   -0.21    0.23
   7  -5  -5    0.07    0.20
   6  -5  -5    0.63    0.19
   5  -5  -5    0.02    0.15
   4  -5  -5    0.06    0.14
   4  -5  -5    0.09    0.17
  -4   5   5    0.01    0.16
   3  -5  -5    0.32    0.14
   3  -5  -5    0.38    0.13
  -3   5   5    0.38    0.15
  -3   5   5    0.40    0.10
   2  -5  -5    7.51    0.40
   2  -5  -5    8.20    0.43
  -2   5   5    7.77    0.40
  -2   5   5    8.23    0.40
  -2   5   5    7.83    0.49
   1  -5  -5    0.07    0.12
   1  -5  -5    0.02    0.09
   1  -5  -5   -0.03    0.11
   1  -5  -5    0.13    0.12
  -1   5   5   -0.14    0.17
  -1   5   5   -0.06    0.11
  -1   5   5    0.03    0.11
  -1   5   5   -0.02    0.10
  -1   5   5    0.00    0.13
  -1   5   5    0.01    0.09
   0  -5  -5   -0.01    0.10
   0  -5  -5   -0.03    0.11
   0  -5  -5   -0.07    0.11
   0  -5  -5    0.00    0.11
   0   5   5   -0.15    0.16
   0   5   5    0.12    0.11
   0   5   5    0.07    0.12
   0   5   5   -0.04    0.15
   0   5   5   -0.08    0.10
   0   5   5   -0.03    0.10
  -1  -5  -5    0.16    0.15
  -1  -5  -5    0.00    0.11
  -1  -5  -5   -0.04    0.13
   1   5   5    0.04    0.11
   1   5   5    0.09    0.12
   1   5   5    0.06    0.15
   1   5   5    0.13    0.12
   1   5   5    0.10    0.13
   1   5   5    0.09    0.11
   1   5   5    0.00    0.15
  -2  -5  -5    8.18    0.51
  -2  -5  -5    7.57    0.47
  -2  -5  -5    8.58    0.42
   2   5   5    8.32    0.47
   2   5   5    8.43    0.45
   2   5   5    7.65    0.46
   2   5   5    8.26    0.45
   2   5   5    6.82    0.48
   2   5   5    8.14    0.43
   2   5   5    8.04    0.48
  -3  -5  -5    0.14    0.19
  -3  -5  -5    0.21    0.17
  -3  -5  -5    0.33    0.11
   3   5   5    0.25    0.15
   3   5   5    0.24    0.16
   3   5   5    0.35    0.14
  -4  -5  -5    0.02    0.19
  -4  -5  -5    0.13    0.09
   4   5   5   -0.16    0.13
   4   5   5   -0.11    0.16
  -5  -5  -5   -0.06    0.26
   5   5   5   -0.31    0.17
   5   5   5    0.01    0.16
  -6  -5  -5    1.07    0.31
   6   5   5    0.63    0.19
  -7  -5  -5    0.08    0.36
   7   5   5    0.22    0.20
  -8  -5  -5    0.09    0.40
   8   5   5    0.03    0.21
   8  -6  -5    0.32    0.25
   7  -6  -5    0.03    0.21
   6  -6  -5   -0.04    0.19
   5  -6  -5    0.22    0.18
   4  -6  -5    0.31    0.17
   3  -6  -5    0.07    0.13
   3  -6  -5    0.12    0.15
  -3   6   5   -0.07    0.17
  -3   6   5    0.07    0.10
   2  -6  -5    0.91    0.18
   2  -6  -5    0.87    0.16
  -2   6   5    0.57    0.20
  -2   6   5    0.78    0.13
  -2   6   5    0.58    0.14
   1  -6  -5    0.09    0.14
   1  -6  -5    0.00    0.14
   1  -6  -5    0.09    0.14
  -1   6   5    0.02    0.19
  -1   6   5   -0.07    0.12
  -1   6   5    0.06    0.12
   0  -6  -5   15.72    0.77
   0  -6  -5   17.23    0.75
   0  -6  -5   17.65    0.78
   0  -6  -5   16.23    0.77
   0   6   5   18.18    0.78
   0   6   5   17.18    0.79
   0   6   5   16.75    0.81
   0   6   5   15.73    0.74
   0   6   5   15.50    0.83
  -1  -6  -5   -0.11    0.13
  -1  -6  -5    0.11    0.14
  -1  -6  -5   -0.07    0.17
   1   6   5   -0.14    0.12
   1   6   5    0.06    0.14
   1   6   5    0.12    0.12
   1   6   5   -0.07    0.13
   1   6   5   -0.07    0.13
   1   6   5    0.10    0.17
   1   6   5   -0.27    0.14
  -2  -6  -5    0.88    0.20
  -2  -6  -5    0.99    0.17
  -2  -6  -5    1.24    0.20
   2   6   5    0.96    0.19
   2   6   5    0.99    0.20
   2   6   5    0.95    0.21
   2   6   5    0.85    0.19
   2   6   5    0.98    0.19
  -3  -6  -5    0.15    0.13
  -3  -6  -5    0.09    0.17
   3   6   5    0.06    0.18
   3   6   5    0.16    0.17
   3   6   5    0.02    0.15
  -4  -6  -5    0.71    0.14
  -4  -6  -5    0.85    0.26
   4   6   5    0.76    0.19
   4   6   5    0.38    0.20
  -5  -6  -5    0.29    0.26
   5   6   5    0.20    0.23
   5   6   5    0.24    0.18
  -6  -6  -5    0.16    0.29
   6   6   5    0.07    0.19
  -7  -6  -5    0.16    0.39
   7   6   5    0.16    0.22
  -8  -6  -5   -0.47    0.41
   8   6   5   -0.05    0.24
   7  -7  -5   -0.14    0.23
   6  -7  -5    0.11    0.22
   5  -7  -5   -0.11    0.19
   4  -7  -5    0.22    0.18
   3  -7  -5   -0.02    0.17
   3  -7  -5    0.03    0.15
  -3   7   5   -0.07    0.11
   2  -7  -5    2.32    0.24
   2  -7  -5    2.29    0.26
  -2   7   5    2.52    0.23
  -2   7   5    1.60    0.29
  -2   7   5    2.33    0.22
   1  -7  -5    0.15    0.17
   1  -7  -5    0.00    0.16
  -1   7   5   -0.10    0.13
  -1   7   5    0.06    0.13
  -1   7   5    0.18    0.22
   0  -7  -5    0.09    0.15
   0  -7  -5    0.22    0.16
   0   7   5    0.14    0.15
   0   7   5    0.15    0.20
   0   7   5   -0.03    0.15
  -1  -7  -5    0.10    0.15
  -1  -7  -5    0.04    0.15
  -1  -7  -5    0.09    0.18
   1   7   5    0.19    0.16
   1   7   5    0.20    0.17
   1   7   5    0.24    0.20
  -2  -7  -5    2.47    0.24
  -2  -7  -5    2.37    0.27
  -2  -7  -5    2.50    0.28
   2   7   5    2.11    0.33
   2   7   5    2.21    0.27
   2   7   5    2.20    0.26
   2   7   5    2.18    0.27
   2   7   5    2.72    0.27
  -3  -7  -5   -0.09    0.20
  -3  -7  -5   -0.01    0.14
   3   7   5    0.12    0.18
   3   7   5    0.08    0.17
  -4  -7  -5    0.52    0.27
  -4  -7  -5    0.18    0.13
   4   7   5    0.08    0.18
   4   7   5    0.12    0.19
  -5  -7  -5    0.16    0.30
  -5  -7  -5   -0.04    0.08
   5   7   5   -0.09    0.19
  -6  -7  -5    0.14    0.30
   6   7   5   -0.04    0.21
  -7  -7  -5   -0.06    0.35
   7   7   5   -0.09    0.23
   7  -8  -5    0.18    0.25
   6  -8  -5   -0.07    0.22
   5  -8  -5   -0.07    0.21
   4  -8  -5    0.41    0.22
   3  -8  -5   -0.17    0.18
  -3   8   5   -0.07    0.15
  -3   8   5    0.06    0.13
   2  -8  -5    1.01    0.23
  -2   8   5    1.45    0.21
  -2   8   5    1.45    0.20
   1  -8  -5    0.20    0.18
  -1   8   5    0.25    0.17
  -1   8   5    0.29    0.24
  -1   8   5   -0.07    0.15
   0  -8  -5    0.59    0.19
   0   8   5    0.29    0.18
   0   8   5    0.60    0.19
   0   8   5    0.74    0.26
  -1  -8  -5    0.19    0.19
   1   8   5    0.13    0.20
   1   8   5    0.49    0.20
   1   8   5    0.28    0.18
  -2  -8  -5    1.12    0.21
  -2  -8  -5    1.44    0.24
   2   8   5    1.16    0.23
  -3  -8  -5    0.11    0.23
  -3  -8  -5   -0.02    0.16
   3   8   5    0.31    0.21
   3   8   5    0.08    0.19
  -4  -8  -5    0.21    0.16
  -4  -8  -5    0.46    0.28
   4   8   5    0.23    0.20
   4   8   5    0.39    0.41
  -5  -8  -5    0.00    0.12
  -5  -8  -5   -0.02    0.27
   5   8   5    0.39    0.22
  -6  -8  -5   -0.32    0.35
   6   8   5   -0.24    0.22
  -7  -8  -5    0.18    0.38
   7   8   5    0.23    0.25
   6  -9  -5   -0.12    0.25
   5  -9  -5    0.03    0.24
   4  -9  -5    0.05    0.23
   3  -9  -5    0.65    0.23
  -3   9   5    1.04    0.19
  -3   9   5    0.93    0.20
   2  -9  -5    0.12    0.22
  -2   9   5    0.25    0.18
  -1   9   5    0.16    0.18
   0  -9  -5    0.12    0.20
   0   9   5    0.13    0.19
   0   9   5   -0.07    0.17
   0   9   5    0.00    0.29
  -1  -9  -5    0.17    0.20
   1   9   5    0.09    0.19
   1   9   5    0.14    0.22
   1   9   5    0.12    0.21
  -2  -9  -5    0.12    0.19
   2   9   5    0.19    0.22
  -3  -9  -5    1.02    0.23
  -3  -9  -5    0.65    0.27
   3   9   5    1.02    0.26
  -4  -9  -5   -0.03    0.17
  -4  -9  -5   -0.02    0.27
   4   9   5   -0.07    0.20
  -5  -9  -5   -0.29    0.33
  -5  -9  -5    0.13    0.14
   5   9   5    0.27    0.24
  -6  -9  -5    0.18    0.38
   6   9   5   -0.04    0.24
   6 -10  -5   -0.28    0.27
   5 -10  -5    0.30    0.27
   4 -10  -5   -0.29    0.23
   3 -10  -5    0.31    0.24
  -3  10   5    0.46    0.20
  -3  10   5    0.46    0.18
   2 -10  -5    0.57    0.26
  -2  10   5    0.60    0.22
  -1  10   5    1.23    0.25
   0  10   5   -0.16    0.21
  -1 -10  -5    1.31    0.27
   1  10   5    1.34    0.27
  -2 -10  -5    0.74    0.25
   2  10   5    0.59    0.26
  -3 -10  -5    0.30    0.22
  -4 -10  -5    0.14    0.20
  -5 -10  -5    0.23    0.17
  -5 -10  -5    0.69    0.37
   5  10   5    0.38    0.26
  -6 -10  -5   -0.01    0.40
   6  10   5   -0.03    0.26
   5 -11  -5    0.07    0.30
   4 -11  -5    0.80    0.31
   3 -11  -5   -0.47    0.25
  -3  11   5    0.13    0.19
  -2  11   5    0.11    0.22
  -1  11   5    0.06    0.23
   0  11   5   -0.17    0.22
  -1 -11  -5    0.52    0.25
   1  11   5    0.12    0.25
  -2 -11  -5    0.21    0.25
  -3 -11  -5    0.42    0.24
  -4 -11  -5    0.80    0.25
  -5 -11  -5   -0.03    0.20
   4 -12  -5   -0.12    0.29
  -3  12   5    0.15    0.22
  -2  12   5    0.44    0.23
  -2  12   5    0.00    0.26
  -1  12   5    0.03    0.26
   0  12   5    0.14    0.27
  -1 -12  -5    0.35    0.28
   1  12   5   -0.05    0.27
  -2 -12  -5    0.13    0.26
  -3 -12  -5   -0.08    0.25
  -2  13   5    0.13    0.25
  -2  13   5   -0.11    0.29
  -1  13   5   -0.06    0.28
   0  13   5    0.08    0.29
  -1 -13  -5    0.27    0.31
   1  13   5   -0.18    0.31
  -2 -13  -5   -0.23    0.28
  -3 -16   6    0.09    0.23
  -2 -16   6    0.36    0.33
  -2 -16   6    0.14    0.23
   1  16  -6    0.03    0.24
  -1 -16   6    0.18    0.32
   0  16  -6    0.22    0.24
   0 -16   6   -0.25    0.25
  -1  16  -6    0.34    0.22
   1 -16   6   -0.05    0.27
  -2  16  -6    0.30    0.19
   2 -16   6    0.08    0.30
  -3  16  -6    0.09    0.15
   3 -16   6   -0.20    0.30
   3 -16   6    0.09    0.32
  -4 -15   6    0.18    0.22
  -3 -15   6    0.27    0.21
  -2 -15   6    0.34    0.23
  -2 -15   6    0.62    0.28
   1  15  -6    0.23    0.24
  -1 -15   6    0.09    0.26
   0  15  -6   -0.31    0.21
   0 -15   6   -0.39    0.27
  -1  15  -6   -0.08    0.19
   1 -15   6    0.19    0.26
  -2  15  -6    0.06    0.17
   2 -15   6    0.25    0.29
  -3  15  -6    0.10    0.15
   3 -15   6    0.00    0.28
   3 -15   6    0.17    0.29
   4 -15   6    0.19    0.31
   4 -15   6    0.11    0.30
  -5 -14   6    0.05    0.19
  -4 -14   6   -0.11    0.20
  -3 -14   6    0.40    0.21
   2  14  -6    0.46    0.31
  -2 -14   6    0.19    0.20
  -2 -14   6    0.04    0.24
   1  14  -6   -0.04    0.20
  -1 -14   6    0.02    0.19
  -1 -14   6    0.07    0.23
   0  14  -6    2.21    0.28
   0 -14   6    1.95    0.31
  -1  14  -6   -0.19    0.17
   1 -14   6   -0.11    0.22
  -2  14  -6    0.17    0.16
   2 -14   6    0.11    0.25
   2 -14   6    0.61    0.27
  -3  14  -6    0.22    0.14
   3 -14   6    0.32    0.26
   3 -14   6   -0.24    0.25
   4 -14   6   -0.41    0.27
   4 -14   6   -0.05    0.27
   5 -14   6    0.07    0.29
   5 -14   6    0.30    0.31
   6  13  -6   -0.01    0.27
  -6 -13   6    0.33    0.30
  -6 -13   6    0.40    0.17
  -5 -13   6    0.24    0.18
  -5 -13   6    0.57    0.30
  -4 -13   6    0.21    0.19
  -3 -13   6    0.66    0.20
   2  13  -6    0.06    0.19
  -2 -13   6   -0.25    0.22
  -2 -13   6   -0.10    0.18
   1  13  -6    0.14    0.19
  -1 -13   6    0.11    0.24
  -1 -13   6   -0.14    0.18
   0  13  -6    0.23    0.19
   0 -13   6    0.01    0.21
  -1  13  -6   -0.21    0.16
   1 -13   6    0.20    0.24
   1 -13   6    0.09    0.22
  -2  13  -6    0.17    0.15
   2 -13   6    0.14    0.22
   2 -13   6   -0.15    0.22
  -3  13  -6    0.80    0.14
   3 -13   6    0.33    0.24
   3 -13   6    0.37    0.24
   4 -13   6   -0.21    0.24
   4 -13   6    0.05    0.23
   5 -13   6    0.47    0.28
   5 -13   6    0.37    0.27
   6 -13   6    0.06    0.28
   6  12  -6    0.16    0.27
  -6 -12   6    0.05    0.29
  -6 -12   6    0.10    0.15
   5  12  -6   -0.01    0.24
  -5 -12   6    0.14    0.26
  -5 -12   6    0.47    0.18
  -4 -12   6    0.45    0.18
  -4 -12   6    0.38    0.26
  -3 -12   6    0.35    0.17
  -3 -12   6    0.28    0.23
   2  12  -6    0.60    0.21
  -2 -12   6    0.54    0.18
  -2 -12   6    0.48    0.22
   1  12  -6    1.38    0.23
  -1 -12   6    1.17    0.20
  -1 -12   6    1.51    0.25
   0  12  -6    2.15    0.24
   0 -12   6    1.37    0.25
  -1  12  -6    1.41    0.20
   1 -12   6    1.27    0.26
   1 -12   6    1.33    0.25
  -2  12  -6    0.59    0.15
   2 -12   6    0.78    0.25
  -3  12  -6    0.67    0.13
   3 -12   6    0.31    0.25
   4 -12   6    0.30    0.23
   5 -12   6    0.30    0.26
   6 -12   6    0.12    0.25
   6 -12   6   -0.17    0.26
   7  11  -6    0.07    0.28
  -7 -11   6    0.16    0.30
   6  11  -6   -0.10    0.24
  -6 -11   6    0.43    0.30
   5  11  -6   -0.08    0.22
  -5 -11   6   -0.03    0.15
  -5 -11   6    0.18    0.26
   4  11  -6    0.01    0.20
   4  11  -6   -0.01    0.21
  -4 -11   6   -0.09    0.20
  -4 -11   6    0.35    0.23
  -4 -11   6    0.04    0.15
   3  11  -6    0.17    0.34
  -3 -11   6    0.02    0.15
  -3 -11   6    0.48    0.22
  -3 -11   6    0.22    0.21
   2  11  -6   -0.09    0.17
  -2 -11   6    0.04    0.18
  -2 -11   6   -0.06    0.14
  -2 -11   6    0.31    0.19
   1  11  -6    0.16    0.16
  -1 -11   6    0.50    0.17
  -1 -11   6    0.40    0.19
  -1 -11   6    0.41    0.18
   0  11  -6   -0.04    0.14
   0 -11   6    0.24    0.18
   0 -11   6    0.03    0.17
  -1  11  -6    0.20    0.14
   1 -11   6    0.20    0.19
  -2  11  -6   -0.03    0.11
   2 -11   6    0.14    0.18
  -3  11  -6    0.27    0.10
   3 -11   6    0.46    0.20
   4 -11   6    0.14    0.23
   5 -11   6    0.07    0.24
   6 -11   6   -0.08    0.25
   7 -11   6   -0.27    0.23
   7  10  -6    0.13    0.27
  -7 -10   6    0.20    0.34
   6  10  -6    0.04    0.24
  -6 -10   6    0.02    0.26
   5  10  -6    0.34    0.24
   5  10  -6    0.48    0.24
  -5 -10   6    0.37    0.15
  -5 -10   6    0.29    0.25
  -5 -10   6    0.74    0.23
   4  10  -6   -0.23    0.20
   4  10  -6    0.16    0.20
  -4 -10   6    0.14    0.21
  -4 -10   6    0.01    0.19
  -4 -10   6    0.09    0.13
   3  10  -6    1.56    0.23
   3  10  -6    1.69    0.25
  -3 -10   6    1.86    0.23
  -3 -10   6    1.47    0.24
  -3 -10   6    1.78    0.23
  -3 -10   6    1.61    0.19
  -3 -10   6    2.00    0.27
   2  10  -6    0.23    0.14
   2  10  -6   -0.05    0.15
  -2 -10   6    0.23    0.14
  -2 -10   6    0.07    0.15
  -2 -10   6    0.23    0.17
  -2 -10   6    0.08    0.14
   1  10  -6    1.00    0.18
   1  10  -6    0.90    0.19
  -1 -10   6    0.95    0.17
  -1 -10   6    0.98    0.20
  -1 -10   6    0.97    0.18
   0  10  -6    1.03    0.17
   0  10  -6    1.04    0.18
   0  10  -6    1.11    0.20
   0 -10   6    1.37    0.18
   0 -10   6    1.18    0.17
   0 -10   6    1.33    0.22
   0 -10   6    0.87    0.16
   0 -10   6    1.23    0.22
   0 -10   6    1.08    0.18
  -1  10  -6    1.17    0.19
  -1  10  -6    1.03    0.15
   1 -10   6    1.16    0.21
   1 -10   6    1.14    0.21
   1 -10   6    0.82    0.18
  -2  10  -6    0.17    0.11
   2 -10   6    0.18    0.17
  -3  10  -6    1.76    0.13
   3 -10   6    1.53    0.25
   4 -10   6   -0.11    0.21
   4 -10   6   -0.05    0.15
   5 -10   6    0.58    0.24
   5 -10   6    0.87    0.18
   6 -10   6   -0.04    0.24
   7 -10   6   -0.10    0.26
   8   9  -6    0.58    0.31
  -8  -9   6    0.53    0.36
   7   9  -6    0.10    0.27
  -7  -9   6   -0.28    0.27
   6   9  -6    0.27    0.24
  -6  -9   6    0.83    0.30
   5   9  -6   -0.14    0.22
   5   9  -6   -0.08    0.20
  -5  -9   6    0.08    0.22
  -5  -9   6    0.08    0.23
  -5  -9   6   -0.10    0.13
   4   9  -6    0.58    0.21
   4   9  -6    0.43    0.21
  -4  -9   6    0.49    0.14
  -4  -9   6    0.34    0.19
  -4  -9   6    0.55    0.21
   3   9  -6    5.78    0.39
   3   9  -6    5.75    0.39
  -3  -9   6    5.86    0.39
  -3  -9   6    6.20    0.39
  -3  -9   6    5.26    0.39
  -3  -9   6    5.95    0.34
  -3  -9   6    5.51    0.39
   2   9  -6    0.21    0.13
   2   9  -6   -0.05    0.14
   2   9  -6    0.07    0.13
   2   9  -6    0.04    0.15
  -2  -9   6    0.08    0.13
  -2  -9   6   -0.14    0.11
  -2  -9   6    0.22    0.14
  -2  -9   6    0.12    0.17
   1   9  -6    5.35    0.32
   1   9  -6    6.00    0.38
   1   9  -6    6.47    0.35
   1   9  -6    6.02    0.33
  -1  -9   6    6.39    0.35
  -1  -9   6    6.83    0.39
  -1  -9   6    6.01    0.36
  -1  -9   6    5.61    0.32
  -1  -9   6    5.01    0.43
  -1  -9   6    5.83    0.32
   0   9  -6    0.01    0.13
   0   9  -6   -0.01    0.11
   0   9  -6    0.17    0.12
   0  -9   6   -0.01    0.11
   0  -9   6   -0.12    0.13
   0  -9   6   -0.10    0.10
   0  -9   6   -0.07    0.10
   0  -9   6   -0.15    0.11
   0  -9   6    0.07    0.11
  -1   9  -6    5.88    0.32
  -1   9  -6    5.60    0.36
  -1   9  -6    6.26    0.43
   1  -9   6    5.60    0.36
   1  -9   6    5.91    0.36
   1  -9   6    5.31    0.33
   1  -9   6    6.55    0.37
  -2   9  -6    0.07    0.09
   2  -9   6    0.00    0.15
   2  -9   6   -0.12    0.13
   2  -9   6    0.03    0.12
   3  -9   6    6.03    0.39
   3  -9   6    5.33    0.33
   4  -9   6    0.81    0.15
   4  -9   6    0.40    0.20
   5  -9   6    0.01    0.14
   5  -9   6    0.22    0.22
   6  -9   6    0.28    0.15
   6  -9   6    0.11    0.22
   7  -9   6    0.24    0.15
   7  -9   6    0.02    0.27
   8   8  -6   -0.03    0.27
  -8  -8   6   -0.02    0.31
   7   8  -6    0.20    0.24
  -7  -8   6   -0.15    0.30
   6   8  -6   -0.05    0.21
  -6  -8   6    0.33    0.27
   5   8  -6    2.55    0.32
   5   8  -6    2.76    0.28
  -5  -8   6    2.15    0.20
  -5  -8   6    2.46    0.30
  -5  -8   6    2.46    0.31
   4   8  -6    3.03    0.28
   4   8  -6    2.69    0.30
  -4  -8   6    2.65    0.30
  -4  -8   6    3.03    0.22
  -4  -8   6    3.26    0.29
   3   8  -6    2.46    0.24
   3   8  -6    3.09    0.26
  -3  -8   6    2.36    0.25
  -3  -8   6    2.56    0.24
  -3  -8   6    2.00    0.25
  -3  -8   6    2.44    0.20
  -3  -8   6    2.24    0.24
   2   8  -6    0.07    0.13
   2   8  -6    0.02    0.12
   2   8  -6    0.04    0.11
   2   8  -6    0.13    0.13
  -2  -8   6    0.07    0.12
  -2  -8   6    0.16    0.13
  -2  -8   6    0.01    0.15
  -2  -8   6   -0.07    0.10
   1   8  -6   12.27    0.57
   1   8  -6   12.70    0.61
   1   8  -6   12.64    0.60
   1   8  -6   12.92    0.58
  -1  -8   6   12.80    0.56
  -1  -8   6   12.43    0.57
  -1  -8   6   13.51    0.58
  -1  -8   6   12.40    0.56
  -1  -8   6   12.08    0.58
  -1  -8   6   12.81    0.60
  -1  -8   6   12.56    0.60
   0   8  -6    3.88    0.26
   0   8  -6    4.03    0.30
   0   8  -6    3.74    0.21
   0   8  -6    4.10    0.25
   0   8  -6    3.66    0.26
   0  -8   6    3.39    0.26
   0  -8   6    4.19    0.22
   0  -8   6    4.18    0.26
   0  -8   6    3.96    0.26
   0  -8   6    3.82    0.28
   0  -8   6    4.27    0.28
   0  -8   6    3.87    0.25
  -1   8  -6   12.38    0.59
  -1   8  -6   12.87    0.56
  -1   8  -6   11.89    0.59
  -1   8  -6   13.20    0.66
   1  -8   6   12.69    0.56
   1  -8   6   12.41    0.59
   1  -8   6   11.69    0.57
   1  -8   6   12.27    0.56
   1  -8   6   12.24    0.58
   1  -8   6   12.69    0.60
   1  -8   6   12.39    0.59
  -2   8  -6    0.22    0.13
  -2   8  -6    0.01    0.08
  -2   8  -6    0.03    0.15
   2  -8   6    0.26    0.14
   2  -8   6    0.12    0.11
   2  -8   6   -0.01    0.14
   2  -8   6    0.03    0.10
   2  -8   6    0.02    0.14
   3  -8   6    2.55    0.26
   3  -8   6    2.10    0.18
   3  -8   6    2.48    0.24
   4  -8   6    3.08    0.22
   4  -8   6    3.24    0.30
   5  -8   6    2.82    0.21
   5  -8   6    3.25    0.33
   6  -8   6   -0.05    0.12
   6  -8   6    0.14    0.21
   7  -8   6    0.41    0.25
   7  -8   6    0.16    0.13
   8  -8   6    0.30    0.15
   8   7  -6   -0.12    0.24
  -8  -7   6   -0.10    0.29
   7   7  -6    1.52    0.27
  -7  -7   6    1.07    0.30
   6   7  -6    1.32    0.24
   6   7  -6    2.18    0.42
  -6  -7   6    1.71    0.31
  -6  -7   6    1.95    0.40
   5   7  -6    0.95    0.25
   5   7  -6    1.55    0.21
  -5  -7   6    1.10    0.11
  -5  -7   6    0.97    0.25
  -5  -7   6    1.51    0.27
   4   7  -6   -0.01    0.17
   4   7  -6    0.18    0.15
  -4  -7   6    0.26    0.17
  -4  -7   6    0.12    0.11
  -4  -7   6    0.06    0.17
   3   7  -6    9.88    0.53
   3   7  -6    9.76    0.62
   3   7  -6    9.77    0.47
   3   7  -6   10.46    0.51
  -3  -7   6    9.86    0.47
  -3  -7   6   10.42    0.52
  -3  -7   6   11.22    0.53
  -3  -7   6   10.69    0.54
  -3  -7   6    9.91    0.51
   2   7  -6   15.48    0.70
   2   7  -6   15.39    0.68
   2   7  -6   14.61    0.65
   2   7  -6   14.73    0.68
   2   7  -6   15.08    0.67
  -2  -7   6   15.20    0.66
  -2  -7   6   15.22    0.68
  -2  -7   6   15.15    0.67
  -2  -7   6   14.68    0.62
  -2  -7   6   14.75    0.62
  -2  -7   6   15.20    0.69
   1   7  -6   19.86    0.86
   1   7  -6   19.41    0.83
   1   7  -6   19.10    0.81
   1   7  -6   18.74    0.84
   1   7  -6   19.49    0.82
  -1  -7   6   20.19    0.83
  -1  -7   6   19.88    0.81
  -1  -7   6   18.76    0.81
  -1  -7   6   19.04    0.86
  -1  -7   6   19.30    0.85
  -1  -7   6   19.44    0.83
  -1  -7   6   19.74    0.83
   0   7  -6    0.03    0.09
   0   7  -6    0.02    0.09
   0   7  -6    0.08    0.09
   0   7  -6    0.03    0.06
   0  -7   6   -0.11    0.08
   0  -7   6   -0.07    0.10
   0  -7   6    0.01    0.07
   0  -7   6    0.02    0.09
   0  -7   6   -0.06    0.10
   0  -7   6    0.04    0.08
   0  -7   6   -0.06    0.08
   0  -7   6   -0.03    0.08
  -1   7  -6   19.02    0.79
  -1   7  -6   16.45    0.77
  -1   7  -6   20.07    0.90
  -1   7  -6   19.21    0.83
  -1   7  -6   18.69    0.83
   1  -7   6   18.29    0.82
   1  -7   6   19.89    0.83
   1  -7   6   19.35    0.84
   1  -7   6   18.67    0.76
   1  -7   6   18.79    0.80
   1  -7   6   18.94    0.83
   1  -7   6   19.86    0.83
   1  -7   6   19.73    0.84
   1  -7   6   19.37    0.80
  -2   7  -6   15.29    0.69
  -2   7  -6   13.48    0.73
  -2   7  -6   14.92    0.63
   2  -7   6   15.50    0.64
   2  -7   6   15.18    0.69
   2  -7   6   14.67    0.66
   2  -7   6   14.80    0.69
   2  -7   6   14.67    0.68
   2  -7   6   14.71    0.68
  -3   7  -6   10.67    0.53
   3  -7   6   10.15    0.47
   3  -7   6    9.63    0.56
   3  -7   6   10.67    0.50
   3  -7   6   10.16    0.54
   3  -7   6   10.62    0.54
   4  -7   6    0.19    0.10
   4  -7   6    0.25    0.19
   4  -7   6    0.33    0.12
   4  -7   6    0.15    0.15
   5  -7   6    1.02    0.16
   5  -7   6    1.40    0.14
   5  -7   6    1.45    0.26
   6  -7   6    1.46    0.15
   6  -7   6    1.86    0.30
   6  -7   6    1.48    0.18
   7  -7   6    1.21    0.29
   7  -7   6    1.42    0.15
   8  -7   6    0.00    0.26
   8  -7   6   -0.02    0.12
   8   6  -6   -0.01    0.22
  -8  -6   6    0.47    0.33
   7   6  -6    0.08    0.19
  -7  -6   6   -0.04    0.28
   6   6  -6    0.48    0.26
   6   6  -6    0.38    0.19
  -6  -6   6    0.59    0.24
  -6  -6   6    0.55    0.26
   5   6  -6    3.26    0.27
   5   6  -6    3.12    0.32
  -5  -6   6    2.98    0.30
  -5  -6   6    3.44    0.33
   4   6  -6    8.01    0.44
   4   6  -6    8.13    0.49
  -4  -6   6    8.11    0.46
  -4  -6   6    7.88    0.48
  -4  -6   6    7.86    0.40
   3   6  -6    6.98    0.40
   3   6  -6    6.67    0.37
   3   6  -6    7.31    0.43
   3   6  -6    6.34    0.32
  -3  -6   6    7.11    0.35
  -3  -6   6    7.13    0.41
  -3  -6   6    6.78    0.38
  -3  -6   6    6.81    0.38
  -3  -6   6    7.15    0.37
   2   6  -6    4.98    0.33
   2   6  -6    4.84    0.29
   2   6  -6    5.06    0.26
   2   6  -6    4.82    0.27
   2   6  -6    5.14    0.24
  -2  -6   6    5.07    0.29
  -2  -6   6    4.79    0.30
  -2  -6   6    5.22    0.32
  -2  -6   6    5.09    0.27
  -2  -6   6    5.24    0.25
  -2  -6   6    5.04    0.24
  -2  -6   6    4.76    0.28
  -2  -6   6    5.03    0.28
   1   6  -6   71.83    2.77
   1   6  -6   71.52    2.80
   1   6  -6   69.55    2.76
   1   6  -6   69.17    2.76
  -1  -6   6   68.47    2.76
  -1  -6   6   66.65    2.80
  -1  -6   6   68.44    2.77
  -1  -6   6   70.40    2.77
  -1  -6   6   70.43    2.75
  -1  -6   6   71.04    2.77
  -1  -6   6   69.87    2.78
  -1  -6   6   66.92    2.76
   0   6  -6   60.83    2.57
   0   6  -6   65.68    2.59
   0   6  -6   66.07    2.60
   0   6  -6   70.59    2.64
   0   6  -6   64.91    2.58
   0  -6   6   63.09    2.61
   0  -6   6   65.81    2.57
   0  -6   6   62.74    2.60
   0  -6   6   64.92    2.58
   0  -6   6   65.57    2.60
   0  -6   6   63.14    2.59
   0  -6   6   65.66    2.59
   0  -6   6   66.18    2.59
   0  -6   6   64.16    2.61
  -1   6  -6   69.25    2.76
  -1   6  -6   69.38    2.73
  -1   6  -6   58.58    2.72
  -1   6  -6   69.81    2.83
  -1   6  -6   70.43    2.76
   1  -6   6   68.74    2.70
   1  -6   6   67.10    2.73
   1  -6   6   70.62    2.76
   1  -6   6   69.05    2.75
   1  -6   6   70.19    2.76
   1  -6   6   70.37    2.77
   1  -6   6   71.17    2.75
   1  -6   6   69.49    2.73
   1  -6   6   68.60    2.75
  -2   6  -6    4.76    0.25
  -2   6  -6    4.33    0.35
  -2   6  -6    4.68    0.31
  -2   6  -6    4.68    0.22
  -2   6  -6    5.13    0.32
  -2   6  -6    4.53    0.22
   2  -6   6    4.88    0.26
   2  -6   6    5.28    0.31
   2  -6   6    5.58    0.31
   2  -6   6    4.78    0.28
   2  -6   6    5.30    0.23
   2  -6   6    5.10    0.32
   2  -6   6    4.99    0.32
   2  -6   6    5.43    0.36
   2  -6   6    4.60    0.22
  -3   6  -6    7.51    0.41
  -3   6  -6    6.47    0.39
   3  -6   6    6.24    0.47
   3  -6   6    7.06    0.36
   3  -6   6    6.72    0.39
   3  -6   6    7.03    0.34
   3  -6   6    7.04    0.33
   3  -6   6    7.18    0.41
   3  -6   6    6.95    0.39
  -4   6  -6    7.14    0.43
   4  -6   6    7.20    0.53
   4  -6   6    7.56    0.45
   4  -6   6    7.84    0.45
   4  -6   6    8.36    0.36
   4  -6   6    8.21    0.39
   4  -6   6    6.80    0.42
   5  -6   6    3.19    0.31
   5  -6   6    3.15    0.20
   5  -6   6    3.19    0.24
   6  -6   6    0.46    0.23
   6  -6   6    0.29    0.10
   6  -6   6    0.36    0.12
   7  -6   6    0.38    0.25
   7  -6   6    0.05    0.10
   7  -6   6    0.10    0.13
   8  -6   6    0.08    0.30
   8  -6   6    0.35    0.11
   8  -6   6    0.25    0.14
   9   5  -6   -0.35    0.23
  -9  -5   6    0.00    0.32
   8   5  -6    0.26    0.22
  -8  -5   6    0.48    0.31
   7   5  -6    0.17    0.19
  -7  -5   6   -0.19    0.26
   6   5  -6    1.00    0.27
   6   5  -6    1.30    0.20
  -6  -5   6    1.20    0.24
  -6  -5   6    1.29    0.28
   5   5  -6    0.65    0.21
   5   5  -6    0.70    0.17
  -5  -5   6    0.37    0.19
  -5  -5   6    0.68    0.21
   4   5  -6    9.73    0.47
   4   5  -6    8.92    0.51
  -4  -5   6    9.71    0.53
  -4  -5   6    8.67    0.44
  -4  -5   6   10.15    0.50
   3   5  -6   15.37    0.66
   3   5  -6   14.88    0.69
   3   5  -6   14.73    0.61
   3   5  -6   14.58    0.59
   3   5  -6   14.19    0.67
  -3  -5   6   15.17    0.69
  -3  -5   6   15.27    0.66
  -3  -5   6   14.58    0.63
  -3  -5   6   16.35    0.64
  -3  -5   6   12.67    0.64
  -3  -5   6   14.28    0.59
   2   5  -6   63.33    2.46
   2   5  -6   62.20    2.46
   2   5  -6   63.37    2.52
   2   5  -6   61.64    2.49
   2   5  -6   62.67    2.48
  -2  -5   6   60.97    2.46
  -2  -5   6   63.91    2.48
  -2  -5   6   60.96    2.52
  -2  -5   6   60.28    2.49
  -2  -5   6   64.51    2.51
  -2  -5   6   63.11    2.47
  -2  -5   6   63.31    2.49
  -2  -5   6   58.90    2.48
   1   5  -6   36.49    1.45
   1   5  -6   36.23    1.46
   1   5  -6   36.34    1.45
   1   5  -6   36.36    1.49
  -1  -5   6   35.60    1.46
  -1  -5   6   36.01    1.45
  -1  -5   6   35.76    1.47
  -1  -5   6   37.16    1.45
  -1  -5   6   35.45    1.45
  -1  -5   6   35.83    1.49
  -1  -5   6   36.00    1.47
  -1  -5   6   35.25    1.45
   0   5  -6    0.02    0.07
   0   5  -6    0.04    0.07
   0   5  -6    0.05    0.06
   0   5  -6    0.06    0.07
   0   5  -6    0.17    0.10
   0  -5   6    0.06    0.07
   0  -5   6    0.04    0.06
   0  -5   6    0.03    0.06
   0  -5   6    0.09    0.09
   0  -5   6    0.10    0.09
   0  -5   6   -0.06    0.06
   0  -5   6    0.08    0.07
   0  -5   6   -0.05    0.07
   0  -5   6    0.00    0.08
  -1   5  -6   35.68    1.44
  -1   5  -6   35.73    1.55
  -1   5  -6   35.99    1.47
  -1   5  -6   31.25    1.45
  -1   5  -6   36.13    1.46
   1  -5   6   36.58    1.44
   1  -5   6   36.62    1.47
   1  -5   6   37.10    1.46
   1  -5   6   36.15    1.46
   1  -5   6   36.09    1.48
   1  -5   6   35.44    1.44
   1  -5   6   34.05    1.45
   1  -5   6   37.75    1.51
   1  -5   6   36.23    1.43
  -2   5  -6   59.28    2.41
  -2   5  -6   60.60    2.50
  -2   5  -6   58.60    2.38
  -2   5  -6   62.26    2.45
  -2   5  -6   58.70    2.39
   2  -5   6   63.62    2.46
   2  -5   6   53.71    2.50
   2  -5   6   61.13    2.44
   2  -5   6   65.04    2.46
   2  -5   6   57.46    2.43
   2  -5   6   61.57    2.42
   2  -5   6   62.43    2.40
   2  -5   6   62.11    2.44
  -3   5  -6   15.81    0.72
   3  -5   6   14.53    0.65
   3  -5   6   15.59    0.72
   3  -5   6   15.37    0.71
   3  -5   6   15.36    0.66
   3  -5   6   15.55    0.64
   3  -5   6   15.18    0.70
   3  -5   6   14.25    0.78
  -4   5  -6    8.96    0.49
   4  -5   6    9.05    0.51
   4  -5   6    8.77    0.42
   4  -5   6    9.67    0.53
   4  -5   6   10.15    0.42
   4  -5   6    9.08    0.48
   4  -5   6    9.15    0.43
   4  -5   6    8.31    0.54
  -5   5  -6    0.79    0.19
   5  -5   6    0.69    0.20
   5  -5   6    0.63    0.18
   5  -5   6    0.87    0.13
   5  -5   6    0.97    0.23
   5  -5   6    0.62    0.11
   6  -5   6    1.51    0.29
   6  -5   6    1.68    0.16
   7  -5   6    0.27    0.27
   7  -5   6    0.17    0.11
   8  -5   6    0.59    0.34
   8  -5   6    0.22    0.11
   8  -5   6    0.54    0.13
   9  -5   6   -0.02    0.12
   9   4  -6    0.14    0.23
  -9  -4   6    0.08    0.28
   8   4  -6   -0.02    0.19
  -8  -4   6   -0.03    0.24
   7   4  -6    0.27    0.18
  -7  -4   6   -0.09    0.21
   6   4  -6    2.80    0.34
   6   4  -6    3.05    0.26
  -6  -4   6    2.82    0.30
  -6  -4   6    2.95    0.33
   5   4  -6    0.43    0.22
   5   4  -6    0.47    0.15
  -5  -4   6    0.54    0.19
  -5  -4   6    0.70    0.20
   4   4  -6   17.18    0.79
   4   4  -6   17.08    0.74
  -4  -4   6   16.15    0.69
  -4  -4   6   16.12    0.68
  -4  -4   6   17.11    0.75
  -4  -4   6   17.33    0.79
   3   4  -6   12.80    0.57
   3   4  -6   11.35    0.54
   3   4  -6   12.77    0.53
   3   4  -6   12.67    0.51
   3   4  -6   13.25    0.61
  -3  -4   6   12.70    0.62
  -3  -4   6   11.46    0.53
  -3  -4   6   12.65    0.52
  -3  -4   6   12.21    0.54
  -3  -4   6   12.72    0.60
  -3  -4   6   13.36    0.57
   2   4  -6    9.66    0.45
   2   4  -6    8.79    0.40
   2   4  -6    8.53    0.42
   2   4  -6    8.99    0.38
   2   4  -6    8.91    0.37
  -2  -4   6    8.91    0.40
  -2  -4   6    9.26    0.40
  -2  -4   6    9.19    0.38
  -2  -4   6    8.50    0.44
  -2  -4   6    7.47    0.41
  -2  -4   6    9.14    0.43
  -2  -4   6    7.61    0.40
   1   4  -6    5.44    0.30
   1   4  -6    5.12    0.25
   1   4  -6    4.70    0.25
   1   4  -6    5.08    0.24
  -1  -4   6    5.24    0.27
  -1  -4   6    5.34    0.30
  -1  -4   6    4.79    0.25
  -1  -4   6    5.26    0.26
  -1  -4   6    5.46    0.26
  -1  -4   6    4.80    0.24
  -1  -4   6    4.89    0.25
   0   4  -6  133.35    5.35
   0   4  -6  132.48    5.34
   0   4  -6  137.92    5.34
   0   4  -6  140.16    5.39
   0  -4   6  139.29    5.36
   0  -4   6  136.43    5.34
   0  -4   6  134.44    5.39
   0  -4   6  135.84    5.34
   0  -4   6  132.96    5.34
   0  -4   6  136.95    5.34
   0  -4   6  134.62    5.34
  -1   4  -6    4.63    0.27
  -1   4  -6    5.09    0.25
  -1   4  -6    4.75    0.27
  -1   4  -6    5.27    0.37
  -1   4  -6    5.07    0.27
   1  -4   6    4.78    0.27
   1  -4   6    5.13    0.27
[truncated: 349,605 more chars]
