# Supplementary material for: Crystal structure of 4-bromo­phenyl-2-oxo-2H-chromene-3-carboxyl­ate
Source: Acta Crystallogr E Crystallogr Commun. 2015 Apr 22;71(Pt 5):o326–7. doi: 10.1107/S2056989015006738 (PMC4420041; doi:10.1107/S2056989015006738)
Supplement: Supplementary file 2 [file e-71-0o326-Isup2.hkl]

#
# h,k,l, Fc-squared, Fo-squared, sigma(Fo-squared), status flag
#
data_I
_shelx_title ' New: P21/c'
_shelx_refln_list_code          4
_shelx_F_calc_maximum      318.81
_exptl_crystal_F_000       688.00
_reflns_d_resolution_high  0.8410

loop_
 _space_group_symop_operation_xyz
 'x, y, z'
 '-x, y+1/2, -z+1/2'
 '-x, -y, -z'
 'x, -y-1/2, z-1/2'

_cell_length_a    16.0782
_cell_length_b     7.2618
_cell_length_c    12.7396
_cell_angle_alpha  90.000
_cell_angle_beta  113.311
_cell_angle_gamma  90.000

_shelx_F_squared_multiplier     1.000

loop_
 _refln_index_h
 _refln_index_k
 _refln_index_l
 _refln_F_squared_calc
 _refln_F_squared_meas
 _refln_F_squared_sigma
 _refln_observed_status
   2   0   0        268.60        258.71         5.13 o
   3   0   0        815.79        762.49        12.38 o
   4   0   0        194.41        233.30         7.31 o
   5   0   0         22.15         22.04         2.96 o
   6   0   0       9301.74      10157.43       152.73 o
   8   0   0      10422.35      11375.11       180.53 o
   9   0   0       2663.03       2849.09        43.43 o
  10   0   0       5113.71       5542.45        80.47 o
  11   0   0       1105.50       1237.13        24.23 o
  12   0   0          5.37         11.28         6.63 o
  13   0   0         53.48         76.60         9.01 o
  14   0   0         46.81         50.73         8.81 o
  15   0   0        165.94        148.51        12.58 o
  16   0   0        388.97        377.92        22.78 o
  17   0   0        369.45        431.31        34.11 o
   1   1   0         28.28         33.83         1.21 o
   2   1   0       2321.71       2420.55        22.03 o
   3   1   0       3854.41       4062.25        39.05 o
   4   1   0       4938.40       5159.69        52.94 o
   5   1   0       4514.84       4478.66        48.09 o
   6   1   0       9161.19       9220.83        91.52 o
   7   1   0       1903.88       1820.08        20.18 o
   8   1   0         39.63         21.19         2.29 o
   9   1   0          5.98          9.08         2.58 o
  10   1   0        532.79        588.21        12.79 o
  11   1   0       1773.50       1872.98        32.02 o
  12   1   0        409.94        445.47        22.53 o
  13   1   0        282.07        316.56        11.04 o
  14   1   0       1567.14       1614.79        35.41 o
  15   1   0        106.31        148.40        20.03 o
  16   1   0         91.85        118.15        19.28 o
  17   1   0          6.74         20.04        10.75 o
   0   2   0       3889.18       4161.39        47.92 o
   1   2   0        755.76        804.83         7.53 o
   2   2   0       2629.69       2786.98        26.26 o
   3   2   0        180.14        186.05         2.56 o
   4   2   0         79.87         85.08         1.55 o
   5   2   0          1.87          6.87         1.10 o
   6   2   0        596.51        612.41         7.12 o
   7   2   0         38.22         36.71         2.00 o
   8   2   0        852.85        853.31        10.65 o
   9   2   0         64.92         58.75         3.48 o
  10   2   0         36.38         37.66         4.20 o
  11   2   0        115.96        105.88         6.22 o
  12   2   0         12.90          6.48         6.21 o
  13   2   0        138.80        144.39         9.53 o
  14   2   0         11.76          4.02         7.74 o
  15   2   0         84.28         85.58        12.49 o
  16   2   0         15.65          0.00        11.75 o
  17   2   0         32.01         34.18        13.27 o
   1   3   0          2.96          5.56         0.93 o
   2   3   0         32.98         30.79         1.22 o
   3   3   0        289.17        276.42         3.79 o
   4   3   0        303.00        264.77         4.22 o
   5   3   0        420.39        380.49         4.98 o
   6   3   0        410.75        402.99         4.94 o
   7   3   0       3189.70       3171.42        31.61 o
   8   3   0          1.57          2.53         2.01 o
   9   3   0          1.05          1.57         3.02 o
  10   3   0         24.38         21.67         4.48 o
  11   3   0        555.92        540.35        19.78 o
  12   3   0        198.30        188.69        15.16 o
  13   3   0         47.67         54.43        13.27 o
  14   3   0        258.01        246.32        18.27 o
  15   3   0        101.21         92.39        18.20 o
  16   3   0         34.59         25.19        11.19 o
   0   4   0      17203.82      17452.07       206.90 o
   1   4   0       1427.32       1351.60        12.27 o
   2   4   0         20.10         14.78         1.48 o
   3   4   0        371.08        350.58         4.26 o
   4   4   0          0.75          1.33         1.55 o
   5   4   0        174.98        170.12         4.17 o
   6   4   0         54.46         54.06         3.34 o
   7   4   0        290.92        277.56         7.16 o
   8   4   0        883.46        866.74        16.39 o
   9   4   0        572.07        589.07        13.29 o
  10   4   0       1006.23       1017.80        30.42 o
  11   4   0        100.30        102.94         8.30 o
  12   4   0         54.85         58.62         5.36 o
  13   4   0          9.04         13.34         6.00 o
  14   4   0         39.14         41.08         7.42 o
  15   4   0          1.07          0.00         7.24 o
   1   5   0        125.18        121.41         3.24 o
   2   5   0       1313.68       1287.45        12.42 o
   3   5   0        121.90        118.56         2.91 o
   4   5   0       1388.03       1325.10        16.02 o
   5   5   0        279.74        259.99         7.27 o
   6   5   0       1001.84        974.87        16.14 o
   7   5   0        577.04        570.57        13.85 o
   8   5   0        188.55        185.73         8.88 o
   9   5   0        141.20        155.95        11.00 o
  10   5   0         76.81         66.71         9.31 o
  11   5   0        141.42        156.38        12.38 o
  12   5   0        333.74        370.85        24.66 o
  13   5   0        145.93        164.84        12.59 o
  14   5   0         98.25         98.47        13.03 o
   0   6   0        210.76        226.26        13.07 o
   1   6   0         46.72         49.56         3.53 o
   2   6   0        152.98        167.91         5.34 o
   3   6   0         27.21         25.29         3.57 o
   4   6   0         42.65         51.27         4.13 o
   5   6   0        118.25        119.94         6.43 o
   6   6   0         34.27         37.78         6.09 o
   7   6   0         74.53         69.61         7.29 o
   8   6   0        183.04        179.98        10.06 o
   9   6   0         26.72         30.03         8.51 o
  10   6   0         97.21        109.44        14.89 o
  11   6   0          1.63         10.10        27.27 o
  12   6   0          0.70         24.97        14.43 o
   1   7   0         12.37         10.33         3.94 o
   2   7   0         25.26         21.46         5.65 o
   3   7   0         14.04         11.90         4.26 o
   4   7   0         19.49         16.84         4.70 o
   5   7   0         49.16         43.06         5.50 o
   6   7   0         24.07         17.65         6.40 o
   7   7   0         68.81         76.26        10.21 o
   8   7   0          9.76          0.00         9.24 o
   9   7   0         13.61         25.07        10.81 o
  10   7   0         32.71         32.25        12.32 o
   0   8   0         16.65         15.98         9.47 o
   1   8   0         26.84         39.34         7.89 o
   2   8   0          0.11          0.00        10.96 o
   3   8   0         17.47         13.87         5.92 o
   4   8   0         16.63         11.91         8.86 o
   5   8   0          0.11          1.21         7.73 o
   6   8   0          5.00          4.80         8.64 o
 -17   1   1        145.82        172.96        17.46 o
 -16   1   1        171.20        190.65        13.91 o
 -15   1   1        410.13        455.54        17.55 o
 -14   1   1         43.10         56.59         7.22 o
 -13   1   1          6.22          7.69         5.14 o
 -12   1   1       1715.72       1754.08        24.65 o
 -11   1   1         15.32         18.77         3.69 o
 -10   1   1        269.38        258.67         6.62 o
  -9   1   1       1229.87       1153.06        16.58 o
  -8   1   1       2285.88       2214.30        26.21 o
  -7   1   1       2139.23       2069.86        19.30 o
  -6   1   1       1968.29       1896.25        18.81 o
  -5   1   1        534.84        552.80         7.47 o
  -4   1   1       1679.22       1763.65        17.98 o
  -3   1   1         19.04         24.05         0.84 o
  -2   1   1       2355.03       2418.37        19.99 o
  -1   1   1       1537.83       1565.64        13.64 o
   0   1   1         14.04         17.80         0.59 o
   1   1   1       3630.33       3733.28        33.82 o
   2   1   1       5100.38       5214.03        55.05 o
   3   1   1       3822.13       3800.26        39.20 o
   4   1   1       4323.05       4272.86        45.83 o
   5   1   1       3009.72       3051.66        31.27 o
   6   1   1       4130.26       4169.98        38.99 o
   7   1   1       1831.53       2045.55        21.58 o
   8   1   1        290.05        311.82         6.01 o
   9   1   1        439.08        426.45        10.69 o
  10   1   1       1161.22       1198.57        25.94 o
  11   1   1         62.91         84.96         5.97 o
  12   1   1        805.80        874.55        17.50 o
  13   1   1       1167.23       1175.03        28.84 o
  14   1   1         63.24         88.87         9.57 o
  15   1   1          9.03          0.00         8.69 o
  16   1   1          2.27         17.42         9.74 o
 -17   2   1         57.67         78.53        14.67 o
 -16   2   1          8.91          1.63        12.04 o
 -15   2   1        160.14        166.72        13.62 o
 -14   2   1        185.94        208.74        11.79 o
 -13   2   1         23.97         23.81         5.94 o
 -12   2   1        357.96        346.22        14.64 o
 -11   2   1       3673.27       3408.74        74.93 o
 -10   2   1        834.67        770.82        11.83 o
  -9   2   1       3143.77       3070.34        34.51 o
  -8   2   1        273.34        233.25         4.35 o
  -7   2   1        409.10        427.02         5.47 o
  -6   2   1          0.81          3.22         1.21 o
  -5   2   1        391.86        387.28         4.34 o
  -4   2   1       2258.22       2252.76        20.84 o
  -3   2   1       7715.25       7703.93        73.59 o
  -2   2   1       6402.25       6444.33        59.95 o
  -1   2   1     101639.81      96517.12      1575.76 o
   0   2   1        157.00        174.12         2.86 o
   1   2   1       5162.47       5540.76        50.23 o
   2   2   1       1345.20       1346.75        13.20 o
   3   2   1        377.52        402.59         5.05 o
   4   2   1        524.95        530.98         6.41 o
   5   2   1       3496.24       3516.90        33.54 o
   6   2   1        765.50        636.00         7.56 o
   7   2   1       6081.00       6011.57        56.99 o
   8   2   1       4353.86       4140.02        44.05 o
   9   2   1       2003.89       1948.69        39.45 o
  10   2   1        380.35        376.62        14.69 o
  11   2   1          1.00          0.00         6.41 o
  12   2   1         21.22         21.10         8.58 o
  13   2   1         18.74         29.68         8.36 o
  14   2   1        172.54        221.48        12.70 o
  15   2   1        670.91        740.91        27.26 o
  16   2   1        441.99        473.37        25.96 o
 -16   3   1        142.13        140.60        13.39 o
 -15   3   1        324.15        310.39        18.82 o
 -14   3   1        508.45        513.94        37.44 o
 -13   3   1        189.58        174.96         9.64 o
 -12   3   1        402.28        357.96        16.07 o
 -11   3   1         14.07          7.89         4.06 o
 -10   3   1        102.73        107.16         5.58 o
  -9   3   1        241.62        225.39         5.67 o
  -8   3   1       1313.32       1312.13        15.09 o
  -7   3   1       2970.83       2914.93        27.33 o
  -6   3   1       1840.71       1744.18        17.79 o
  -5   3   1       2464.89       2463.11        25.22 o
  -4   3   1       1322.77       1317.67        13.14 o
  -3   3   1        260.78        276.16         3.35 o
  -2   3   1        298.39        292.49         3.51 o
  -1   3   1       1384.96       1447.75        12.70 o
   0   3   1        341.07        360.96         4.07 o
   1   3   1       7183.19       7455.09        62.87 o
   2   3   1       2034.59       2022.58        18.57 o
   3   3   1       4513.17       4467.95        43.42 o
   4   3   1       2509.67       2434.27        24.34 o
   5   3   1       3003.64       2989.85        28.86 o
   6   3   1       1631.80       1625.58        18.85 o
   7   3   1       2089.81       2183.24        24.77 o
   8   3   1         32.90         39.86         3.25 o
   9   3   1        994.46        988.59        16.62 o
  10   3   1       1249.43       1235.53        29.49 o
  11   3   1       1042.38       1032.77        38.41 o
  12   3   1        217.78        222.02        18.02 o
  13   3   1        726.44        730.57        37.00 o
  14   3   1        103.08        123.98        15.43 o
  15   3   1          0.35          0.00        13.56 o
 -16   4   1         64.10         46.95         8.95 o
 -15   4   1          9.91         12.57        10.61 o
 -14   4   1         75.77         65.68         9.30 o
 -13   4   1          1.81          7.25         5.67 o
 -12   4   1          5.29          5.58         3.72 o
 -11   4   1        450.53        467.92        22.05 o
 -10   4   1         75.32         81.64         6.13 o
  -9   4   1        506.82        502.81        13.06 o
  -8   4   1        201.11        180.35         6.26 o
  -7   4   1         14.71         19.16         3.49 o
  -6   4   1        536.02        506.29         7.78 o
  -5   4   1        468.50        468.76         6.13 o
  -4   4   1         80.33         88.39         2.15 o
  -3   4   1        870.27        891.00         8.50 o
  -2   4   1        452.74        448.62         4.87 o
  -1   4   1        839.87        842.86         8.15 o
   0   4   1       4932.57       4946.19        41.36 o
   1   4   1         76.08         71.06         2.13 o
   2   4   1         70.45         63.89         1.89 o
   3   4   1        120.19        122.74         2.54 o
   4   4   1        146.88        146.17         3.32 o
   5   4   1        383.63        387.14         7.17 o
   6   4   1        665.36        658.61        11.87 o
   7   4   1         49.68         50.28         3.68 o
   8   4   1        337.88        341.35        10.01 o
   9   4   1          9.76         11.15         4.25 o
  10   4   1        117.72        118.82         8.11 o
  11   4   1         19.07         19.49         5.78 o
  12   4   1        299.17        295.13        21.55 o
  13   4   1         12.02         15.54         5.69 o
  14   4   1         92.02         86.02         8.28 o
  15   4   1         65.90         56.65         9.25 o
 -14   5   1        100.64        100.81         9.56 o
 -13   5   1          0.91         10.06        13.65 o
 -12   5   1        122.82         94.01        14.67 o
 -11   5   1         96.01         95.68         9.83 o
 -10   5   1         40.51         54.65         8.32 o
  -9   5   1         61.69         65.02         7.71 o
  -8   5   1        538.25        522.68        16.35 o
  -7   5   1         16.54         17.38         4.09 o
  -6   5   1        145.95        145.48         6.14 o
  -5   5   1         13.90         13.34         2.60 o
  -4   5   1          3.90          6.17         2.09 o
  -3   5   1          2.73          2.42         1.36 o
  -2   5   1         53.10         54.24         1.92 o
  -1   5   1        182.53        179.40         3.54 o
   0   5   1         68.88         70.73         2.65 o
   1   5   1          5.67          7.62         2.10 o
   2   5   1        159.86        150.72         3.94 o
   3   5   1          1.55          3.49         1.91 o
   4   5   1          4.77          2.25         2.66 o
   5   5   1        162.83        151.83         6.19 o
   6   5   1        158.34        152.67        12.82 o
   7   5   1          1.69          0.00         5.98 o
   8   5   1        111.01        115.12         9.44 o
   9   5   1         44.31         59.37         9.17 o
  10   5   1         46.18         44.32         9.33 o
  11   5   1        139.15        153.29         8.71 o
  12   5   1         36.18         57.57         9.64 o
  13   5   1         80.81         88.89        10.86 o
 -13   6   1         20.94         73.35        36.75 o
 -12   6   1          3.07          4.72        15.91 o
 -11   6   1         43.25         49.48        13.05 o
 -10   6   1        137.26        165.55        13.84 o
  -9   6   1         25.54         23.15         7.17 o
  -8   6   1          6.40          1.13         6.37 o
  -7   6   1          0.99          2.30         5.64 o
  -6   6   1          4.51          4.38         5.24 o
  -5   6   1          2.95          0.00         4.08 o
  -4   6   1        385.30        370.83         8.35 o
  -3   6   1         28.43         32.34         3.40 o
  -2   6   1        214.14        208.05         5.46 o
  -1   6   1       1265.73       1220.04        17.25 o
   0   6   1          9.02         12.05         3.42 o
   1   6   1          0.85          6.11         3.81 o
   2   6   1          7.99          3.29         3.99 o
   3   6   1         21.79         19.22         3.46 o
   4   6   1          6.78          9.67         3.99 o
   5   6   1         12.09         15.72         6.61 o
   6   6   1         51.55         51.11         6.68 o
   7   6   1        123.16        121.92         8.81 o
   8   6   1         87.69         94.19         9.66 o
   9   6   1        117.76        109.45        12.04 o
  10   6   1         23.36         34.04        13.81 o
  11   6   1          0.60          5.36        13.81 o
  12   6   1          1.67          7.71        14.89 o
 -10   7   1          3.72         17.76        11.41 o
  -9   7   1          0.56          1.46         9.89 o
  -8   7   1         55.68         53.33         9.80 o
  -7   7   1        196.81        215.01        11.55 o
  -6   7   1          1.36          0.00         5.80 o
  -5   7   1        139.09        139.64         7.12 o
  -4   7   1         18.46          9.85         5.66 o
  -3   7   1         35.50         28.57         4.65 o
  -2   7   1         21.76         16.45         4.42 o
  -1   7   1          9.11         14.69         4.03 o
   0   7   1          5.80          5.84         5.04 o
   1   7   1        179.19        183.77         7.73 o
   2   7   1         19.56         21.55         4.73 o
   3   7   1        179.89        168.30         6.56 o
   4   7   1         19.47         28.86         5.01 o
   5   7   1        101.40         88.17         8.00 o
   6   7   1         46.01         45.49         8.58 o
   7   7   1         13.19         31.58         9.84 o
   8   7   1          0.11          0.00        10.55 o
   9   7   1         15.17         10.14        14.40 o
  -7   8   1         14.84         15.18         9.28 o
  -6   8   1          0.84         12.93         8.76 o
  -5   8   1         13.83         10.16         8.05 o
  -4   8   1          0.81          6.61         7.50 o
  -3   8   1         18.20         20.67         6.99 o
  -2   8   1         16.91         14.52         5.97 o
  -1   8   1         78.54         78.53         6.30 o
   0   8   1         76.03         76.17         6.18 o
   1   8   1          3.03          6.54         8.25 o
   2   8   1         18.78         22.47         5.36 o
   3   8   1         11.88          5.43         5.78 o
   4   8   1         17.13         17.55         6.47 o
   5   8   1         23.76         22.23         8.48 o
   6   8   1          2.62          2.95         9.35 o
 -18   0   2          7.66          0.00        12.72 o
 -17   0   2          1.56         12.68        12.88 o
 -16   0   2        185.09        224.39        18.73 o
 -15   0   2        384.08        447.34        22.76 o
 -14   0   2         13.23          9.92         7.80 o
 -13   0   2        366.95        394.28        14.67 o
 -12   0   2       4347.71       4588.05        85.54 o
 -11   0   2       1772.94       1774.69        42.91 o
 -10   0   2       1152.28       1160.29        21.79 o
  -9   0   2        886.66        838.19        15.43 o
  -8   0   2        182.98        210.55         6.07 o
  -7   0   2       1503.31       1496.94        20.77 o
  -6   0   2        118.66        113.27         3.49 o
  -5   0   2      19305.81      19710.31       232.90 o
  -4   0   2       9720.28       9858.95       111.79 o
  -3   0   2      24115.82      24291.35       253.86 o
  -2   0   2      29735.78      28224.48       295.09 o
   0   0   2       4343.13       4384.90        48.01 o
   1   0   2         10.02         22.60         2.03 o
   2   0   2        111.05        112.94         2.45 o
   3   0   2       8448.23       8766.56       109.43 o
   4   0   2       2833.08       2873.52        37.22 o
   5   0   2       8163.74       8026.52       101.01 o
   6   0   2      10694.32      10506.00       125.98 o
   7   0   2       5663.80       5355.56        78.57 o
   8   0   2       1523.15       1381.36        38.32 o
   9   0   2          7.62         17.94         5.33 o
  10   0   2         18.39         24.50         5.07 o
  11   0   2        335.41        398.26        13.56 o
  12   0   2        839.56        920.40        29.73 o
  13   0   2        439.49        485.48        18.21 o
  14   0   2       1766.15       1722.69        47.48 o
  15   0   2        901.09        950.60        52.35 o
  16   0   2        333.96        330.48        28.80 o
 -18   1   2         94.22        119.60        16.28 o
 -17   1   2        266.38        283.41        21.12 o
 -16   1   2        142.24        162.25        14.23 o
 -15   1   2        270.35        285.39        12.96 o
 -14   1   2        165.36        168.38         8.75 o
 -13   1   2        268.28        269.73         8.28 o
 -12   1   2        153.72        163.61         5.91 o
 -11   1   2        593.73        571.19        10.83 o
 -10   1   2       1066.79       1096.08        15.22 o
  -9   1   2       1743.77       1668.40        17.12 o
  -8   1   2       1770.09       1696.44        16.96 o
  -7   1   2       1990.20       1905.75        17.63 o
  -6   1   2       2595.74       2711.77        24.25 o
  -5   1   2       2388.81       2432.81        21.49 o
  -4   1   2        229.04        211.17         2.48 o
  -3   1   2       3347.41       3376.28        27.95 o
  -2   1   2       9664.25       9792.04        78.27 o
  -1   1   2        374.67        408.29         3.58 o
   0   1   2      11546.53      11502.07        89.97 o
   1   1   2       9531.16       9425.40        81.34 o
   2   1   2       3994.94       3958.60        35.24 o
   3   1   2       8112.63       8114.47        75.56 o
   4   1   2        544.05        553.18         7.12 o
   5   1   2       3667.17       3802.39        35.56 o
   6   1   2       8346.17       9084.22        82.54 o
   7   1   2        884.28        855.66        11.94 o
   8   1   2        452.15        427.45        10.73 o
   9   1   2       3732.56       3601.42       103.11 o
  10   1   2        799.38        753.77        27.59 o
  11   1   2       1308.35       1343.33        26.70 o
  12   1   2        620.01        628.27        20.04 o
  13   1   2         38.06         59.60         7.14 o
  14   1   2          7.57          9.85         8.85 o
  15   1   2         65.86         97.69        20.46 o
  16   1   2        106.96        130.82        12.55 o
 -17   2   2         36.26         33.53        13.65 o
 -16   2   2          0.36         17.90        16.29 o
 -15   2   2          6.89          0.00         8.80 o
 -14   2   2         24.20         18.10         7.51 o
 -13   2   2          0.74          0.00         5.15 o
 -12   2   2        292.22        274.96        10.80 o
 -11   2   2        251.78        234.72         7.99 o
 -10   2   2          1.74          3.43         2.55 o
  -9   2   2        516.43        475.51         6.55 o
  -8   2   2        156.78        173.10         3.32 o
  -7   2   2        299.13        317.37         4.25 o
  -6   2   2        104.89        101.26         2.11 o
  -5   2   2       1042.48       1061.49         9.46 o
  -4   2   2        389.11        423.98         4.10 o
  -3   2   2        658.45        694.24         6.20 o
  -2   2   2        126.59        116.81         2.14 o
  -1   2   2      14088.44      14293.43       109.76 o
   0   2   2       2087.34       2177.34        18.27 o
   1   2   2       1587.00       1657.66        14.50 o
   2   2   2        646.81        630.84         6.84 o
   3   2   2       1512.12       1576.72        17.18 o
   4   2   2         12.96         16.80         1.36 o
   5   2   2       1187.51       1211.71        12.76 o
   6   2   2         96.17        105.60         2.49 o
   7   2   2        427.87        438.11         8.90 o
   8   2   2         80.82         89.26         3.96 o
   9   2   2          3.65          3.08         3.58 o
  10   2   2         53.93         60.21         5.30 o
  11   2   2        189.77        201.08        11.39 o
  12   2   2         18.23         24.80         6.13 o
  13   2   2         38.58         47.21         8.12 o
  14   2   2         69.57         84.30         9.11 o
  15   2   2         38.19         32.56        12.51 o
 -17   3   2          0.74          0.00        13.26 o
 -16   3   2         53.94         30.68        14.73 o
 -15   3   2         48.61         42.41         9.24 o
 -14   3   2         27.57         19.06         6.69 o
 -13   3   2        446.52        430.66        12.61 o
 -12   3   2       1220.22       1232.81        37.31 o
 -11   3   2        153.61        165.47         7.48 o
 -10   3   2        511.46        521.72         9.75 o
  -9   3   2        335.99        348.50         6.18 o
  -8   3   2         97.34         87.53         2.80 o
  -7   3   2         12.31         12.26         1.40 o
  -6   3   2        108.45        108.17         2.27 o
  -5   3   2        846.07        873.99         9.29 o
  -4   3   2          2.87          4.26         1.07 o
  -3   3   2          6.64          8.94         0.89 o
  -2   3   2        226.26        215.40         2.84 o
  -1   3   2       1325.77       1304.36        11.26 o
   0   3   2        453.75        447.26         4.57 o
   1   3   2       1247.71       1209.05        11.23 o
   2   3   2        635.95        607.04         6.79 o
   3   3   2        173.44        154.83         3.05 o
   4   3   2        919.63        886.51         9.64 o
   5   3   2         32.74         31.52         2.09 o
   6   3   2        503.77        538.55         9.53 o
   7   3   2        197.98        188.78         6.00 o
   8   3   2         18.56         16.34         3.39 o
   9   3   2        124.11        121.53         5.79 o
  10   3   2         74.42         76.12         6.02 o
  11   3   2        433.28        434.69        18.31 o
  12   3   2        274.19        267.33        21.79 o
  13   3   2          4.24          1.36        10.47 o
  14   3   2          8.65          7.91         9.64 o
  15   3   2         14.28         10.19         8.82 o
 -16   4   2         54.41         53.75         9.01 o
 -15   4   2        121.42        115.72         9.62 o
 -14   4   2          3.59         21.22         6.81 o
 -13   4   2         24.99         25.62         4.47 o
 -12   4   2        836.92        845.02        18.43 o
 -11   4   2        281.14        277.11        12.10 o
 -10   4   2        391.69        390.13        11.72 o
  -9   4   2         17.08         20.70         5.37 o
  -8   4   2          0.59          4.17         3.53 o
  -7   4   2        219.70        227.49         5.66 o
  -6   4   2        419.42        415.72         6.18 o
  -5   4   2       1432.14       1442.70        13.59 o
  -4   4   2       2439.43       2340.75        20.63 o
  -3   4   2        525.65        502.34         5.37 o
  -2   4   2       7469.93       7383.80        62.54 o
  -1   4   2        139.38        152.49         2.88 o
   0   4   2        576.64        608.39         6.61 o
   1   4   2         41.22         38.34         1.88 o
   2   4   2        519.04        525.32         5.70 o
   3   4   2         74.79         74.49         2.13 o
   4   4   2       1226.59       1207.19        16.61 o
   5   4   2        769.18        741.85        11.78 o
   6   4   2       1252.65       1172.76        18.32 o
   7   4   2       1300.65       1222.05        24.85 o
   8   4   2        221.62        208.42         7.76 o
   9   4   2         62.10         63.37         6.66 o
  10   4   2         30.22         23.68         5.92 o
  11   4   2         35.55         46.07         8.38 o
  12   4   2         10.34         30.63         8.92 o
  13   4   2        159.31        174.10        15.17 o
  14   4   2        302.79        307.95        19.63 o
 -15   5   2         98.75         98.66        18.43 o
 -14   5   2          4.50          0.00        13.64 o
 -13   5   2          1.97          0.38        12.32 o
 -12   5   2         17.47         44.16        11.91 o
 -11   5   2          1.11          0.00         7.76 o
 -10   5   2        247.30        229.57        14.11 o
  -9   5   2        331.71        385.06        13.57 o
  -8   5   2        465.06        474.12        12.91 o
  -7   5   2        243.01        241.03         8.49 o
  -6   5   2        418.71        381.30         7.70 o
  -5   5   2        272.62        252.78         4.91 o
  -4   5   2         24.44         36.50         2.03 o
  -3   5   2          0.37          3.59         1.67 o
  -2   5   2        137.81        158.38         3.94 o
  -1   5   2        221.31        237.32         4.52 o
   0   5   2       1169.99       1164.33        13.51 o
   1   5   2        618.15        608.47         9.20 o
   2   5   2       1351.66       1300.91        15.60 o
   3   5   2        167.70        160.48         5.06 o
   4   5   2        618.90        600.80        13.86 o
   5   5   2         28.33         32.17         5.91 o
   6   5   2        322.10        326.06        19.15 o
   7   5   2        165.82        172.09        10.48 o
   8   5   2        391.08        396.43        16.07 o
   9   5   2        288.77        308.75        14.82 o
  10   5   2        571.82        624.29        28.46 o
  11   5   2         10.63         22.30         7.84 o
  12   5   2        264.06        278.44        20.12 o
  13   5   2         25.40         39.24        18.25 o
 -13   6   2          5.39          0.00        12.21 o
 -12   6   2        248.97        252.81        25.29 o
 -11   6   2         12.91         19.78        13.91 o
 -10   6   2         69.07         63.10         9.63 o
  -9   6   2          5.81         11.08         6.93 o
  -8   6   2         10.17          6.16         6.15 o
  -7   6   2          0.14          0.00         5.63 o
  -6   6   2         89.16        105.73         6.96 o
  -5   6   2          5.49          4.60         4.09 o
  -4   6   2        134.75        129.15         6.12 o
  -3   6   2         20.31         13.64         3.33 o
  -2   6   2        441.15        409.15         8.65 o
  -1   6   2       1754.37       1724.63        25.70 o
   0   6   2        352.18        359.80         9.36 o
   1   6   2        124.00        124.84         5.87 o
   2   6   2          1.53          5.57         2.29 o
   3   6   2         63.90         80.59         5.18 o
   4   6   2         99.64        104.57         6.16 o
   5   6   2        199.93        204.35         9.56 o
   6   6   2         13.60         12.72         7.41 o
   7   6   2        215.77        214.77        11.93 o
   8   6   2          8.54          5.56        10.83 o
   9   6   2         28.83         42.62        11.33 o
  10   6   2         40.24         53.53        15.43 o
  11   6   2        109.61         89.33        17.36 o
 -11   7   2         28.43         24.05        11.47 o
 -10   7   2         10.91         10.84        10.41 o
  -9   7   2        100.26         68.93        10.83 o
  -8   7   2         25.65         18.35         8.18 o
  -7   7   2        134.97        141.00        10.24 o
  -6   7   2          0.34          0.76         6.16 o
  -5   7   2         15.94         17.23         5.47 o
  -4   7   2         46.06         39.32         5.70 o
  -3   7   2         78.80         76.52         5.48 o
  -2   7   2         72.36         82.90         5.15 o
  -1   7   2          8.07          0.35         5.12 o
   0   7   2         43.59         36.06         5.61 o
   1   7   2         23.10         23.69         7.01 o
   2   7   2          0.65          0.80         3.46 o
   3   7   2          3.23          2.70         4.86 o
   4   7   2         11.62         16.41         5.97 o
   5   7   2          0.78          4.59         7.30 o
   6   7   2          7.23          6.05         7.96 o
   7   7   2         21.29         28.93        10.76 o
   8   7   2          0.85          0.00        11.25 o
   9   7   2          8.86          2.84        12.30 o
  -7   8   2          2.58          6.43         9.35 o
  -6   8   2         28.20         25.54         9.25 o
  -5   8   2         22.43         12.70        19.15 o
  -4   8   2          3.34          0.00         8.66 o
  -3   8   2          7.51          0.00        15.00 o
  -2   8   2         94.56         62.48         7.95 o
  -1   8   2          4.22          6.88         9.64 o
   0   8   2         18.59         24.74         9.20 o
   1   8   2          1.21          0.00         8.66 o
   2   8   2         27.54         27.82         5.54 o
   3   8   2         17.29          5.40         6.52 o
   4   8   2          6.02          0.00         8.64 o
   5   8   2          1.44          2.90         9.01 o
 -18   1   3          4.57          0.00        21.59 o
 -17   1   3         59.58         76.30        27.28 o
 -16   1   3          8.64         10.61        12.86 o
 -15   1   3        111.18        108.95         8.19 o
 -14   1   3          7.45          0.00         5.19 o
 -13   1   3       2033.79       2094.70        40.79 o
 -12   1   3         24.50         22.07         3.84 o
 -11   1   3        558.21        574.39         9.25 o
 -10   1   3        484.65        496.81         7.40 o
  -9   1   3        565.19        537.70         6.70 o
  -8   1   3        207.79        190.28         3.49 o
  -7   1   3        495.93        498.60         5.55 o
  -6   1   3       2647.58       2837.77        23.51 o
  -5   1   3        737.26        763.89         6.90 o
  -4   1   3        158.17        155.81         2.19 o
  -3   1   3       6307.98       6372.56        51.22 o
  -2   1   3       3131.06       3145.77        25.00 o
  -1   1   3       2879.37       2942.06        22.98 o
   0   1   3       3829.92       3844.19        31.15 o
   1   1   3       2502.19       2515.30        22.10 o
   2   1   3       1279.73       1332.89        11.72 o
   3   1   3        287.85        292.60         3.55 o
   4   1   3         14.01         26.64         1.62 o
   5   1   3       4170.35       4555.94        39.41 o
   6   1   3       1225.09       1149.95        13.77 o
   7   1   3        273.92        233.71         4.68 o
   8   1   3       1995.57       1862.29        33.16 o
   9   1   3        994.14        926.11        22.35 o
  10   1   3        785.96        737.95        31.19 o
  11   1   3         76.29         73.91         6.86 o
  12   1   3          2.99          0.32         5.59 o
  13   1   3          0.23          8.32         7.67 o
  14   1   3         61.11         76.80        11.90 o
  15   1   3        112.25        135.35        12.74 o
 -18   2   3         12.44          5.68        13.93 o
 -17   2   3         27.62          6.28        31.06 o
 -16   2   3        256.80        265.70        34.86 o
 -15   2   3         11.15          1.00         7.98 o
 -14   2   3        143.97        123.91         8.04 o
 -13   2   3       2484.34       2319.77        39.37 o
 -12   2   3        873.46        806.51        18.52 o
 -11   2   3        111.52        102.36         4.28 o
 -10   2   3        107.23        116.50         3.74 o
  -9   2   3        186.21        208.47         3.95 o
  -8   2   3       2490.81       2420.87        22.05 o
  -7   2   3        462.84        470.82         5.16 o
  -6   2   3       9000.56       8896.11        74.77 o
  -5   2   3       3898.37       3828.96        31.95 o
  -4   2   3       2396.95       2349.33        18.63 o
  -3   2   3       3763.96       3830.18        29.91 o
  -2   2   3         42.62         54.36         1.20 o
  -1   2   3         69.23         61.01         1.28 o
   0   2   3       3188.19       3198.57        25.65 o
   1   2   3       1068.64       1176.44         9.94 o
   2   2   3       2769.91       2692.19        22.32 o
   3   2   3       4534.39       4462.62        38.20 o
   4   2   3       6207.71       6048.57        52.76 o
   5   2   3       4796.22       4551.17        40.29 o
   6   2   3       1098.78        995.40        11.89 o
   7   2   3        394.88        352.76         6.95 o
   8   2   3         14.18         22.32         3.78 o
   9   2   3        279.46        320.74        13.34 o
  10   2   3        607.96        652.99        21.12 o
  11   2   3       1110.56       1292.01        24.83 o
  12   2   3        641.55        750.46        19.22 o
  13   2   3       1305.60       1405.49        32.68 o
  14   2   3        602.20        719.64        34.86 o
  15   2   3        137.97        146.66        15.83 o
 -17   3   3        163.14        137.45        35.24 o
 -16   3   3         37.69         13.86         9.19 o
 -15   3   3         11.30          0.00         7.66 o
 -14   3   3          0.01          5.85         6.31 o
 -13   3   3        245.21        259.97         9.32 o
 -12   3   3          7.53         16.17         4.54 o
 -11   3   3        990.98       1035.85        19.15 o
 -10   3   3        677.56        642.11        11.24 o
  -9   3   3        642.89        587.03         7.84 o
  -8   3   3        655.34        596.35         7.44 o
  -7   3   3       1547.50       1450.88        13.22 o
  -6   3   3        481.10        495.55         5.37 o
  -5   3   3        416.45        472.20         4.97 o
  -4   3   3         22.61         25.19         1.36 o
  -3   3   3       1232.92       1249.56        10.91 o
  -2   3   3       4505.26       4530.22        36.19 o
  -1   3   3       3030.82       3043.09        24.61 o
   0   3   3       2483.73       2428.71        20.20 o
   1   3   3       4612.17       4566.88        40.90 o
   2   3   3        233.60        201.97         3.62 o
   3   3   3        739.13        703.65         8.06 o
   4   3   3         57.75         59.19         2.55 o
   5   3   3       1623.40       1725.70        21.91 o
   6   3   3       2838.66       2812.21        34.61 o
   7   3   3        692.76        692.38        12.05 o
   8   3   3       1111.69       1096.81        27.25 o
   9   3   3       1521.12       1515.04        47.51 o
  10   3   3         80.13         83.22         6.09 o
  11   3   3        413.64        440.86        21.20 o
  12   3   3          0.34         12.30         6.44 o
  13   3   3         38.20         42.38         7.97 o
  14   3   3        153.72        195.01        11.46 o
 -16   4   3         40.68         36.45         8.70 o
 -15   4   3         19.54         37.08         7.89 o
 -14   4   3          1.78         10.26         5.25 o
 -13   4   3        385.22        382.84        16.61 o
 -12   4   3         82.41         80.62         5.81 o
 -11   4   3         27.27         26.49         3.89 o
 -10   4   3         47.75         34.85         4.14 o
  -9   4   3         31.18         33.48         5.56 o
  -8   4   3         57.24         58.99         3.98 o
  -7   4   3         76.25         83.79         3.38 o
  -6   4   3         82.83         68.04         2.52 o
  -5   4   3        165.37        159.05         3.09 o
  -4   4   3        466.87        419.78         4.89 o
  -3   4   3        827.43        805.73         8.41 o
  -2   4   3       2820.82       2782.12        24.24 o
  -1   4   3       1658.41       1749.31        16.18 o
   0   4   3       1119.98       1139.53        10.52 o
   1   4   3        364.35        353.56         4.44 o
   2   4   3        323.90        324.52         4.76 o
   3   4   3        285.25        294.54         6.04 o
   4   4   3        505.98        516.01         8.23 o
   5   4   3          7.68          8.03         4.97 o
   6   4   3        710.04        705.74        14.00 o
   7   4   3         56.55         62.67         5.42 o
   8   4   3         12.17         15.75         5.13 o
   9   4   3        277.74        302.56        22.54 o
  10   4   3        133.56        160.22        10.83 o
  11   4   3         29.55         53.28         9.96 o
  12   4   3         84.47        117.33        11.19 o
  13   4   3         45.09         48.67        10.25 o
 -15   5   3          0.41         11.75        14.19 o
 -14   5   3          0.52          6.35        13.12 o
 -13   5   3        441.46        457.50        22.92 o
 -12   5   3         39.33         47.00        12.32 o
 -11   5   3         24.00         32.56         7.76 o
 -10   5   3         56.42         60.17         7.19 o
  -9   5   3         32.19         28.63         6.28 o
  -8   5   3         84.63         77.03         7.93 o
  -7   5   3         22.85         17.77         4.96 o
  -6   5   3         39.30         42.85         4.31 o
  -5   5   3          4.42          3.73         2.93 o
  -4   5   3         87.82         89.55         2.80 o
  -3   5   3        237.04        229.31         4.37 o
  -2   5   3          7.65          6.39         2.63 o
  -1   5   3        183.49        183.47         4.59 o
   0   5   3         24.12         37.03         3.96 o
   1   5   3          2.11          5.31         2.00 o
   2   5   3         90.86         85.62         4.29 o
   3   5   3         28.51         26.28         4.66 o
   4   5   3         30.61         35.42         6.72 o
   5   5   3        301.06        304.30        19.91 o
   6   5   3        190.01        205.79        11.27 o
   7   5   3         79.07         84.47         9.22 o
   8   5   3         58.55         52.69         6.25 o
   9   5   3         75.32         81.82         8.13 o
  10   5   3        222.31        247.39        14.55 o
  11   5   3          2.12         10.69        13.20 o
  12   5   3          0.29          0.00        10.18 o
 -13   6   3        142.02        118.21        17.33 o
 -12   6   3         82.53        100.56        13.18 o
 -11   6   3         29.82         40.86         9.54 o
 -10   6   3          0.58          4.44         7.87 o
  -9   6   3        139.46        163.04         9.30 o
  -8   6   3          2.40          0.00         6.09 o
  -7   6   3        332.67        336.86        11.70 o
  -6   6   3         89.77        106.13         6.94 o
  -5   6   3         21.22         16.14         4.37 o
  -4   6   3         99.88        110.72         6.62 o
  -3   6   3        305.75        256.19         6.58 o
  -2   6   3         30.35         24.26         4.40 o
  -1   6   3        364.69        364.61         8.21 o
   0   6   3         12.10          1.03         4.17 o
   1   6   3        183.27        174.10         4.92 o
   2   6   3          4.28          1.75         4.56 o
   3   6   3        155.11        159.55         7.06 o
   4   6   3         77.01         93.59         9.66 o
   5   6   3        126.73        111.94         9.06 o
   6   6   3        150.64        156.86        10.96 o
   7   6   3          1.75          0.00         9.89 o
   8   6   3         12.20          7.31        13.12 o
   9   6   3         56.68         52.87        26.52 o
  10   6   3          1.69         14.98        14.97 o
 -11   7   3         42.40         40.17        14.65 o
 -10   7   3         48.18         60.79        11.26 o
  -9   7   3         50.20         47.69        10.39 o
  -8   7   3          0.59          5.82         8.62 o
  -7   7   3         32.65         18.29         8.06 o
  -6   7   3          5.04          4.03         8.05 o
  -5   7   3         10.62         15.29         7.80 o
  -4   7   3         10.96         12.77         5.71 o
  -3   7   3         13.07         23.03         4.94 o
  -2   7   3         21.46         33.46         7.81 o
  -1   7   3        326.42        315.08        12.21 o
   0   7   3          2.05          0.00         6.03 o
   1   7   3        254.31        273.77        11.58 o
   2   7   3          0.37          0.00         5.81 o
   3   7   3          3.17          3.24         6.81 o
   4   7   3         19.48          7.52         8.10 o
   5   7   3        101.47        116.83        12.18 o
   6   7   3         74.01         82.23        12.17 o
   7   7   3        127.54        144.27        14.41 o
   8   7   3          2.81          0.00        11.85 o
  -7   8   3         11.25         19.91         9.65 o
  -6   8   3          2.38          0.00         9.75 o
  -5   8   3         25.14         17.12         8.91 o
  -4   8   3          9.94         12.52         8.10 o
  -3   8   3         14.07         10.36         7.53 o
  -2   8   3        251.67        189.01        15.42 o
  -1   8   3        204.52        168.02        31.07 o
   0   8   3         39.30         35.84        21.97 o
   1   8   3         22.79         11.45         9.64 o
   2   8   3          5.17          2.50         9.95 o
   3   8   3         12.65          7.58         7.50 o
   4   8   3         10.29          0.00         8.49 o
 -18   0   4          1.47          0.00        17.05 o
 -17   0   4        206.94        211.92        40.55 o
 -16   0   4         52.09         49.83         9.78 o
 -15   0   4        175.96        168.44        11.73 o
 -14   0   4       2355.47       2186.68        56.78 o
 -13   0   4        564.47        525.52        19.39 o
 -12   0   4        133.68        162.01         9.66 o
 -11   0   4        692.98        708.17        12.42 o
 -10   0   4        618.95        615.61        10.91 o
  -9   0   4       1633.38       1572.87        20.84 o
  -8   0   4       2747.68       2811.77        36.60 o
  -7   0   4       4491.05       4465.25        51.68 o
  -6   0   4       3419.89       3396.86        37.83 o
  -5   0   4        679.60        622.61         7.42 o
  -4   0   4       1559.39       1693.72        17.79 o
  -3   0   4        835.99        866.59         9.80 o
  -2   0   4         11.32         14.05         1.01 o
  -1   0   4      13249.51      13059.01       136.76 o
   0   0   4      10335.89      10794.47       117.54 o
   1   0   4        319.32        280.45         4.78 o
   2   0   4      10739.19      10707.44       127.14 o
   3   0   4       8614.79       8784.59       104.83 o
   4   0   4       3223.26       3179.35        37.64 o
   5   0   4         43.43         28.87         2.74 o
   6   0   4        389.72        386.59         8.58 o
   7   0   4        118.97        118.32         5.27 o
   8   0   4       2107.05       1916.66        30.67 o
   9   0   4       2234.80       1942.01        54.55 o
  10   0   4       2641.64       2593.15        65.50 o
  11   0   4       1031.92       1067.39        33.41 o
  12   0   4       1777.23       1604.78        56.47 o
  13   0   4        364.75        309.28        26.53 o
  14   0   4        101.27         80.32        18.94 o
 -18   1   4        104.73         76.04        15.74 o
 -17   1   4          8.14          0.00        12.51 o
 -16   1   4          5.08          0.00         9.13 o
 -15   1   4          0.62          0.00         6.35 o
 -14   1   4       1504.67       1562.77        26.93 o
 -13   1   4        205.59        220.88         6.83 o
 -12   1   4        874.27        846.54        12.27 o
 -11   1   4        883.48        840.71        10.67 o
 -10   1   4        471.95        412.13         6.32 o
  -9   1   4        291.33        264.82         4.34 o
  -8   1   4       1411.41       1459.56        13.53 o
  -7   1   4        703.22        796.58         7.30 o
  -6   1   4       2116.35       2208.40        17.35 o
  -5   1   4       3267.44       3254.17        26.15 o
  -4   1   4       1609.89       1570.51        13.23 o
  -3   1   4       5996.89       6061.52        46.08 o
  -2   1   4       6141.55       6301.65        49.71 o
  -1   1   4        209.50        196.04         2.24 o
   0   1   4      12161.38      12321.67        94.85 o
   1   1   4        530.42        534.04         5.28 o
   2   1   4        377.96        382.69         4.15 o
   3   1   4       1171.30       1123.14        10.35 o
   4   1   4       4153.81       4260.68        35.98 o
   5   1   4       2999.60       3010.39        26.77 o
   6   1   4       3249.62       3116.02        30.65 o
   7   1   4        368.71        353.43         6.84 o
   8   1   4       2699.21       2497.26        45.35 o
   9   1   4        182.35        167.35         9.08 o
  10   1   4          2.31          3.67         4.87 o
  11   1   4          0.70          3.47         5.68 o
  12   1   4        182.67        206.63        12.15 o
  13   1   4        307.27        321.46        21.24 o
  14   1   4        475.68        497.29        29.32 o
 -18   2   4          0.00          0.00        13.36 o
 -17   2   4         30.53         14.10        13.12 o
 -16   2   4         25.50         21.71        16.01 o
 -15   2   4         43.50         50.76         7.97 o
 -14   2   4        290.41        250.22         9.91 o
 -13   2   4         21.37         13.53         4.94 o
 -12   2   4         44.97         39.61         4.67 o
 -11   2   4          9.37         11.15         3.22 o
 -10   2   4          0.81          0.00         2.39 o
  -9   2   4          0.45          1.61         1.84 o
  -8   2   4        691.99        673.58         7.23 o
  -7   2   4        430.37        484.27         5.31 o
  -6   2   4       1700.29       1644.34        15.83 o
  -5   2   4        245.09        216.64         2.86 o
  -4   2   4        163.18        161.40         2.17 o
  -3   2   4        699.40        706.79         6.18 o
  -2   2   4       1984.34       2105.02        17.16 o
  -1   2   4         81.14         86.15         1.62 o
   0   2   4        165.01        155.94         2.04 o
   1   2   4         13.81         15.79         1.15 o
   2   2   4        640.57        664.92         7.08 o
   3   2   4        371.03        371.91         4.44 o
   4   2   4         34.27         35.37         1.83 o
   5   2   4        555.70        542.32         7.36 o
   6   2   4         21.50         26.89         2.78 o
   7   2   4         70.86         77.72         5.35 o
   8   2   4        242.13        246.26         7.23 o
   9   2   4         38.25         45.34         5.05 o
  10   2   4         50.86         59.63         6.72 o
  11   2   4         97.34        120.34        12.28 o
  12   2   4         21.58         24.42         7.10 o
  13   2   4         10.14         26.49         8.79 o
  14   2   4          1.76         11.36        11.64 o
 -17   3   4          2.61          0.00        19.70 o
 -16   3   4          1.61          0.00         8.29 o
 -15   3   4        190.40        183.37        14.85 o
 -14   3   4        602.17        620.34        16.85 o
 -13   3   4         56.38         49.64         5.62 o
 -12   3   4          6.66         13.87         4.45 o
 -11   3   4         87.41         92.92         4.50 o
 -10   3   4         45.10         55.04         4.16 o
  -9   3   4         47.29         47.46         3.03 o
  -8   3   4         25.78         30.12         1.92 o
  -7   3   4        359.06        375.84         5.05 o
  -6   3   4       1324.07       1355.06        12.73 o
  -5   3   4        239.26        248.57         3.47 o
  -4   3   4       2345.37       2357.73        20.68 o
  -3   3   4          7.31         10.43         1.05 o
  -2   3   4        353.55        356.90         3.95 o
  -1   3   4        618.73        622.81         5.90 o
   0   3   4         74.07         82.89         1.81 o
   1   3   4       1280.17       1286.48        11.85 o
   2   3   4        964.09        974.06         9.66 o
   3   3   4         16.40         16.87         2.05 o
   4   3   4       1437.85       1459.28        17.44 o
   5   3   4         31.20         23.42         3.33 o
   6   3   4        175.94        156.35         4.32 o
   7   3   4       1114.31       1059.20        16.96 o
   8   3   4         66.85         84.04         5.19 o
   9   3   4        437.18        448.38        11.83 o
  10   3   4         33.88         40.31         6.15 o
  11   3   4          1.89         12.25         7.00 o
  12   3   4         22.83         23.02         9.43 o
  13   3   4         26.21         32.79         8.24 o
 -16   4   4         12.41         11.20         8.11 o
 -15   4   4         22.78         24.38         7.59 o
 -14   4   4        425.02        399.86        19.53 o
 -13   4   4        260.79        244.90        11.91 o
 -12   4   4        393.85        426.45        11.65 o
 -11   4   4         33.45         44.83         3.84 o
 -10   4   4        353.67        401.09        10.21 o
  -9   4   4        431.77        458.85         9.17 o
  -8   4   4        317.33        336.94         8.25 o
  -7   4   4       1331.30       1392.53        20.75 o
  -6   4   4          7.65          8.97         2.27 o
  -5   4   4        826.75        766.93         8.68 o
  -4   4   4        155.73        141.55         3.02 o
  -3   4   4         76.26         89.05         2.18 o
  -2   4   4         81.51         91.32         2.18 o
  -1   4   4       1341.99       1418.82        14.51 o
   0   4   4        703.62        728.69         8.65 o
   1   4   4        192.12        159.63         5.66 o
   2   4   4       1324.87       1277.40        15.40 o
   3   4   4        923.16        882.47        14.61 o
   4   4   4        871.30        800.04        12.55 o
   5   4   4         62.90         55.48         5.55 o
   6   4   4          0.92          0.00         4.20 o
   7   4   4          2.65          3.62         4.42 o
   8   4   4        652.22        667.81        14.83 o
   9   4   4        183.72        211.72        13.19 o
  10   4   4        448.50        487.63        15.81 o
  11   4   4        229.39        276.60        12.71 o
  12   4   4        365.39        411.30        20.68 o
 -15   5   4          2.50          4.29        14.19 o
 -14   5   4         33.04         41.29        12.69 o
 -13   5   4         25.21         29.57         9.97 o
 -12   5   4        229.49        250.15        13.68 o
 -11   5   4        109.20         92.45         8.15 o
 -10   5   4        164.47        154.53         8.79 o
  -9   5   4         15.61         15.72         5.81 o
  -8   5   4        174.80        135.79         7.35 o
  -7   5   4         18.25         18.43         5.13 o
  -6   5   4        187.86        216.67         7.01 o
  -5   5   4         95.43        111.82         4.60 o
  -4   5   4        361.55        363.51         7.85 o
  -3   5   4        955.56        981.26        15.69 o
  -2   5   4       1031.64        978.32        12.21 o
  -1   5   4         50.55         42.51         2.43 o
   0   5   4        807.57        755.87        10.43 o
   1   5   4          6.63          3.18         3.21 o
   2   5   4         28.06         41.97         4.45 o
   3   5   4         17.42         25.33         5.16 o
   4   5   4        550.60        553.90        15.65 o
   5   5   4       1106.55       1085.72        25.16 o
   6   5   4        270.64        277.15        12.32 o
   7   5   4         19.77         24.54         5.86 o
   8   5   4        253.85        265.47        15.26 o
   9   5   4         79.86         64.19         7.96 o
  10   5   4         36.75         45.32        17.21 o
  11   5   4          3.27         12.39         8.30 o
 -13   6   4        105.76         79.73        13.55 o
 -12   6   4         18.13         18.79        11.06 o
 -11   6   4         63.91         48.80        10.57 o
 -10   6   4         31.27         28.93         9.08 o
  -9   6   4         12.12         20.84         8.23 o
  -8   6   4         20.90         24.79         6.56 o
  -7   6   4         25.54         22.57         6.10 o
  -6   6   4         84.34         93.64         6.20 o
  -5   6   4        293.95        269.45         9.16 o
  -4   6   4          6.91          6.92         4.27 o
  -3   6   4        318.10        294.54         9.97 o
  -2   6   4        498.54        501.89        13.55 o
  -1   6   4         84.17         92.15         5.12 o
   0   6   4         47.40         33.39         4.11 o
   1   6   4         25.60         26.54         4.84 o
   2   6   4        221.61        231.97         8.49 o
   3   6   4         50.17         47.72         6.17 o
   4   6   4         73.42         58.86        10.28 o
   5   6   4         87.89         89.57        11.48 o
   6   6   4          0.53          0.00        10.14 o
   7   6   4          1.75          0.00        11.01 o
   8   6   4        327.58        363.07        20.68 o
   9   6   4          4.50          7.89        13.28 o
 -11   7   4         20.71         36.03        11.43 o
 -10   7   4         74.41         69.94        11.64 o
  -9   7   4          0.22          0.46         9.35 o
  -8   7   4         15.42         23.46         8.99 o
  -7   7   4          0.33          0.00         7.82 o
  -6   7   4          6.79         12.59         7.53 o
  -5   7   4         42.45         51.35         8.89 o
  -4   7   4          5.57          0.00        11.36 o
  -3   7   4          4.60          0.99         5.69 o
  -2   7   4         24.29         10.10         9.50 o
  -1   7   4          2.17          0.00        12.74 o
   0   7   4         26.89         30.57         5.07 o
   1   7   4         12.55         21.85         8.75 o
   2   7   4          8.88          5.59         6.30 o
   3   7   4          1.76          3.76         6.81 o
   4   7   4          3.15          9.55         8.53 o
   5   7   4         63.11         40.91        10.04 o
   6   7   4         36.46         54.05        10.98 o
   7   7   4         16.52          5.54        10.74 o
  -6   8   4          0.94          2.04         8.88 o
  -5   8   4          4.33          3.92        11.40 o
  -4   8   4         30.20         27.24         7.94 o
  -3   8   4         62.69         60.61         8.57 o
  -2   8   4         86.08         90.81        14.00 o
  -1   8   4         38.75         12.32        14.40 o
   0   8   4         15.23         21.88        14.98 o
   1   8   4          5.36          7.49         5.78 o
   2   8   4          7.55          0.00         6.83 o
 -18   1   5          2.28          0.00        13.12 o
 -17   1   5         40.65         27.66        14.13 o
 -16   1   5         74.64         85.27        11.71 o
 -15   1   5        368.43        364.92        12.29 o
 -14   1   5        293.87        295.54        10.49 o
 -13   1   5        382.42        386.53         8.80 o
 -12   1   5        456.66        424.74         8.03 o
 -11   1   5         76.46         70.10         3.39 o
 -10   1   5          0.39          2.41         1.98 o
  -9   1   5        206.28        235.62         3.80 o
  -8   1   5         82.12        108.66         2.34 o
  -7   1   5       4622.12       4819.04        38.53 o
  -6   1   5       1282.95       1310.33        11.95 o
  -5   1   5        969.23        958.97         8.32 o
  -4   1   5        407.77        407.18         3.90 o
  -3   1   5       3743.11       3888.36        31.06 o
  -2   1   5        294.73        316.45         3.33 o
  -1   1   5        417.39        412.46         3.95 o
   0   1   5        129.80        152.45         2.23 o
   1   1   5       2613.70       2745.11        21.92 o
   2   1   5        325.83        303.29         3.94 o
   3   1   5       3464.08       3472.44        28.95 o
   4   1   5        889.59        822.22         8.37 o
   5   1   5       2124.68       2004.03        19.35 o
   6   1   5        468.21        436.21         6.80 o
   7   1   5          9.87         11.51         3.71 o
   8   1   5        629.16        569.64        12.37 o
   9   1   5        207.76        175.52         9.40 o
  10   1   5          7.22          0.88         5.57 o
  11   1   5        152.30        152.13        12.39 o
  12   1   5        411.09        399.70        16.81 o
  13   1   5        321.58        339.15        17.73 o
 -18   2   5         88.43         79.53        16.05 o
 -17   2   5         98.14         77.99        14.97 o
 -16   2   5        140.30        115.31        13.13 o
 -15   2   5        143.76        120.41         9.94 o
 -14   2   5        381.32        325.64        10.39 o
 -13   2   5       1311.16       1389.17        23.65 o
 -12   2   5        117.38        123.87         5.25 o
 -11   2   5        586.07        611.31        10.54 o
 -10   2   5        591.85        606.99         8.73 o
  -9   2   5        959.89        959.58        10.33 o
  -8   2   5       1984.71       2022.25        18.21 o
  -6   2   5       2256.13       2297.51        20.23 o
  -5   2   5         13.76         12.15         1.21 o
  -4   2   5          1.64          1.94         0.77 o
  -3   2   5        827.37        828.31         6.78 o
  -2   2   5       7426.79       7611.10        60.19 o
  -1   2   5       4534.36       4525.71        34.72 o
   1   2   5       4838.63       4721.99        37.08 o
   2   2   5       3235.55       3272.02        27.89 o
   3   2   5        827.85        796.11         8.59 o
   4   2   5          4.87          8.70         1.96 o
   5   2   5         10.88         13.22         2.60 o
   6   2   5        111.97        114.84         4.91 o
   7   2   5       4423.02       4412.10        84.83 o
   8   2   5       1600.10       1554.37        36.95 o
   9   2   5       1328.27       1338.10        39.36 o
  10   2   5        520.20        553.17        31.60 o
  11   2   5        736.46        709.77        19.15 o
  12   2   5         96.52        103.59        14.29 o
  13   2   5          2.72          0.00        10.67 o
 -17   3   5         23.36         18.33        12.58 o
 -16   3   5          9.40          0.00         8.10 o
 -15   3   5        308.71        292.16        16.41 o
 -14   3   5          7.54         20.80         6.50 o
 -13   3   5        212.57        191.93         8.17 o
 -12   3   5        466.94        432.33        12.01 o
 -11   3   5        204.82        192.32         5.86 o
 -10   3   5         33.38         23.91         3.28 o
  -9   3   5        121.12        101.75         3.81 o
  -8   3   5        108.46        114.17         3.21 o
  -7   3   5       1342.31       1402.80        16.47 o
  -6   3   5       1726.04       1700.15        17.71 o
  -5   3   5        807.35        754.76         7.51 o
  -4   3   5       1936.39       1900.60        16.47 o
  -3   3   5       2635.32       2522.44        20.71 o
  -2   3   5         21.56         15.82         1.23 o
  -1   3   5       1340.73       1247.62        11.08 o
   0   3   5          7.46          3.60         1.52 o
   1   3   5       1101.33       1135.69        11.52 o
   2   3   5        225.89        234.95         5.05 o
   3   3   5       2541.69       2501.00        28.26 o
   4   3   5       2477.77       2510.14        34.00 o
   5   3   5       1358.52       1324.99        20.52 o
   6   3   5         48.51         44.47         4.95 o
   7   3   5        386.77        374.24        12.79 o
   8   3   5        669.10        632.52        18.77 o
   9   3   5        181.90        205.95         8.61 o
  10   3   5         28.52         43.53         6.99 o
  11   3   5        267.14        305.93        13.17 o
  12   3   5        404.15        448.00        22.89 o
 -16   4   5         12.53          9.18         7.82 o
 -15   4   5         53.56         45.96         7.52 o
 -14   4   5        397.10        381.95        13.24 o
 -13   4   5         75.17         72.49         5.76 o
 -12   4   5         76.70         75.69         4.15 o
 -11   4   5        174.26        169.51         7.63 o
 -10   4   5          0.88          1.00         3.92 o
  -9   4   5        163.52        137.77         5.52 o
  -8   4   5         18.68         14.88         3.31 o
  -7   4   5        391.58        347.69         6.96 o
  -6   4   5        660.38        622.83         9.75 o
  -5   4   5        113.74        119.50         3.25 o
  -4   4   5        340.41        322.41         5.60 o
  -3   4   5        557.02        580.45         7.84 o
  -2   4   5        124.13        122.87         2.59 o
  -1   4   5        623.31        585.22         7.08 o
   0   4   5          7.05          4.56         1.88 o
   1   4   5        698.06        705.10        10.75 o
   2   4   5        221.01        203.47         6.05 o
   3   4   5        249.54        239.19         8.06 o
   4   4   5         69.14         56.40         4.27 o
   5   4   5        352.45        375.11         9.99 o
   6   4   5         10.52         10.37         4.97 o
   7   4   5        666.10        705.26        21.20 o
   8   4   5         19.03         14.98         6.91 o
   9   4   5        217.36        259.53        18.08 o
  10   4   5         70.64         72.57         9.58 o
  11   4   5         18.28         14.50         9.76 o
 -15   5   5         28.86         22.81        13.24 o
 -14   5   5        100.74         99.05        13.57 o
 -13   5   5          7.02         14.46        10.28 o
 -12   5   5         18.87         17.33         9.72 o
 -11   5   5         66.91         59.80         8.97 o
 -10   5   5          0.40          0.00         6.57 o
  -9   5   5         27.04         31.99         6.52 o
  -8   5   5         12.03         28.48         6.27 o
  -7   5   5        143.52        148.94         8.81 o
  -6   5   5         74.88         78.40         5.63 o
  -5   5   5         31.01         42.70         4.47 o
  -4   5   5          2.12          1.37         3.21 o
  -3   5   5         47.53         44.27         3.78 o
  -2   5   5         54.79         54.03         3.41 o
  -1   5   5         49.31         45.40         3.20 o
   0   5   5          1.96          3.11         2.91 o
   1   5   5         51.53         54.19         4.04 o
   2   5   5         80.91         85.76         5.56 o
   3   5   5         17.37         10.68         6.21 o
   4   5   5          8.26          0.00         9.40 o
   5   5   5         73.63         74.46         5.94 o
   6   5   5         38.15         39.41         6.11 o
   7   5   5        170.38        172.83         9.88 o
   8   5   5         24.96         23.85         7.67 o
   9   5   5         19.40         16.30         9.59 o
  10   5   5          1.04          9.29         8.49 o
 -13   6   5         87.49         95.53        13.92 o
 -12   6   5         33.78         42.38        11.26 o
 -11   6   5         32.86         45.10        14.92 o
 -10   6   5         46.11         55.80         9.76 o
  -9   6   5         42.22         44.30         8.51 o
  -8   6   5          0.54          1.89         7.44 o
  -7   6   5          7.83          3.87         5.58 o
  -6   6   5         27.78         24.56         6.09 o
  -5   6   5          2.86          0.00         4.69 o
  -4   6   5        161.43        178.18         6.97 o
  -3   6   5         93.29        112.12         5.46 o
  -2   6   5         27.63         38.94         3.79 o
  -1   6   5        100.19        124.71         5.17 o
   0   6   5          2.13          0.00         3.71 o
   1   6   5        109.80        108.64         7.16 o
   2   6   5        111.29         97.73         6.65 o
   3   6   5         21.07         12.27         6.96 o
   4   6   5         27.59         18.33         7.30 o
   5   6   5         98.17        106.87         9.88 o
   6   6   5          0.82          0.00         8.38 o
   7   6   5         95.79         92.81        13.45 o
   8   6   5         81.02         76.71        11.81 o
 -10   7   5          3.34          9.91         9.97 o
  -9   7   5         11.18         15.59         9.12 o
  -8   7   5         20.13          2.55         8.33 o
  -7   7   5          3.84         15.15         8.01 o
  -6   7   5        137.12        171.75        10.91 o
  -5   7   5         10.33         15.06         7.40 o
  -4   7   5        219.78        224.29        12.17 o
  -3   7   5         14.64          9.07         4.16 o
  -2   7   5          0.42          0.00         9.11 o
  -1   7   5         26.00         25.09         6.00 o
   0   7   5          4.69          7.70         4.51 o
   1   7   5          9.02          9.37         6.43 o
   2   7   5         14.95         33.75         7.86 o
   3   7   5         45.77         57.79        10.09 o
   4   7   5        231.97        241.37        13.76 o
   5   7   5          1.94          0.00         8.96 o
  -5   8   5          0.92          0.00         8.22 o
  -4   8   5         65.25         49.92        14.45 o
  -3   8   5        126.76        137.76         8.09 o
  -2   8   5          0.82          0.00         6.90 o
  -1   8   5          0.30          4.68        13.03 o
   0   8   5          1.25          0.00         4.98 o
 -19   0   6        181.50        182.15        20.82 o
 -18   0   6         25.42          0.00        14.40 o
 -17   0   6        178.30        167.97        34.10 o
 -16   0   6        182.90        210.69        17.68 o
 -15   0   6        499.53        416.20        24.52 o
 -14   0   6       1181.81       1259.68        40.17 o
 -13   0   6        210.41        216.19        11.01 o
 -12   0   6        134.51        158.74        14.59 o
 -11   0   6       1298.62       1271.58        21.12 o
 -10   0   6        112.43        103.98         4.09 o
  -9   0   6       2853.38       2802.99        33.33 o
  -8   0   6        767.85        884.14        11.20 o
  -7   0   6       3251.17       3472.56        40.49 o
  -6   0   6          2.38          3.78         1.64 o
  -5   0   6       1752.40       1666.74        18.44 o
  -4   0   6       1037.92       1052.73        12.61 o
  -3   0   6       9179.85       9325.52       101.85 o
  -2   0   6       2630.52       2560.77        28.82 o
  -1   0   6         52.20         38.92         1.84 o
   0   0   6       4778.09       4997.36        53.30 o
   1   0   6       3122.08       3409.63        38.40 o
   2   0   6        322.40        337.61         6.07 o
   3   0   6         45.50         43.37         2.93 o
   4   0   6       1059.74       1019.49        15.24 o
   5   0   6        925.75        874.89        15.44 o
   6   0   6       8060.65       7632.76       108.56 o
   7   0   6       2554.79       2313.57        38.46 o
   8   0   6        408.87        384.06        20.51 o
   9   0   6        821.97        694.30        25.46 o
  10   0   6        374.28        269.88        63.30 o
  11   0   6         35.81         22.67        17.43 o
  12   0   6        136.12        143.22        21.98 o
  13   0   6        134.18        125.03        20.46 o
 -18   1   6          8.68          2.65        13.93 o
 -17   1   6         24.11         21.74        37.50 o
 -16   1   6         46.44         42.44         8.45 o
 -15   1   6         17.90         20.67         7.05 o
 -14   1   6        219.77        205.38        10.35 o
 -13   1   6        364.45        349.69         9.22 o
 -12   1   6         58.98         48.96         3.54 o
 -11   1   6          1.58          0.00         2.59 o
 -10   1   6         14.01         14.92         2.39 o
  -9   1   6         27.16         34.22         1.95 o
  -8   1   6       2881.63       2908.89        24.33 o
  -7   1   6       2099.74       2028.41        17.57 o
  -6   1   6        244.17        211.09         2.98 o
  -5   1   6       1910.39       1879.76        14.91 o
  -4   1   6       1356.07       1394.47        11.48 o
  -3   1   6        969.55       1005.26         8.98 o
  -2   1   6       1012.64       1050.95         9.37 o
  -1   1   6        698.05        773.72         6.78 o
   0   1   6       5173.07       5322.46        41.63 o
   1   1   6        955.60        851.23         7.70 o
   2   1   6       1517.83       1464.89        12.76 o
   3   1   6       4289.61       4153.85        35.22 o
   4   1   6        699.54        695.67         7.85 o
   5   1   6        485.56        490.43         7.65 o
   6   1   6        132.38        138.24         5.32 o
   7   1   6       1491.55       1420.85        20.55 o
   8   1   6        618.42        562.63        14.58 o
   9   1   6        311.60        307.57        10.33 o
  10   1   6        404.03        374.47        16.72 o
  11   1   6       1033.46        955.82        27.31 o
  12   1   6        472.21        460.84        54.12 o
 -18   2   6          0.25          0.00        13.65 o
 -17   2   6         31.79         30.13        13.59 o
 -16   2   6          0.25          0.00        11.96 o
 -15   2   6        227.19        215.62        11.50 o
 -14   2   6         43.49         38.98         5.59 o
 -13   2   6          4.51          0.00         4.39 o
 -12   2   6          9.82          7.36         3.59 o
 -11   2   6         74.80         67.86         3.70 o
 -10   2   6          9.47         14.85         2.39 o
  -9   2   6        291.14        289.43         4.84 o
  -8   2   6         82.42         76.38         2.56 o
  -7   2   6        107.63        108.71         2.60 o
  -6   2   6          0.30          0.62         1.37 o
  -5   2   6          0.58          3.63         1.27 o
  -4   2   6          0.30          3.67         1.17 o
  -3   2   6          2.93          6.23         1.11 o
  -2   2   6       1215.78       1169.68         9.98 o
  -1   2   6          2.96          3.36         1.15 o
   0   2   6        365.54        376.39         3.93 o
   1   2   6         90.08         73.73         1.92 o
   2   2   6        149.23        140.50         3.09 o
   3   2   6          0.55          0.00         2.08 o
   4   2   6        626.38        621.26         9.23 o
   5   2   6        253.06        251.70         6.80 o
   6   2   6        528.52        517.27        10.67 o
   7   2   6          5.05          3.98         4.60 o
   8   2   6        127.61        140.19        10.13 o
   9   2   6         96.60        109.19         8.00 o
  10   2   6          9.65          0.00         6.89 o
  11   2   6         26.56         21.46         8.64 o
  12   2   6         40.32         62.00        10.97 o
 -17   3   6          5.60         15.09        12.34 o
 -16   3   6         15.81          8.96         8.65 o
 -15   3   6        110.41         79.43        10.19 o
 -14   3   6        244.97        249.56        14.15 o
 -13   3   6         36.80         34.33         5.25 o
 -12   3   6        107.77        108.04         5.77 o
 -11   3   6          1.91          5.77         3.60 o
 -10   3   6          4.25          2.75         2.91 o
  -9   3   6        325.55        352.23         6.43 o
  -8   3   6        540.26        586.77         8.15 o
  -7   3   6         76.90         89.84         3.23 o
  -6   3   6         37.93         46.67         2.40 o
  -5   3   6          8.19         11.86         1.51 o
  -4   3   6        695.78        751.76         8.43 o
  -3   3   6        185.65        175.49         3.17 o
  -2   3   6          1.73          1.93         1.57 o
  -1   3   6        415.91        414.74         5.68 o
   0   3   6        501.42        525.24         6.77 o
   1   3   6        105.48         96.02         3.48 o
   2   3   6        640.29        633.02        10.89 o
   3   3   6         10.06         11.83         3.58 o
   4   3   6        971.94        960.88        17.10 o
   5   3   6         40.72         42.97         4.30 o
   6   3   6         90.12         88.39         8.20 o
   7   3   6        232.44        211.80         8.54 o
   8   3   6         33.69         33.20         6.28 o
   9   3   6          1.19          6.94         6.54 o
  10   3   6        118.05        112.57         9.40 o
  11   3   6        115.09        114.68        11.90 o
 -16   4   6          8.31         16.98         7.62 o
 -15   4   6          0.20          9.19         6.65 o
 -14   4   6        263.98        302.46        18.73 o
 -13   4   6         51.74         62.69         4.76 o
 -12   4   6        156.03        171.14         8.72 o
 -11   4   6         44.82         47.00         7.65 o
 -10   4   6        223.70        233.03         8.11 o
  -9   4   6         21.11         24.90         4.40 o
  -8   4   6          4.12          3.04         3.71 o
  -7   4   6        220.59        234.92         6.54 o
  -6   4   6        114.67        136.66         4.98 o
  -5   4   6        140.13        153.93         5.52 o
  -4   4   6        588.26        641.45        11.61 o
  -3   4   6        763.08        848.15        14.41 o
  -2   4   6        591.05        578.49         8.94 o
  -1   4   6         12.40         10.26         2.29 o
   0   4   6        588.11        593.04         9.52 o
   1   4   6        711.96        685.93        12.17 o
   2   4   6          1.96          1.60         3.70 o
   3   4   6         13.58         26.17         5.17 o
   4   4   6        272.94        286.49        10.04 o
   5   4   6        271.41        297.34        10.35 o
   6   4   6        914.34        925.39        28.83 o
   7   4   6        706.39        721.55        22.02 o
   8   4   6         27.90         24.48         8.49 o
   9   4   6        128.54        119.33        14.51 o
  10   4   6        119.79        111.26        12.24 o
 -15   5   6         60.39         58.64        13.55 o
 -14   5   6          7.57          5.85        17.37 o
 -13   5   6        147.47        150.63        15.68 o
 -12   5   6          1.91          8.69         9.34 o
 -11   5   6          7.58         17.82         7.76 o
 -10   5   6         18.98         18.30         7.09 o
  -9   5   6          7.88          3.16         6.45 o
  -8   5   6         40.23         50.17         6.29 o
  -7   5   6       1561.38       1610.74        30.68 o
  -6   5   6          9.26          7.18         4.30 o
  -5   5   6        417.31        400.53        10.38 o
  -4   5   6         91.13         68.01         4.74 o
  -3   5   6          0.86          1.83         3.73 o
  -2   5   6         61.04         51.05         4.02 o
  -1   5   6         32.61         44.68         4.02 o
   0   5   6        203.52        241.47         7.71 o
   1   5   6        226.23        242.10        10.55 o
   2   5   6        385.92        387.54         9.72 o
   3   5   6        727.18        729.20        18.38 o
   4   5   6         83.09         77.09         6.44 o
   5   5   6          3.34          8.02         5.99 o
   6   5   6         27.51          8.04         6.96 o
   7   5   6        283.26        285.48        13.69 o
   8   5   6        149.04        163.73        14.25 o
   9   5   6         71.33         91.74        10.48 o
 -13   6   6         10.88          6.14        10.97 o
 -12   6   6         40.95         27.77        10.65 o
 -11   6   6          2.59          3.85         9.24 o
 -10   6   6         31.53         34.14         9.34 o
  -9   6   6         12.37         10.94         8.41 o
  -8   6   6        147.71        134.71        10.40 o
  -7   6   6          1.96          0.81         6.07 o
  -6   6   6         10.41         13.13         5.79 o
  -5   6   6        141.82        131.52         8.04 o
  -4   6   6        237.19        232.12        11.07 o
  -3   6   6         33.76         31.18         5.00 o
  -2   6   6        346.56        331.61        11.20 o
  -1   6   6         13.46         10.11         4.82 o
   0   6   6         35.02         31.06         4.67 o
   1   6   6        100.70        101.62         6.59 o
   2   6   6         26.83         30.42         6.43 o
   3   6   6          0.16          3.02         6.76 o
   4   6   6        213.08        195.40        11.55 o
   5   6   6         32.46         21.59         8.80 o
   6   6   6         84.85         93.69        11.04 o
   7   6   6         28.50         37.67        10.81 o
 -10   7   6         10.59         15.86        10.00 o
  -9   7   6          3.02          7.89         9.23 o
  -8   7   6         19.86         21.15         9.17 o
  -7   7   6         41.17         48.42        11.09 o
  -6   7   6         27.26         24.34         8.62 o
  -5   7   6          9.38         15.79         8.18 o
  -4   7   6         26.31         15.81         8.08 o
  -3   7   6          0.29          5.47         7.18 o
  -2   7   6          4.09          4.06         6.34 o
  -1   7   6         16.68         26.71         4.94 o
   0   7   6          2.78          7.61         5.16 o
   1   7   6          0.42          0.00         5.58 o
   2   7   6          0.20          1.55         8.09 o
   3   7   6         18.34          5.25         7.67 o
   4   7   6         13.09         10.59         8.44 o
 -18   1   7         14.53          6.50        14.73 o
 -17   1   7          0.49          0.00        11.79 o
 -16   1   7         29.65         29.23         7.93 o
 -15   1   7        196.69        210.65        10.73 o
 -14   1   7          0.28          3.43         5.57 o
 -13   1   7         15.27         15.53         4.54 o
 -12   1   7          3.82          7.11         3.65 o
 -11   1   7         75.09         84.75         3.37 o
 -10   1   7        360.15        370.03         5.65 o
  -9   1   7        252.10        262.26         4.52 o
  -8   1   7        455.78        476.05         5.43 o
  -7   1   7        241.06        232.08         3.31 o
  -6   1   7        281.81        295.57         3.76 o
  -5   1   7        487.35        521.91         4.94 o
  -4   1   7        189.50        172.06         2.79 o
  -3   1   7        748.05        772.99         7.69 o
  -2   1   7         49.55         40.79         1.70 o
  -1   1   7       1437.87       1460.54        12.28 o
   0   1   7        466.46        418.63         4.70 o
   1   1   7        729.12        735.89         7.43 o
   2   1   7        740.85        751.91         8.17 o
   3   1   7        860.81        869.07        10.36 o
   4   1   7         23.73         25.20         2.90 o
   5   1   7        214.72        193.46         6.80 o
   6   1   7        700.36        692.75        12.23 o
   7   1   7        484.71        441.61        11.55 o
   8   1   7        420.26        368.25        13.52 o
   9   1   7        501.33        447.45        20.46 o
  10   1   7        475.88        425.29        22.07 o
  11   1   7        227.64        212.13        14.59 o
 -18   2   7          0.05          0.00        24.62 o
 -17   2   7         41.37         35.78        14.96 o
 -16   2   7         37.78         26.03        10.83 o
 -15   2   7        136.98        149.96        10.19 o
 -14   2   7        228.00        218.26         9.33 o
 -13   2   7        147.83        151.21         6.34 o
 -12   2   7        179.51        177.27         5.46 o
 -11   2   7        118.41        114.77         4.01 o
 -10   2   7        155.80        153.65         4.07 o
  -9   2   7          8.05         12.58         2.33 o
  -8   2   7        281.39        289.40         4.71 o
  -7   2   7        143.15        148.07         3.32 o
  -6   2   7       1315.05       1334.52        13.08 o
  -5   2   7        720.80        760.11         7.69 o
  -4   2   7       2475.68       2560.70        21.49 o
  -3   2   7        530.91        491.67         5.33 o
  -2   2   7        478.49        427.72         5.05 o
  -1   2   7       1026.94       1135.71        11.36 o
   0   2   7        725.98        795.08         8.55 o
   1   2   7          1.78          1.31         2.00 o
   2   2   7        400.81        380.85         7.02 o
   3   2   7       1550.98       1526.47        20.92 o
   4   2   7       2237.51       2144.08        29.52 o
   5   2   7       1502.99       1501.11        23.28 o
   6   2   7       1796.83       1781.96        29.14 o
   7   2   7         19.02         12.04         7.51 o
   8   2   7        364.78        343.86        12.77 o
   9   2   7        169.98        138.82        22.09 o
  10   2   7         40.81         54.09        14.97 o
  11   2   7        117.51        135.41        11.94 o
 -17   3   7          4.22          0.58         9.49 o
 -16   3   7        120.49         89.67        12.69 o
 -15   3   7          0.87          2.31         7.06 o
 -14   3   7        140.69        132.67         8.20 o
 -13   3   7          4.73          0.54         4.88 o
 -12   3   7          0.64          0.10         4.35 o
 -11   3   7         54.97         55.00         4.44 o
 -10   3   7         34.18         38.37         4.19 o
  -9   3   7        126.38        124.57         4.65 o
  -8   3   7       3082.43       3052.92        39.96 o
  -7   3   7          6.27          8.84         2.84 o
  -6   3   7        373.87        348.38         7.14 o
  -5   3   7        168.06        165.15         4.70 o
  -4   3   7        110.03         99.87         3.86 o
  -3   3   7        315.10        323.24         5.72 o
  -2   3   7         37.84         34.07         2.59 o
  -1   3   7        742.40        779.64        10.17 o
   0   3   7       1379.23       1302.01        17.20 o
   1   3   7        449.87        440.22         9.23 o
   2   3   7       1800.03       1763.63        26.23 o
   3   3   7        161.67        152.04         6.29 o
   4   3   7         34.16         30.49         4.12 o
   5   3   7         44.57         48.92         5.14 o
   6   3   7        424.44        419.95        11.92 o
   7   3   7        443.38        443.04        13.84 o
   8   3   7        665.98        688.72        29.23 o
   9   3   7        259.70        285.58        13.63 o
  10   3   7        567.22        569.69        28.33 o
 -16   4   7          2.07          2.00         7.09 o
 -15   4   7          0.36          0.07         5.36 o
 -14   4   7         86.00         83.65         6.92 o
 -13   4   7         12.80         11.68         4.28 o
 -12   4   7          6.57         15.30         5.95 o
 -11   4   7         83.36         75.10         6.13 o
 -10   4   7         21.32         15.26         4.74 o
  -9   4   7        415.96        409.09        11.81 o
  -8   4   7        114.97        131.70         5.71 o
  -7   4   7         74.74         90.30         4.75 o
  -6   4   7         28.70         34.23         4.30 o
  -5   4   7        208.59        188.07         6.68 o
  -4   4   7          4.06          6.74         3.35 o
  -3   4   7        959.31        974.52        16.56 o
  -2   4   7         22.39         16.71         3.40 o
  -1   4   7         14.66         13.19         3.49 o
   0   4   7        153.47        158.17         5.25 o
   1   4   7         68.85         76.69         5.02 o
   2   4   7         66.24         75.89         7.25 o
   3   4   7        220.43        227.60         9.74 o
   4   4   7         48.38         38.12         6.45 o
   5   4   7        101.70        101.02         8.18 o
   6   4   7        484.97        506.02        16.60 o
   7   4   7         12.19          6.71         8.13 o
   8   4   7         35.20         23.88         9.21 o
   9   4   7          1.58          8.07        10.04 o
 -15   5   7        100.49         89.54         9.41 o
 -14   5   7         33.27         33.87         7.22 o
 -13   5   7         96.91        109.76        12.69 o
 -12   5   7          4.41          0.00         5.08 o
 -11   5   7         42.59         52.53        10.42 o
 -10   5   7         21.18         29.56         7.46 o
  -9   5   7         82.89         92.40         7.50 o
  -8   5   7        203.27        188.10         8.90 o
  -7   5   7         91.07        107.35         6.92 o
  -6   5   7          0.76          0.75         4.69 o
  -5   5   7          3.48          4.55         4.67 o
  -4   5   7        126.55        125.61         7.63 o
  -3   5   7         53.76         66.33         5.69 o
  -2   5   7         32.77         31.67         5.06 o
  -1   5   7         90.46         94.53         6.69 o
   0   5   7         30.37         30.76         5.30 o
   1   5   7         39.73         37.83         4.78 o
   2   5   7         35.25         38.99         5.19 o
   3   5   7         74.38         70.99         6.58 o
   4   5   7         92.46         97.73         7.81 o
   5   5   7         12.09          6.72         7.79 o
   6   5   7         57.02         60.33         8.71 o
   7   5   7         16.57         20.32         8.72 o
   8   5   7          0.08          0.00         8.49 o
 -13   6   7         21.82         20.18        11.36 o
 -12   6   7          1.49          4.65        10.27 o
 -11   6   7          2.46          3.90         9.59 o
 -10   6   7          3.77          9.43         8.83 o
  -9   6   7          3.42          1.07         8.80 o
  -8   6   7         12.98          7.96         8.39 o
  -7   6   7        132.68        168.51        16.68 o
  -6   6   7         23.30         31.68         8.28 o
  -5   6   7          6.87          0.00         6.16 o
  -4   6   7        151.16        170.25         8.11 o
  -3   6   7         19.37         22.09         5.48 o
  -2   6   7         13.61          8.91         7.59 o
  -1   6   7        115.16        120.38         8.18 o
   0   6   7          8.96          2.55         5.37 o
   1   6   7         14.41         27.82         6.57 o
   2   6   7         32.84         42.59         7.47 o
   3   6   7        126.19        138.02        10.08 o
   4   6   7          5.32          0.00         8.31 o
   5   6   7        153.35        159.81        12.32 o
   6   6   7         11.60         25.60        10.43 o
  -9   7   7         39.63         39.00        10.23 o
  -8   7   7        212.20        211.19        13.55 o
  -7   7   7          1.16          0.07         8.88 o
  -6   7   7          0.28          0.00        10.48 o
  -5   7   7         13.79         10.62         9.64 o
  -4   7   7         15.98         15.89         8.53 o
  -3   7   7          6.88         20.72         9.08 o
  -2   7   7          1.10          0.00         6.10 o
  -1   7   7         76.71        104.09         8.41 o
   0   7   7         14.27         26.06         6.79 o
   1   7   7         30.66         32.02        11.32 o
   2   7   7         93.48        108.92         9.95 o
 -18   0   8          2.76          0.00        15.91 o
 -17   0   8         14.88          0.00        11.17 o
 -16   0   8         87.28         78.85        12.70 o
 -15   0   8        146.30        138.47        11.46 o
 -14   0   8        521.21        523.00        19.04 o
 -13   0   8         19.71         40.86         7.54 o
 -12   0   8        147.25        143.78         8.32 o
 -11   0   8          0.66          7.50         4.59 o
 -10   0   8         12.05         10.78         3.82 o
  -9   0   8         91.96         75.38         4.42 o
  -8   0   8        894.38        823.97        11.32 o
  -7   0   8        596.10        602.14         9.12 o
  -6   0   8        870.58        867.92        11.17 o
  -5   0   8       2372.15       2406.29        28.72 o
  -4   0   8         89.04         79.61         2.97 o
  -3   0   8       1653.84       1598.99        19.62 o
  -1   0   8          8.88         22.45         2.46 o
   0   0   8         18.82         23.51         2.80 o
   1   0   8       1744.01       1624.23        21.43 o
   2   0   8       2116.51       2017.09        29.68 o
   3   0   8       4314.83       4199.89        60.76 o
   4   0   8         58.74         66.75         5.06 o
   5   0   8       1835.10       1874.30        34.78 o
   6   0   8         12.08         10.02        10.23 o
   7   0   8         88.68         98.52        13.83 o
   8   0   8        188.06        164.20        33.34 o
   9   0   8        432.21        425.30        33.36 o
  10   0   8        228.87        203.87        26.53 o
 -18   1   8          1.68          0.00        13.39 o
 -17   1   8         74.83         64.93        11.48 o
 -16   1   8         30.20         15.46         7.92 o
 -15   1   8         13.44         12.80         7.19 o
 -14   1   8          7.33          7.09         5.76 o
 -13   1   8          5.63         15.79         4.93 o
 -12   1   8        115.08        101.69         5.45 o
 -11   1   8        208.85        201.71         6.17 o
 -10   1   8         15.47         13.81         2.86 o
  -9   1   8       1054.15       1049.54        11.02 o
  -8   1   8        775.40        720.11         7.88 o
  -7   1   8        163.87        150.99         2.98 o
  -6   1   8        302.63        307.85         4.00 o
  -5   1   8        167.74        150.84         2.78 o
  -4   1   8        371.42        373.10         4.84 o
  -3   1   8        119.78         98.43         2.51 o
  -2   1   8        992.84        952.52         9.44 o
  -1   1   8        498.59        477.17         5.80 o
   0   1   8       1706.61       1667.52        16.65 o
   1   1   8        316.99        334.16         5.57 o
   2   1   8        728.87        766.17        10.02 o
   3   1   8        130.40        109.79         4.51 o
   4   1   8        162.67        131.26         5.69 o
   5   1   8        201.32        209.74         8.21 o
   6   1   8        869.68        820.81        16.12 o
   7   1   8        973.89        923.07        19.60 o
   8   1   8        682.94        677.91        20.37 o
   9   1   8        382.62        399.47        16.52 o
  10   1   8        199.49        194.94        14.14 o
 -18   2   8         17.30         13.82        14.19 o
 -17   2   8         25.35         28.78        20.08 o
 -16   2   8          3.91         16.36        11.97 o
 -15   2   8          1.27          0.00         7.74 o
 -14   2   8         70.56         74.78         9.65 o
 -13   2   8         84.67         98.83         6.76 o
 -12   2   8        210.34        192.28         5.86 o
 -11   2   8          1.23          0.00         3.28 o
 -10   2   8        219.26        227.20         5.47 o
  -9   2   8        101.56         92.94         3.62 o
  -8   2   8         28.98         39.91         2.84 o
  -7   2   8         45.76         52.27         2.68 o
  -6   2   8        350.50        302.72         4.90 o
  -5   2   8         24.90         17.96         2.22 o
  -4   2   8        190.58        188.79         4.00 o
  -3   2   8         41.67         37.47         2.39 o
  -2   2   8          4.42          4.90         2.24 o
  -1   2   8         15.69         15.29         2.48 o
   0   2   8        121.26        129.35         5.24 o
   1   2   8        197.87        197.37         5.20 o
   2   2   8          1.11          5.73         3.40 o
   3   2   8         60.50         65.38         4.94 o
   4   2   8         38.75         29.93         4.57 o
   5   2   8        351.44        342.33        10.09 o
   6   2   8         15.58         10.74         5.66 o
   7   2   8         40.04         31.60         6.65 o
   8   2   8         38.16         35.20         9.66 o
   9   2   8         25.58         35.28         8.89 o
  10   2   8          1.98          0.00         8.75 o
 -17   3   8          2.91         18.12        10.65 o
 -16   3   8         51.56         38.50         9.39 o
 -15   3   8        110.14        125.11        10.52 o
 -14   3   8         40.13         47.44         6.70 o
 -13   3   8         16.14          2.43         4.86 o
 -12   3   8        170.52        202.05         7.36 o
 -11   3   8         20.52         28.26         4.58 o
 -10   3   8          7.00         12.09         3.79 o
  -9   3   8          1.73          0.32         3.35 o
  -8   3   8        204.60        224.58         6.10 o
  -7   3   8         32.83         36.85         3.19 o
  -6   3   8        317.76        324.55         7.54 o
  -5   3   8        151.96        163.73         5.66 o
  -4   3   8        261.47        275.94         6.94 o
  -3   3   8          1.88          6.60         3.32 o
  -2   3   8        175.95        184.05         5.54 o
  -1   3   8         39.89         52.95         3.78 o
   0   3   8         31.97         49.56         4.32 o
   1   3   8        136.55        154.18         6.09 o
   2   3   8         48.31         48.66         4.01 o
   3   3   8        210.26        211.85         7.16 o
   4   3   8         36.85         33.71         5.10 o
   5   3   8        114.85        116.33         8.64 o
   6   3   8        292.49        287.72        11.16 o
   7   3   8        107.38        104.94         8.17 o
   8   3   8         93.57         98.69         9.06 o
   9   3   8         70.78         70.27        13.62 o
 -16   4   8         43.53         48.31         8.09 o
 -15   4   8         78.09         97.03         8.95 o
 -14   4   8         13.85          8.14         6.16 o
 -13   4   8         14.83         24.04         7.45 o
 -12   4   8         15.00          5.00         6.23 o
 -11   4   8         16.49          5.08         5.77 o
 -10   4   8          0.89          9.01         5.44 o
  -9   4   8          0.86          6.83         4.87 o
  -8   4   8        176.30        212.96         7.39 o
  -7   4   8        208.37        220.19         7.38 o
  -6   4   8         45.92         51.79         4.55 o
  -5   4   8        715.19        736.12        14.74 o
  -4   4   8         41.76         49.85         4.78 o
  -3   4   8          2.17          0.00         4.10 o
  -2   4   8        218.81        229.22         7.61 o
  -1   4   8          2.74          4.21         3.91 o
   0   4   8        132.77        158.48         6.77 o
   1   4   8        156.81        178.34         7.36 o
   2   4   8        801.51        869.79        18.97 o
   3   4   8        250.82        257.48         9.94 o
   4   4   8        182.64        187.27         9.27 o
   5   4   8        147.85        143.10         9.28 o
   6   4   8          9.96         15.31         8.39 o
   7   4   8         57.41         42.39        10.25 o
   8   4   8          1.12          6.43        10.24 o
 -14   5   8          3.07          6.02         7.34 o
 -13   5   8          2.71          4.85         6.74 o
 -12   5   8        129.97        137.40        15.53 o
 -11   5   8         18.54         10.65         6.06 o
 -10   5   8        172.28        170.03        12.11 o
  -9   5   8        453.73        444.27        13.64 o
  -8   5   8          6.58          9.73         6.40 o
  -7   5   8          2.97          1.74         5.40 o
  -6   5   8         48.64         46.06         5.96 o
  -5   5   8        286.49        260.85         9.19 o
  -4   5   8        365.40        370.18         9.91 o
  -3   5   8          3.02         11.17         4.48 o
  -2   5   8        193.14        198.86         8.11 o
  -1   5   8        298.10        317.21         8.92 o
   0   5   8         35.84         37.68         5.27 o
   1   5   8        386.12        395.31        11.50 o
   2   5   8          6.99          7.08         5.52 o
   3   5   8          4.96          4.50         6.66 o
   4   5   8         28.78         21.68         7.58 o
   5   5   8         11.70         10.23         7.84 o
   6   5   8         59.47         56.94         9.33 o
 -12   6   8         22.52         21.63        10.60 o
 -11   6   8          7.53         10.19         9.94 o
 -10   6   8         80.90         86.76        16.52 o
  -9   6   8         89.72         99.67        11.09 o
  -8   6   8         52.91         44.21         9.72 o
  -7   6   8          0.46          0.00         8.19 o
  -6   6   8        175.95        204.79        12.85 o
  -5   6   8          7.28          9.42         7.30 o
  -4   6   8         93.33        104.75         8.58 o
  -3   6   8          1.17          8.02         6.76 o
  -2   6   8          4.77          4.34         6.68 o
  -1   6   8          5.33          9.11         5.85 o
   0   6   8         19.96         20.56         6.89 o
   1   6   8         19.38         24.81        12.69 o
   2   6   8         40.11         49.69         8.41 o
   3   6   8          1.02          2.12         8.19 o
   4   6   8         42.28         28.14         9.61 o
  -8   7   8          0.39          5.47         9.77 o
  -7   7   8          2.97          0.00        10.14 o
  -6   7   8         12.90         23.54        10.14 o
  -5   7   8        112.30        142.66        13.26 o
  -4   7   8         22.90          1.12        14.38 o
  -3   7   8         21.34         21.59         7.67 o
  -2   7   8         10.15         12.65         7.44 o
  -1   7   8          0.73          1.37         7.43 o
   0   7   8          0.05          2.09         7.01 o
 -18   1   9          0.04         23.00        14.72 o
 -17   1   9         12.30          6.39        11.20 o
 -16   1   9         68.51         95.45        16.62 o
 -15   1   9          0.35          9.35         7.47 o
 -14   1   9         15.19         10.31         6.73 o
 -13   1   9        287.62        279.60         9.36 o
 -12   1   9          4.89          7.13         4.30 o
 -11   1   9          1.10          0.00         3.71 o
 -10   1   9        243.55        240.78         6.46 o
  -9   1   9        509.30        491.15         8.46 o
  -8   1   9        289.24        280.42         5.05 o
  -7   1   9        371.03        359.85         5.40 o
  -6   1   9          3.64          4.72         2.06 o
  -5   1   9         98.08         98.33         3.10 o
  -4   1   9         38.04         38.45         2.36 o
  -3   1   9        433.97        450.11         7.10 o
  -2   1   9        164.69        188.44         4.24 o
  -1   1   9        547.69        594.63         8.77 o
   0   1   9         76.09         84.93         3.97 o
   1   1   9         67.27         87.68         4.38 o
   2   1   9        526.68        487.04         9.84 o
   3   1   9         56.54         44.91         5.73 o
   4   1   9         11.98         11.95         4.93 o
   5   1   9        755.93        730.96        16.41 o
   6   1   9        319.92        317.06        13.50 o
   7   1   9        334.01        343.05        24.62 o
   8   1   9         78.53         83.93        17.72 o
   9   1   9         38.41         34.19         9.96 o
 -18   2   9          0.71         20.11        21.97 o
 -17   2   9         93.46        101.53        15.74 o
 -16   2   9         63.19         71.51        13.27 o
 -15   2   9         65.94         66.74         9.18 o
 -14   2   9         10.90         13.05         7.58 o
 -13   2   9         24.03         28.55         9.70 o
 -12   2   9         28.52         15.98         5.26 o
 -11   2   9          0.27          3.31         3.90 o
 -10   2   9         10.55          7.54         3.48 o
  -9   2   9        897.85        898.64        12.91 o
  -8   2   9         79.17         94.78         4.50 o
  -7   2   9        173.13        184.14         5.37 o
  -6   2   9       1762.90       1786.11        20.03 o
  -5   2   9         40.22         30.57         2.98 o
  -4   2   9        253.42        262.82         5.86 o
  -3   2   9          1.77          3.09         2.79 o
  -2   2   9        100.13         95.18         4.08 o
  -1   2   9        349.06        340.38         6.58 o
   0   2   9        526.60        509.32         8.72 o
   1   2   9       1598.48       1624.91        23.51 o
   2   2   9        917.35        922.22        16.71 o
   3   2   9         18.92         16.83         4.70 o
   4   2   9        566.58        580.56        13.25 o
   5   2   9         26.60         40.47         6.15 o
   6   2   9          6.12         11.49         6.17 o
   7   2   9         32.14         26.12         8.27 o
   8   2   9        141.90        125.07        10.47 o
   9   2   9        422.20        479.99        37.35 o
 -17   3   9         29.79         30.55        10.96 o
 -16   3   9          0.39         10.56         9.53 o
 -15   3   9         33.26         33.32         7.95 o
 -14   3   9         67.79         70.12         6.95 o
 -13   3   9        431.43        427.24        13.79 o
 -12   3   9         15.18          5.24         5.26 o
 -11   3   9        185.96        177.29         7.57 o
 -10   3   9        214.46        200.57         8.08 o
  -9   3   9         96.69         96.68         5.26 o
  -8   3   9         20.71         26.11         3.85 o
  -7   3   9        219.71        222.96         6.09 o
  -6   3   9        433.93        432.54         8.52 o
  -5   3   9        769.53        764.25        13.04 o
  -4   3   9         23.69         22.93         4.19 o
  -3   3   9        442.09        435.78         9.49 o
  -2   3   9        335.56        340.29         9.55 o
  -1   3   9        340.68        339.80         9.07 o
   0   3   9        260.75        263.21         8.91 o
   1   3   9         12.21         22.01         4.04 o
   2   3   9         50.37         50.31         5.88 o
   3   3   9        123.14        123.55         7.23 o
   4   3   9          8.18          1.33         5.56 o
   5   3   9        271.81        279.94        16.04 o
   6   3   9        537.12        562.30        19.90 o
   7   3   9        411.29        450.27        32.22 o
   8   3   9         99.09         94.81        16.75 o
 -16   4   9          1.31          1.39         7.40 o
 -15   4   9         20.62         14.40         6.09 o
 -14   4   9          0.45          0.00         7.89 o
 -13   4   9         34.87         26.30         8.21 o
 -12   4   9         12.45         12.69         7.90 o
 -11   4   9         47.30         53.77         7.13 o
 -10   4   9         89.60         64.12         6.75 o
  -9   4   9         30.08         34.98         5.59 o
  -8   4   9          0.82          0.00         4.88 o
  -7   4   9        278.83        260.87         8.27 o
  -6   4   9         39.72         33.83         4.95 o
  -5   4   9         23.96         24.27         5.10 o
  -4   4   9         20.89         22.12         4.69 o
  -3   4   9         40.04         42.24         5.15 o
  -2   4   9          1.47          0.00         4.86 o
  -1   4   9         11.47          9.49         4.78 o
   0   4   9         10.40          3.74         4.88 o
   1   4   9         63.11         69.76         5.68 o
   2   4   9         79.42         86.11         6.77 o
   3   4   9        142.68        149.05        10.51 o
   4   4   9         76.37         72.78         8.14 o
   5   4   9          4.88          5.96         8.91 o
   6   4   9         37.42         27.76         9.84 o
   7   4   9          3.10          0.00         9.97 o
 -14   5   9          0.37          5.32         7.78 o
 -13   5   9          0.22          0.00         8.53 o
 -12   5   9         50.08         60.03         7.92 o
 -11   5   9         74.16         56.63         9.24 o
 -10   5   9         24.77         28.68         7.55 o
  -9   5   9          0.82          0.00         5.54 o
  -8   5   9         30.25         29.59         5.68 o
  -7   5   9         55.12         58.62         5.72 o
  -6   5   9        278.47        323.49         9.87 o
  -5   5   9         99.86         85.47         6.66 o
  -4   5   9         13.42         17.07         5.10 o
  -3   5   9          3.04          0.00         5.15 o
  -2   5   9          7.52         17.06         5.32 o
  -1   5   9          0.53          0.89         5.09 o
   0   5   9          2.22          0.00         5.06 o
   1   5   9          3.37          4.76         8.54 o
   2   5   9        130.35        143.68         9.32 o
   3   5   9          0.64          5.29         7.39 o
   4   5   9         21.71         12.40         9.21 o
   5   5   9        139.56        141.24        11.06 o
 -11   6   9          5.06          2.38        10.40 o
 -10   6   9          1.61          5.64         9.94 o
  -9   6   9         35.96         29.33         9.91 o
  -8   6   9          5.13          0.00         9.74 o
  -7   6   9          2.91          3.04         9.60 o
  -6   6   9        171.69        163.96        15.12 o
  -5   6   9         42.36         47.30        18.65 o
  -4   6   9         11.98         10.27         7.36 o
  -3   6   9         25.12         25.34         9.17 o
  -2   6   9          7.83          4.37         7.98 o
  -1   6   9        106.46        116.94        10.91 o
   0   6   9         30.71         42.99         8.14 o
   1   6   9         14.55         21.85         8.14 o
   2   6   9         23.11         29.82         8.87 o
 -18   0  10         42.73         25.76        22.73 o
 -17   0  10         38.48         30.31        20.46 o
 -16   0  10         10.96          0.00        16.67 o
 -15   0  10          8.10          0.00        15.91 o
 -14   0  10        133.29        137.98        22.73 o
 -13   0  10        133.03        120.59        10.61 o
 -12   0  10          0.42         11.64         9.22 o
 -11   0  10          1.61         10.11         6.15 o
 -10   0  10       1184.91       1168.69        27.90 o
  -9   0  10         27.32         39.30         6.71 o
  -8   0  10         14.00         13.33         4.14 o
  -7   0  10       2554.02       2555.68        40.87 o
  -6   0  10        650.77        618.66        12.97 o
  -5   0  10        154.69        182.19         7.08 o
  -4   0  10        110.90         86.32         4.64 o
  -3   0  10         26.82         23.22         4.26 o
  -2   0  10       1202.05       1141.77        22.12 o
  -1   0  10        146.49        149.90         6.48 o
   0   0  10       1345.13       1456.95        27.61 o
   1   0  10        595.07        643.52        18.50 o
   2   0  10        112.26         74.68         8.22 o
   3   0  10        881.53        934.23        34.99 o
   4   0  10          0.42          4.07        11.07 o
   5   0  10          1.04         12.19        11.46 o
   6   0  10        619.69        543.58        50.81 o
   7   0  10         56.89         56.39        26.52 o
   8   0  10        627.78        655.93        44.74 o
 -18   1  10         10.13          2.02        11.75 o
 -17   1  10          0.01          0.00        10.88 o
 -16   1  10         81.70         74.37        11.92 o
 -15   1  10        110.89         97.88        11.50 o
 -14   1  10        406.47        377.65        22.76 o
 -13   1  10          2.78          0.92         6.97 o
 -12   1  10          1.03          4.93         5.41 o
 -11   1  10        423.35        398.02        12.38 o
 -10   1  10          0.21          4.76         4.22 o
  -9   1  10         11.43         13.90         4.54 o
  -8   1  10        879.24        837.52        14.42 o
  -7   1  10        451.39        457.72         9.67 o
  -6   1  10         64.91         68.99         3.99 o
  -5   1  10        590.37        572.61        10.41 o
  -4   1  10         75.98         76.95         4.39 o
  -3   1  10        605.30        602.94        10.82 o
  -2   1  10         87.13        113.45         5.27 o
  -1   1  10        152.24        164.24         6.83 o
   0   1  10          4.06          0.00         4.14 o
   1   1  10        559.06        501.81        11.53 o
   2   1  10         14.21         11.08         5.03 o
   3   1  10        127.30        119.96         7.29 o
   4   1  10        408.61        420.94        12.52 o
   5   1  10        307.25        289.82        11.22 o
   6   1  10        458.18        488.42        18.47 o
   7   1  10         39.07         57.59        11.26 o
   8   1  10          0.35          0.00        10.89 o
 -17   2  10         26.35         34.09        14.40 o
 -16   2  10          1.30          8.32        16.29 o
 -15   2  10         49.09         47.36         9.31 o
 -14   2  10          2.61          0.00         7.35 o
 -13   2  10          4.11          0.69         5.78 o
 -12   2  10          6.46         12.95         4.94 o
 -11   2  10         32.10         34.69         5.47 o
 -10   2  10         20.72         37.05         5.10 o
  -9   2  10         33.57         31.88         4.62 o
  -8   2  10         33.96         32.63         3.70 o
  -7   2  10         40.76         40.19         3.69 o
  -6   2  10          0.42          0.00         2.99 o
  -5   2  10         32.98         30.28         3.95 o
  -4   2  10         10.72         10.83         3.82 o
  -3   2  10          0.08          0.31         3.61 o
  -2   2  10         35.67         27.05         4.19 o
  -1   2  10         41.30         48.68         5.41 o
   0   2  10        141.67        133.05         6.53 o
   1   2  10        110.59        111.64         6.37 o
   2   2  10         25.45         13.67         5.24 o
   3   2  10          3.53          0.52         5.32 o
   4   2  10          0.37          0.00         5.86 o
   5   2  10          8.45         16.27         7.03 o
   6   2  10         22.24         20.66         8.38 o
   7   2  10         10.54          0.00         8.39 o
 -16   3  10          9.53          5.67         8.75 o
 -15   3  10         21.75         29.53         7.82 o
 -14   3  10          2.74          3.09         7.23 o
 -13   3  10         15.58         16.44         6.99 o
 -12   3  10         37.62         22.17         6.09 o
 -11   3  10         82.96         72.97         5.60 o
 -10   3  10         42.73         34.17         4.81 o
  -9   3  10        717.74        715.40        15.56 o
  -8   3  10          4.92         10.94         4.17 o
  -7   3  10         55.05         62.43         5.28 o
  -6   3  10         99.72         73.61         4.60 o
  -5   3  10         48.29         64.44         4.35 o
  -4   3  10        102.21        129.76         5.27 o
  -3   3  10          0.54          7.03         3.72 o
  -2   3  10         82.00         90.06         5.57 o
  -1   3  10         43.54         37.44         4.78 o
   0   3  10          0.38          0.00         3.84 o
   1   3  10        360.20        340.67         9.89 o
   2   3  10          2.61          6.60         4.87 o
   3   3  10          6.46          9.72         5.50 o
   4   3  10        308.78        310.90        12.28 o
   5   3  10          2.50          3.06         6.88 o
   6   3  10          7.69         10.33         7.50 o
 -15   4  10         10.91          0.00        16.29 o
 -14   4  10          5.02          0.00         8.31 o
 -13   4  10         19.50          8.90         8.17 o
 -12   4  10         15.26         29.39         9.23 o
 -11   4  10          1.41          0.00         6.57 o
 -10   4  10        241.48        240.96        10.33 o
  -9   4  10         19.13         10.98         5.74 o
  -8   4  10          0.65          1.01         5.51 o
  -7   4  10        672.41        691.19        14.93 o
  -6   4  10        386.02        379.92        11.38 o
  -5   4  10          5.04          7.24         5.50 o
  -4   4  10          1.45          0.40         5.03 o
  -3   4  10        119.72        133.06         7.43 o
  -2   4  10        126.32        127.35         7.49 o
  -1   4  10        192.69        197.85         8.04 o
   0   4  10         38.29         56.08         5.92 o
   1   4  10        206.45        209.56         8.94 o
   2   4  10         14.97          6.40         6.23 o
   3   4  10         30.51         38.52         9.06 o
   4   4  10          2.95          1.04         8.88 o
   5   4  10         11.53          9.64         9.62 o
 -13   5  10          8.92          6.16        11.92 o
 -12   5  10          0.67          9.05         7.44 o
 -11   5  10         24.22         19.49         7.53 o
 -10   5  10          0.52          0.00         6.69 o
  -9   5  10          0.04          0.00         6.74 o
  -8   5  10         61.99         84.94         8.75 o
  -7   5  10         23.25         24.64         5.67 o
  -6   5  10         40.09         50.67         6.84 o
  -5   5  10         71.31         74.52         6.98 o
  -4   5  10         42.93         42.64         5.95 o
  -3   5  10         68.73         69.12         6.53 o
  -2   5  10         13.38          7.02         6.23 o
  -1   5  10         40.24         32.24         7.35 o
   0   5  10          0.63          9.05         6.62 o
   1   5  10         48.49         61.34         8.00 o
   2   5  10         62.84         78.03         8.94 o
   3   5  10          2.72         10.47         7.97 o
 -10   6  10          0.26          0.00        10.33 o
  -9   6  10         25.97          9.44        10.53 o
  -8   6  10          1.57          5.53        14.34 o
  -7   6  10         57.75         42.31        11.34 o
  -6   6  10         19.22         14.71         9.09 o
  -5   6  10         69.57         68.34        12.54 o
  -4   6  10          8.45          0.48        10.77 o
  -3   6  10          0.05         12.47         9.63 o
  -2   6  10          1.12          3.60         9.52 o
  -1   6  10          9.08          1.92         9.37 o
   0   6  10          2.65          3.60         8.28 o
 -17   1  11          3.41          2.94        11.51 o
 -16   1  11          2.67         17.31        10.62 o
 -15   1  11          4.50          9.60         9.60 o
 -14   1  11         14.49         16.47         9.29 o
 -13   1  11         19.11         24.59         7.38 o
 -12   1  11        154.61        152.25         9.16 o
 -11   1  11         15.85         14.93         5.15 o
 -10   1  11        371.25        327.16         9.84 o
  -9   1  11          0.38          0.00         4.82 o
  -8   1  11          4.41          1.40         4.62 o
  -7   1  11         73.99         57.82         5.86 o
  -6   1  11        695.05        742.27        15.42 o
  -5   1  11         16.02         23.15         5.22 o
  -4   1  11         66.95         78.73         6.16 o
  -3   1  11         20.51         34.56         5.34 o
  -2   1  11         35.60         36.65         5.05 o
  -1   1  11          3.92          0.00         4.86 o
   0   1  11        606.61        583.88        14.74 o
   1   1  11         20.56         11.74         5.49 o
   2   1  11         86.72        100.82         7.08 o
   3   1  11        242.27        254.63        10.14 o
   4   1  11         30.55         40.29         8.07 o
   5   1  11         87.40        108.20        10.70 o
   6   1  11         23.17         26.81        11.82 o
 -16   2  11          9.87         11.88        12.51 o
 -15   2  11         20.69          0.00         8.99 o
 -14   2  11         47.62         35.23         8.18 o
 -13   2  11         10.47         24.50         7.64 o
 -12   2  11          7.68          8.15         6.09 o
 -11   2  11        421.70        434.62        14.00 o
 -10   2  11         35.95         42.98         6.41 o
  -9   2  11         66.06         63.23         5.97 o
  -8   2  11       1154.85       1171.44        21.37 o
  -7   2  11        870.98        831.71        15.48 o
  -6   2  11          1.88          4.87         5.08 o
  -5   2  11          1.30          2.76         4.72 o
  -4   2  11        153.25        164.32         7.52 o
  -3   2  11        395.48        374.65        11.19 o
  -2   2  11        151.62        174.35         7.70 o
  -1   2  11         41.33         62.28         6.18 o
   0   2  11        351.00        390.01        11.99 o
   1   2  11         12.87          1.11         5.41 o
   2   2  11         84.23         89.68         7.35 o
   3   2  11          8.98          6.04         6.10 o
   4   2  11         63.53         57.35         7.91 o
   5   2  11        325.99        308.54        14.41 o
 -15   3  11         25.39         17.40         9.43 o
 -14   3  11         44.65         46.40        12.99 o
 -13   3  11         28.44         33.22         8.44 o
 -12   3  11         68.16         61.36         8.44 o
 -11   3  11         10.56         11.75         6.24 o
 -10   3  11         40.24         28.39         6.03 o
  -9   3  11         67.36         62.58         6.12 o
  -8   3  11          3.07          0.00         5.49 o
  -7   3  11         69.10         77.71         5.92 o
  -6   3  11        608.62        624.27        15.81 o
  -5   3  11         27.99         19.80         5.09 o
  -4   3  11        126.38        122.97         7.69 o
  -3   3  11          9.53         10.76         7.97 o
  -2   3  11         10.95         17.30         5.44 o
  -1   3  11          0.39          0.00         5.50 o
   0   3  11        430.63        417.32        12.43 o
   1   3  11         12.55         20.65         5.71 o
   2   3  11         55.63         56.42         7.03 o
   3   3  11         90.16        102.61        12.90 o
   4   3  11        210.27        229.83        11.05 o
 -14   4  11          0.03          0.00        11.43 o
 -13   4  11          0.52          0.00        13.64 o
 -12   4  11          0.69          8.86         8.03 o
 -11   4  11         11.09         13.69         7.34 o
 -10   4  11        182.23        184.44        10.68 o
  -9   4  11         47.17         48.47         6.77 o
  -8   4  11        153.76        150.55         8.59 o
  -7   4  11          7.11          6.13         5.51 o
  -6   4  11         30.47         28.51         6.24 o
  -5   4  11          0.05          4.90         6.09 o
  -4   4  11         27.43         20.12         6.90 o
  -3   4  11          5.22          7.49         5.97 o
  -2   4  11         19.83         18.44         6.33 o
  -1   4  11         14.83          8.30         6.24 o
   0   4  11        292.29        263.44        11.50 o
   1   4  11          3.30          0.88         7.82 o
   2   4  11         25.57         20.63         8.68 o
   3   4  11         45.96         59.86        10.10 o
 -12   5  11          1.30          0.00         7.93 o
 -11   5  11         17.24         27.12         8.37 o
 -10   5  11         56.28         64.29        14.00 o
  -9   5  11          2.95          0.00         7.47 o
  -8   5  11         34.49         23.61         6.79 o
  -7   5  11          7.72         15.28         6.88 o
  -6   5  11          1.90          2.56         6.71 o
  -5   5  11          6.12          1.66         7.68 o
  -4   5  11          0.66         12.76         7.81 o
  -3   5  11          7.83         18.49         7.54 o
  -2   5  11         14.24         10.63         7.77 o
  -1   5  11         14.96         16.91         8.30 o
   0   5  11         40.16         48.32         8.17 o
   1   5  11          2.61          5.80         7.90 o
 -16   0  12          0.09          5.30        18.94 o
 -15   0  12          3.30          0.76        16.67 o
 -14   0  12         28.20         40.91        17.43 o
 -13   0  12         15.64         24.24        15.91 o
 -12   0  12        215.84        192.30        17.64 o
 -11   0  12          5.48         13.08         8.59 o
 -10   0  12         73.92         71.49        12.29 o
  -9   0  12        347.22        371.35        20.10 o
  -8   0  12        314.33        334.76        18.74 o
  -7   0  12         72.46         73.10        11.44 o
  -6   0  12        136.87        141.06        29.55 o
  -5   0  12        371.35        366.33        19.52 o
  -4   0  12        277.48        302.47        18.01 o
  -3   0  12         45.90         41.54        10.74 o
  -2   0  12          5.94         13.42        11.74 o
  -1   0  12        153.78        188.13        15.56 o
   0   0  12        109.83        156.85        15.26 o
   1   0  12         97.95         87.54        16.29 o
   2   0  12         17.26         22.19        12.73 o
   3   0  12        105.52         88.35        15.10 o
   4   0  12        271.03        263.80        21.17 o
 -16   1  12          5.31          1.19        10.89 o
 -15   1  12         30.26         24.46         9.25 o
 -14   1  12          0.55          0.00         7.07 o
 -13   1  12          0.01          0.63         6.90 o
 -12   1  12         45.09         60.45         8.42 o
 -11   1  12        307.67        303.92        10.74 o
 -10   1  12         73.72         75.92         6.44 o
  -9   1  12         99.51        110.27         7.50 o
  -8   1  12         76.87         69.07         6.59 o
  -7   1  12        407.22        404.73        12.18 o
  -6   1  12        100.04        102.08         7.04 o
  -5   1  12          0.26          8.19         5.92 o
  -4   1  12          7.30         26.20         6.23 o
  -3   1  12         40.96         31.91         6.73 o
  -2   1  12          0.61          4.15         6.20 o
  -1   1  12        485.39        470.94        13.73 o
   0   1  12          2.40          0.00         5.99 o
   1   1  12         75.68        101.78         7.99 o
   2   1  12         95.35        103.66         9.11 o
   3   1  12        107.61        167.74        12.69 o
   4   1  12         13.92         22.10        10.00 o
 -15   2  12          0.54          0.00        11.75 o
 -14   2  12          2.68          7.16        10.09 o
 -13   2  12          0.60          0.00         7.65 o
 -12   2  12          2.38         16.32         7.27 o
 -11   2  12        139.62        139.33         8.64 o
 -10   2  12         52.22         54.57         7.63 o
  -9   2  12         32.23         26.62         5.80 o
  -8   2  12         25.50         24.83         6.06 o
  -7   2  12         29.65         29.39         5.90 o
  -6   2  12         28.35         44.87         6.53 o
  -5   2  12         68.29         45.86         6.66 o
  -4   2  12         37.84         31.36         6.35 o
  -3   2  12         59.09         52.55         6.77 o
  -2   2  12          9.30         12.35         6.36 o
  -1   2  12         30.74         20.33         6.14 o
   0   2  12         12.76         15.70         6.33 o
   1   2  12         83.44         76.78         7.56 o
   2   2  12        130.96        150.64         8.52 o
   3   2  12         16.33         12.96         6.83 o
 -14   3  12          9.91         15.84         9.03 o
 -13   3  12         34.30         31.30         8.77 o
 -12   3  12        130.38        132.77        10.61 o
 -11   3  12          7.35         13.06         6.79 o
 -10   3  12          7.91          3.56         6.24 o
  -9   3  12          4.70          0.00         5.81 o
  -8   3  12          1.52          9.17         6.05 o
  -7   3  12        140.80        161.88         8.19 o
  -6   3  12         39.63         36.91         7.70 o
  -5   3  12         25.35         34.30         8.20 o
  -4   3  12         23.30         25.29        11.04 o
  -3   3  12         62.09         62.94         6.66 o
  -2   3  12          1.38          0.50         5.98 o
  -1   3  12        141.44        155.75         9.07 o
   0   3  12         44.45         31.45         6.85 o
   1   3  12         25.72         35.37         6.68 o
   2   3  12         48.82         65.35        10.63 o
 -12   4  12         53.74         51.11        12.01 o
 -11   4  12          0.14         12.54        16.29 o
 -10   4  12          8.43          1.86         7.76 o
  -9   4  12         28.86         20.92        11.15 o
  -8   4  12        118.56        103.51         9.71 o
  -7   4  12          1.86          0.00         7.59 o
  -6   4  12          4.88         29.02         9.43 o
  -5   4  12         54.74         54.48        11.29 o
  -4   4  12        116.80        115.01        13.74 o
  -3   4  12          0.99          7.64         8.49 o
  -2   4  12          7.94         15.45         8.19 o
  -1   4  12         22.71         38.38         9.24 o
   0   4  12          2.04          0.00         9.37 o
  -9   5  12          0.82          8.26         8.38 o
  -8   5  12         44.62         37.75         8.22 o
  -7   5  12        119.86        116.82         9.22 o
  -6   5  12          4.97         18.54         8.59 o
  -5   5  12         22.04         14.27        17.89 o
  -4   5  12          5.85         16.91         9.45 o
  -3   5  12          0.14          0.00         8.02 o
 -15   1  13          5.87          2.62         8.98 o
 -14   1  13          0.03          0.00         8.77 o
 -13   1  13          7.93         15.40         7.52 o
 -12   1  13          7.60         10.67         7.16 o
 -11   1  13         23.24         20.60         6.54 o
 -10   1  13         72.94         86.40         8.18 o
  -9   1  13          3.48          0.00         6.54 o
  -8   1  13         66.00         52.23         7.27 o
  -7   1  13          1.10          0.88         6.12 o
  -6   1  13         12.00          5.93         6.16 o
  -5   1  13         38.28         29.37         6.89 o
  -4   1  13         51.52         52.81         7.33 o
  -3   1  13          3.61          0.00         6.52 o
  -2   1  13        153.52        158.74         9.65 o
  -1   1  13          3.38          8.00         7.37 o
   0   1  13         46.70         63.61        11.05 o
   1   1  13         14.03         16.54         9.27 o
   2   1  13          0.80          2.91         9.52 o
 -14   2  13          0.88          0.00         9.65 o
 -13   2  13         62.74         61.98         9.96 o
 -12   2  13         27.26         28.76         8.14 o
 -11   2  13          2.88         16.92         7.59 o
 -10   2  13          1.38          6.39         7.17 o
  -9   2  13         12.71          8.87         6.63 o
  -8   2  13          9.09          2.48         6.15 o
  -7   2  13          0.67          0.00         5.90 o
  -6   2  13         54.78         68.64         7.41 o
  -5   2  13        217.82        235.72        12.20 o
  -4   2  13         35.24         21.07         6.87 o
  -3   2  13         25.62         44.63         7.55 o
  -2   2  13         14.13         19.22         7.26 o
  -1   2  13         26.66         46.14         7.28 o
   0   2  13        107.63         89.98         8.15 o
   1   2  13         63.47         54.52         7.88 o
 -13   3  13         15.86         17.12         8.89 o
 -12   3  13         72.69         66.05        11.74 o
 -11   3  13          2.90         16.59         7.07 o
 -10   3  13          6.19          7.31         6.76 o
  -9   3  13         15.69          9.92         6.63 o
  -8   3  13         69.68         81.78         9.66 o
  -7   3  13         47.23         48.13         8.31 o
  -6   3  13          2.43          2.12         6.48 o
  -5   3  13         22.00         16.04         6.91 o
  -4   3  13          4.71          0.00         6.63 o
  -3   3  13          3.00         14.02         7.18 o
  -2   3  13        136.49        137.74        10.56 o
  -1   3  13         17.47         30.42         7.19 o
   0   3  13          0.99          0.00         6.56 o
 -10   4  13         11.34         20.37         9.53 o
  -9   4  13        108.01        120.99        12.15 o
  -8   4  13         94.93         91.23        10.87 o
  -7   4  13          0.09          2.46         9.47 o
  -6   4  13         16.92         11.00        12.12 o
  -5   4  13         35.29         51.32        12.56 o
  -4   4  13          2.54         18.08        11.62 o
  -3   4  13         31.88         38.64        12.85 o
 -13   0  14         39.46         58.34        13.93 o
 -12   0  14         64.26         78.89        14.19 o
 -11   0  14         43.19         52.74        13.05 o
 -10   0  14          3.35          7.16        11.83 o
  -9   0  14         23.54         30.37        12.18 o
  -8   0  14        134.79        159.22        15.75 o
  -7   0  14          0.46          0.00        11.10 o
  -6   0  14         96.32        109.04        14.35 o
  -5   0  14         23.44         23.91        11.62 o
  -4   0  14          6.69         18.23        12.18 o
  -3   0  14         34.82         46.13        13.30 o
  -2   0  14          7.38          0.00        11.91 o
  -1   0  14         48.70         58.28        15.15 o
 -13   1  14          1.38          0.00         7.61 o
 -12   1  14          4.15          2.44         7.77 o
 -11   1  14         20.89         16.50         7.72 o
 -10   1  14         12.96         21.33         7.68 o
  -9   1  14         26.01         20.34         7.53 o
  -8   1  14          0.33          0.00         6.73 o
  -7   1  14         62.37         80.68         8.38 o
  -6   1  14        134.63        119.65         9.03 o
  -5   1  14          4.19          7.25         7.59 o
  -4   1  14          0.37          0.00         8.97 o
  -3   1  14         45.19         40.92         9.09 o
  -2   1  14         32.06         49.71         9.83 o
  -1   1  14          1.23         11.08         9.23 o
 -12   2  14          0.12          6.61        12.01 o
 -11   2  14          2.41          0.00         7.84 o
 -10   2  14          7.62         19.53         7.41 o
  -9   2  14          0.78          1.37         7.26 o
  -8   2  14         20.87         18.30         6.87 o
  -7   2  14         48.25         65.04         8.98 o
  -6   2  14         42.58         43.91         9.32 o
  -5   2  14          9.26          8.86         7.01 o
  -4   2  14          4.61         10.99         7.45 o
  -3   2  14          8.21         15.52         7.89 o
  -2   2  14          0.03          0.25         7.85 o
  -9   3  14          0.31          0.00         8.09 o
  -8   3  14          7.67         14.37         8.75 o
  -7   3  14          1.45          7.05         8.77 o
  -6   3  14         16.81         30.13         8.03 o
  -5   3  14         14.52         36.06         8.04 o
  -8   1  15         26.89         38.38         9.22 o
  -7   1  15         73.01         70.55        14.98 o
                                                
